# Supplementary material for: catena-Poly[[bis­(quinolin-8-amine-κ2 N,N′)cadmium(II)]-μ-cyanido-κ2 N:C-[dicyanidonickel(II)]-μ-cyanido-κ2 C:N]
Source: IUCrdata. 2021 Jun 8;6(Pt 6):x210568. doi: 10.1107/S241431462100568X (PMC9462346; doi:10.1107/S241431462100568X)
Supplement: Supplementary file 1 [file x-06-x210568-sup1.cif]

##############################################################################
#                                                                            #
# This CIF contains the data for a data article accepted for                 #
# publication in IUCrData. It conforms to the requirements of                #
# Notes for Authors for IUCrData, and has been                               #
# peer reviewed under the auspices of IUCrData.                              #
#                                                                            #
# Full details of the Crystallographic Information File format               #
# are given in the paper "The Crystallographic Information File (CIF):       #
# a New Standard Archive File for Crystallography" by S. R. Hall, F. H.      #
# Allen and I. D. Brown [Acta Cryst. (1991), A47, 655-685].                  #
#                                                                            #
# The current version of the core CIF dictionary is obtainable from          #
# ftp://ftp.iucr.org/pub/cif_core.dic.                                       #
#                                                                            #
# Software is freely available for graphical display of the structure(s)     #
# in this CIF. For information consult the CIF software page                 #
# http://www.iucr.org/resources/cif/software.                                #
#                                                                            #
# This file may be used for bona fide research purposes within the           #
# scientific community so long as proper attribution is given to the data    # 
# article from which it was obtained.                                        #
#                                                                            #
##############################################################################
data_global
_audit_creation_method     'from SHELXL-2014'
_journal_date_recd_electronic     2021-05-28
_journal_date_accepted     2021-06-01
_journal_name_full     'IUCrData'
_journal_year     2021
_journal_volume     6
_journal_issue      6
_journal_page_first     0
_journal_page_last     0
_journal_paper_category     HM
_journal_paper_doi     10.1107/S241431462100568X
_journal_coeditor_code     BT4114
_publ_contact_author_name     'Marwa Touil'
_publ_contact_author_address
;
D\'epartement de Technologie
Facult\'e de Technologie
Universit\'e 20 Ao^ut 1955-Skikda
BP 26, Route d'El-Hadaiek
Skikda 21000
Algeria
and
Laboratoire de Chimie, Ing\'enierie Mol\'eculaire et Nanostructures (LCIMN),
Universit\'e Ferhat Abbas S\'etif 1,
S\'etif 19000,
Algeria
;
_publ_contact_author_email
                              'touilmarwa922@gmail.com, setifi_zouaoui@yahoo.fr'
_publ_contact_author_fax     ?
_publ_contact_author_phone     ?
_publ_section_title
;\
<i>catena</i>-Poly[[bis(quinolin-8-amine-\k^2^<i>N</i>,<i>N</i>')cadmium(II)]-\
\m-cyanido-\k^2^<i>N</i>:<i>C</i>-[dicyanidonickel(II)]-\m-cyanido-\
\k^2^<i>C</i>:<i>N</i>]
;
loop_
    _publ_author_name
    _publ_author_footnote
    _publ_author_address
    'Khelfa, Selma' .
;
D\'epartement de Chimie
Facult\'e des Sciences
Universit\'e 20 Ao\^ut 1955-Skikda
BP 26, Route d'El-Hadaiek
Skikda 21000
Algeria
Laboratoire de Chimie, Ing\'enierie Mol\'eculaire et Nanostructures (LCIMN),
Universit\'e Ferhat Abbas S\'etif 1,
S\'etif 19000,
Algeria
;
    'Touil, Marwa' .
;
D\'epartement de Chimie
Facult\'e des Sciences
Universit\'e 20 Ao\^ut 1955-Skikda
BP 26, Route d'El-Hadaiek
Skikda 21000
Algeria
Laboratoire de Chimie, Ing\'enierie Mol\'eculaire et Nanostructures (LCIMN),
Universit\'e Ferhat Abbas S\'etif 1,
S\'etif 19000,
Algeria
;
    'Setifi, Zouaoui' .
;
D\'epartement de Technologie
Facult\'e de Technologie
Universit\'e 20 Ao\^ut 1955-Skikda
BP 26, Route d'El-Hadaiek
Skikda 21000
Algeria
Laboratoire de Chimie, Ing\'enierie Mol\'eculaire et Nanostructures (LCIMN),
Universit\'e Ferhat Abbas S\'etif 1,
S\'etif 19000,
Algeria
;
    'Setifi, Fatima' .
;
Laboratoire de Chimie, Ing\'enierie Mol\'eculaire et Nanostructures (LCIMN),
Universit\'e Ferhat Abbas S\'etif 1,
S\'etif 19000,
Algeria
;
    'Al-Douh, Mohammed Hadi' .
;
Chemistry Department,
Faculty of Science,
Hadhramout University,
Mukalla, Hadhramout,
Yemen
;
    'Glidewell, Christopher' .
;    School of Chemistry, University of St Andrews,
     St Andrews, Fife KY16 9ST, UK
;
_publ_section_synopsis
;
The title compound forms a one-dimensional coordination polymer containing
alternating six-coordinate Cd and four-coordinate Ni atoms, linked by
bridging cyano ligands
;
data_I
_database_code_depnum_ccdc_archive 'CCDC 2087407'
_audit_creation_method     SHELXL-2014
_chemical_name_systematic
;\
<i>catena</i>-Poly[[bis(quinolin-8-amine-\k^2^<i>N</i>,<i>N</i>')cadmium(II)]-\
\m-cyanido-\k^2^<i>N</i>:<i>C</i>-[dicyanidonickel(II)]-\m-cyanido-\
\k^2^<i>C</i>:<i>N</i>]
;
_chemical_name_common     ?
_chemical_formula_moiety     'C22 H16 Cd N8 Ni'
_chemical_formula_sum     'C22 H16 Cd N8 Ni'
_chemical_formula_iupac     '[Cd Ni (C9 H8 N2)2 (C N)4]'
_chemical_formula_weight     563.53
_chemical_melting_point     ?
_space_group_crystal_system     monoclinic
_space_group_name_H-M_alt     'P 21/c'
_space_group_name_Hall     '-P 2ybc'
loop_
    _space_group_symop_operation_xyz
    'x, y, z'
    '-x, y+1/2, -z+1/2'
    '-x, -y, -z'
    'x, -y-1/2, z-1/2'
_cell_length_a     9.4264(3)
_cell_length_b     11.8622(3)
_cell_length_c     9.8257(3)
_cell_angle_alpha     90
_cell_angle_beta     101.088(2)
_cell_angle_gamma     90
_cell_volume     1078.18(6)
_cell_formula_units_Z     2
_cell_measurement_reflns_used     4057
_cell_measurement_theta_min     2.792
_cell_measurement_theta_max     33.167
_cell_measurement_temperature     170(2)
_exptl_crystal_description     block
_exptl_crystal_colour     'pale yellow'
_exptl_crystal_size_max     0.152
_exptl_crystal_size_mid     0.111
_exptl_crystal_size_min     0.065
_exptl_crystal_density_diffrn     1.736
_exptl_crystal_density_meas     ?
_exptl_crystal_density_method     ?
_exptl_crystal_F_000     560
_exptl_absorpt_coefficient_mu     1.886
_exptl_absorpt_correction_type     multi-scan
_exptl_absorpt_process_details
;
(CrysAlis PRO; Rigaku OD, 2015)
;
_exptl_absorpt_correction_T_min     0.668
_exptl_absorpt_correction_T_max     0.885
_exptl_special_details     ?
_diffrn_ambient_temperature     170(2)
_diffrn_source     'fine-focus sealed X-raytube'
_diffrn_radiation_type     MoK\a
_diffrn_radiation_wavelength     0.71073
_diffrn_radiation_monochromator     'graphite'
_diffrn_measurement_device_type
                               'Rigaku Oxford Diffraction Xcalibur, Eos, Gemini'
_diffrn_measurement_method     '\w scans'
_diffrn_detector_area_resol_mean     ?
_diffrn_reflns_number     22794
_diffrn_reflns_av_R_equivalents     0.0242
_diffrn_reflns_av_unetI/netI     0.0183
_diffrn_reflns_theta_min     2.792
_diffrn_reflns_theta_max     33.167
_diffrn_reflns_theta_full     32.210
_diffrn_measured_fraction_theta_max     0.985
_diffrn_measured_fraction_theta_full     0.986
_diffrn_reflns_limit_h_min     -14
_diffrn_reflns_limit_h_max     12
_diffrn_reflns_limit_k_min     -18
_diffrn_reflns_limit_k_max     18
_diffrn_reflns_limit_l_min     -12
_diffrn_reflns_limit_l_max     15
_diffrn_standards_number     0
_diffrn_standards_interval_count     0
_diffrn_standards_interval_time     0
_diffrn_standards_decay_%     0
_refine_special_details     ?
_reflns_number_total     4057
_reflns_number_gt     3319
_reflns_threshold_expression     'I > 2\s(I)'
_refine_ls_structure_factor_coef     Fsqd
_refine_ls_matrix_type     full
_refine_ls_R_factor_all     0.0317
_refine_ls_R_factor_gt     0.0221
_refine_ls_wR_factor_gt     0.0537
_refine_ls_wR_factor_ref     0.0625
_refine_ls_goodness_of_fit_ref     1.071
_refine_ls_restrained_S_all     1.071
_refine_ls_number_reflns     4057
_refine_ls_number_parameters     154
_refine_ls_number_restraints     0
_refine_ls_hydrogen_treatment     mixed
_refine_ls_weighting_scheme     calc
_refine_ls_weighting_details
              'w=1/[\s^2^(Fo^2^)+(0.0239P)^2^+0.6589P] where P=(Fo^2^+2Fc^2^)/3'
_atom_sites_solution_hydrogens     mixed
_atom_sites_solution_primary     difmap
_atom_sites_solution_secondary     ?
_refine_ls_shift/su_max     0.000
_refine_ls_shift/su_mean     0.000
_refine_diff_density_max     0.550
_refine_diff_density_min     -0.505
_refine_ls_extinction_method     none
_refine_ls_extinction_coef     .
loop_
    _atom_type_symbol
    _atom_type_description
    _atom_type_scat_dispersion_real
    _atom_type_scat_dispersion_imag
    _atom_type_scat_source
    'C' 'C' 0.0033 0.0016
                         'International Tables Vol C Tables 4.2.6.8 and 6.1.1.4'
    'H' 'H' 0.0000 0.0000
                         'International Tables Vol C Tables 4.2.6.8 and 6.1.1.4'
    'N' 'N' 0.0061 0.0033
                         'International Tables Vol C Tables 4.2.6.8 and 6.1.1.4'
    'Cd' 'Cd' -0.8075 1.2024
                         'International Tables Vol C Tables 4.2.6.8 and 6.1.1.4'
    'Ni' 'Ni' 0.3393 1.1124
                         'International Tables Vol C Tables 4.2.6.8 and 6.1.1.4'
_computing_data_collection
;
CrysAlis PRO (Rigaku OD, 2015)
;
_computing_cell_refinement
;
CrysAlis PRO (Rigaku OD, 2015)
;
_computing_data_reduction
;
CrysAlis PRO (Rigaku OD, 2015)
;
_computing_structure_solution
;
SHELXS86 (Sheldrick, 2015)
;
_computing_structure_refinement
;
SHELXL2014 (Sheldrick, 2015)
;
_computing_molecular_graphics
;
PLATON (Spek, 2020)
;
_computing_publication_material
;
SHELXL2014 (Sheldrick, 2015) and PLATON (Spek, 2020)
;
loop_
    _atom_site_type_symbol
    _atom_site_label
    _atom_site_fract_x
    _atom_site_fract_y
    _atom_site_fract_z
    _atom_site_U_iso_or_equiv
    _atom_site_adp_type
    _atom_site_calc_flag
    _atom_site_occupancy
    _atom_site_disorder_assembly
    _atom_site_disorder_group
    Cd Cd1 0.5000 0.5000 0.5000 0.01846(4) Uani d 1 . .
    N N1 0.69972(12) 0.60058(9) 0.46816(12) 0.0200(2) Uani d 1 . .
    C C2 0.69877(16) 0.69047(12) 0.38871(16) 0.0259(3) Uani d 1 . .
    H H2 0.6118 0.7094 0.3266 0.031 Uiso calc 1 . .
    C C3 0.82124(18) 0.75965(12) 0.39193(18) 0.0286(3) Uani d 1 . .
    H H3 0.8173 0.8224 0.3312 0.034 Uiso calc 1 . .
    C C4 0.94535(17) 0.73487(12) 0.48371(16) 0.0246(3) Uani d 1 . .
    H H4 1.0286 0.7809 0.4878 0.029 Uiso calc 1 . .
    C C4A 0.94994(14) 0.64063(11) 0.57272(13) 0.0200(2) Uani d 1 . .
    C C5 1.07330(15) 0.61251(13) 0.67437(15) 0.0252(3) Uani d 1 . .
    H H5 1.1583 0.6572 0.6842 0.030 Uiso calc 1 . .
    C C6 1.06942(16) 0.52108(14) 0.75798(16) 0.0275(3) Uani d 1 . .
    H H6 1.1505 0.5045 0.8288 0.033 Uiso calc 1 . .
    C C7 0.94610(15) 0.45098(13) 0.74017(14) 0.0239(3) Uani d 1 . .
    H H7 0.9465 0.3868 0.7981 0.029 Uiso calc 1 . .
    C C8 0.82593(14) 0.47349(11) 0.64121(13) 0.0181(2) Uani d 1 . .
    C C8A 0.82395(13) 0.57249(10) 0.55881(12) 0.0172(2) Uani d 1 . .
    N N8 0.70170(12) 0.40018(9) 0.61705(12) 0.0198(2) Uani d 1 . .
    H H8A 0.694(2) 0.3681(15) 0.6961(19) 0.024 Uiso d 1 . .
    H H8B 0.713(2) 0.3478(16) 0.5586(19) 0.024 Uiso d 1 . .
    Ni Ni1 0.5000 0.5000 0.0000 0.01665(5) Uani d 1 . .
    C C11 0.50450(15) 0.44216(11) 0.17628(14) 0.0217(2) Uani d 1 . .
    N N11 0.50472(15) 0.41011(11) 0.28716(13) 0.0272(2) Uani d 1 . .
    C C12 0.62164(15) 0.38568(12) -0.03912(14) 0.0219(2) Uani d 1 . .
    N N12 0.69773(15) 0.31621(11) -0.06549(14) 0.0292(3) Uani d 1 . .
loop_
    _atom_site_aniso_label
    _atom_site_aniso_U_11
    _atom_site_aniso_U_22
    _atom_site_aniso_U_33
    _atom_site_aniso_U_12
    _atom_site_aniso_U_13
    _atom_site_aniso_U_23
    Cd1 0.01554(6) 0.02316(7) 0.01642(7) -0.00368(4) 0.00242(4) 0.00056(4)
    N1 0.0186(5) 0.0198(5) 0.0214(5) -0.0013(4) 0.0032(4) 0.0026(4)
    C2 0.0242(6) 0.0248(6) 0.0282(7) -0.0007(5) 0.0040(5) 0.0077(5)
    C3 0.0302(7) 0.0236(6) 0.0329(8) -0.0038(5) 0.0088(6) 0.0078(5)
    C4 0.0241(7) 0.0227(6) 0.0287(7) -0.0071(5) 0.0098(5) -0.0012(5)
    C4A 0.0184(5) 0.0209(5) 0.0214(5) -0.0029(4) 0.0059(4) -0.0036(5)
    C5 0.0182(6) 0.0307(7) 0.0264(6) -0.0041(5) 0.0032(5) -0.0058(5)
    C6 0.0196(6) 0.0353(7) 0.0250(7) -0.0001(5) -0.0023(5) -0.0013(6)
    C7 0.0240(6) 0.0249(6) 0.0217(6) 0.0015(5) 0.0015(5) 0.0025(5)
    C8 0.0186(5) 0.0188(5) 0.0172(5) -0.0005(4) 0.0044(4) -0.0011(4)
    C8A 0.0175(5) 0.0175(5) 0.0172(5) -0.0010(4) 0.0045(4) -0.0012(4)
    N8 0.0223(5) 0.0171(5) 0.0202(5) -0.0020(4) 0.0045(4) 0.0005(4)
    Ni1 0.01888(11) 0.01653(10) 0.01467(10) 0.00374(8) 0.00356(8) -0.00017(7)
    C11 0.0235(6) 0.0203(5) 0.0213(6) 0.0032(5) 0.0041(5) -0.0022(5)
    N11 0.0343(7) 0.0269(6) 0.0205(5) 0.0014(5) 0.0056(4) -0.0007(5)
    C12 0.0244(6) 0.0217(6) 0.0196(5) 0.0029(5) 0.0040(4) 0.0016(5)
    N12 0.0300(6) 0.0264(6) 0.0326(6) 0.0073(5) 0.0094(5) 0.0018(5)
_geom_special_details
;
 All esds (except the esd in the dihedral angle between two l.s. planes)
 are estimated using the full covariance matrix.  The cell esds are taken
 into account individually in the estimation of esds in distances, angles
 and torsion angles; correlations between esds in cell parameters are only
 used when they are defined by crystal symmetry.  An approximate (isotropic)
 treatment of cell esds is used for estimating esds involving l.s. planes.
;
loop_
    _geom_bond_atom_site_label_1
    _geom_bond_atom_site_label_2
    _geom_bond_site_symmetry_2
    _geom_bond_distance
    _geom_bond_publ_flag
    Cd1 N1 . 2.3005(11) ?
    Cd1 N1 3_666 2.3005(11) ?
    Cd1 N8 . 2.3449(12) ?
    Cd1 N8 3_666 2.3449(12) ?
    Cd1 N11 3_666 2.3554(13) ?
    Cd1 N11 . 2.3555(13) ?
    N1 C2 . 1.3205(17) ?
    N1 C8A . 1.3691(17) ?
    C2 C3 . 1.412(2) ?
    C2 H2 . 0.9500 ?
    C3 C4 . 1.365(2) ?
    C3 H3 . 0.9500 ?
    C4 C4A . 1.4149(19) ?
    C4 H4 . 0.9500 ?
    C4A C5 . 1.4192(19) ?
    C4A C8A . 1.4212(17) ?
    C5 C6 . 1.365(2) ?
    C5 H5 . 0.9500 ?
    C6 C7 . 1.412(2) ?
    C6 H6 . 0.9500 ?
    C7 C8 . 1.3698(19) ?
    C7 H7 . 0.9500 ?
    C8 C8A . 1.4245(18) ?
    C8 N8 . 1.4412(17) ?
    N8 H8A . 0.880(19) ?
    N8 H8B . 0.868(19) ?
    Ni1 C11 . 1.8559(14) ?
    Ni1 C11 3_665 1.8560(14) ?
    Ni1 C12 . 1.8631(13) ?
    Ni1 C12 3_665 1.8631(13) ?
    C11 N11 . 1.1536(18) ?
    C12 N12 . 1.1542(18) ?
loop_
    _geom_angle_atom_site_label_1
    _geom_angle_atom_site_label_2
    _geom_angle_atom_site_label_3
    _geom_angle_site_symmetry_1
    _geom_angle_site_symmetry_3
    _geom_angle
    _geom_angle_publ_flag
    N1 Cd1 N1 . 3_666 180.0 ?
    N1 Cd1 N8 . . 73.80(4) ?
    N1 Cd1 N8 3_666 . 106.20(4) ?
    N1 Cd1 N8 . 3_666 106.20(4) ?
    N1 Cd1 N8 3_666 3_666 73.80(4) ?
    N8 Cd1 N8 . 3_666 180.0 ?
    N1 Cd1 N11 . 3_666 92.38(4) ?
    N1 Cd1 N11 3_666 3_666 87.62(4) ?
    N8 Cd1 N11 . 3_666 86.85(4) ?
    N8 Cd1 N11 3_666 3_666 93.15(4) ?
    N1 Cd1 N11 . . 87.62(4) ?
    N1 Cd1 N11 3_666 . 92.38(4) ?
    N8 Cd1 N11 . . 93.15(4) ?
    N8 Cd1 N11 3_666 . 86.85(4) ?
    N11 Cd1 N11 3_666 . 180.0 ?
    C2 N1 C8A . . 119.26(12) ?
    C2 N1 Cd1 . . 125.91(9) ?
    C8A N1 Cd1 . . 113.91(8) ?
    N1 C2 C3 . . 122.93(14) ?
    N1 C2 H2 . . 118.5 ?
    C3 C2 H2 . . 118.5 ?
    C4 C3 C2 . . 118.87(13) ?
    C4 C3 H3 . . 120.6 ?
    C2 C3 H3 . . 120.6 ?
    C3 C4 C4A . . 119.94(13) ?
    C3 C4 H4 . . 120.0 ?
    C4A C4 H4 . . 120.0 ?
    C4 C4A C5 . . 122.97(13) ?
    C4 C4A C8A . . 117.66(12) ?
    C5 C4A C8A . . 119.37(12) ?
    C6 C5 C4A . . 119.80(13) ?
    C6 C5 H5 . . 120.1 ?
    C4A C5 H5 . . 120.1 ?
    C5 C6 C7 . . 120.64(14) ?
    C5 C6 H6 . . 119.7 ?
    C7 C6 H6 . . 119.7 ?
    C8 C7 C6 . . 121.45(14) ?
    C8 C7 H7 . . 119.3 ?
    C6 C7 H7 . . 119.3 ?
    C7 C8 C8A . . 118.87(12) ?
    C7 C8 N8 . . 122.28(12) ?
    C8A C8 N8 . . 118.85(11) ?
    N1 C8A C4A . . 121.24(11) ?
    N1 C8A C8 . . 119.10(11) ?
    C4A C8A C8 . . 119.66(12) ?
    C8 N8 Cd1 . . 109.42(8) ?
    C8 N8 H8A . . 108.3(12) ?
    Cd1 N8 H8A . . 117.2(12) ?
    C8 N8 H8B . . 109.8(12) ?
    Cd1 N8 H8B . . 103.4(12) ?
    H8A N8 H8B . . 108.4(17) ?
    C11 Ni1 C11 . 3_665 180.0 ?
    C11 Ni1 C12 . . 91.08(6) ?
    C11 Ni1 C12 3_665 . 88.92(6) ?
    C11 Ni1 C12 . 3_665 88.92(6) ?
    C11 Ni1 C12 3_665 3_665 91.08(6) ?
    C12 Ni1 C12 . 3_665 180.0 ?
    N11 C11 Ni1 . . 177.27(13) ?
    C11 N11 Cd1 . . 133.82(11) ?
    N12 C12 Ni1 . . 178.59(13) ?
loop_
    _geom_torsion_atom_site_label_1
    _geom_torsion_atom_site_label_2
    _geom_torsion_atom_site_label_3
    _geom_torsion_atom_site_label_4
    _geom_torsion_site_symmetry_1
    _geom_torsion_site_symmetry_2
    _geom_torsion_site_symmetry_3
    _geom_torsion_site_symmetry_4
    _geom_torsion
    _geom_torsion_publ_flag
    C8A N1 C2 C3 . . . . 0.4(2) ?
    Cd1 N1 C2 C3 . . . . 168.70(12) ?
    N1 C2 C3 C4 . . . . -1.9(2) ?
    C2 C3 C4 C4A . . . . 0.5(2) ?
    C3 C4 C4A C5 . . . . -177.41(14) ?
    C3 C4 C4A C8A . . . . 2.1(2) ?
    C4 C4A C5 C6 . . . . 179.15(14) ?
    C8A C4A C5 C6 . . . . -0.4(2) ?
    C4A C5 C6 C7 . . . . 2.9(2) ?
    C5 C6 C7 C8 . . . . -1.4(2) ?
    C6 C7 C8 C8A . . . . -2.6(2) ?
    C6 C7 C8 N8 . . . . 177.03(13) ?
    C2 N1 C8A C4A . . . . 2.46(19) ?
    Cd1 N1 C8A C4A . . . . -167.20(9) ?
    C2 N1 C8A C8 . . . . -178.04(12) ?
    Cd1 N1 C8A C8 . . . . 12.30(14) ?
    C4 C4A C8A N1 . . . . -3.70(18) ?
    C5 C4A C8A N1 . . . . 175.86(12) ?
    C4 C4A C8A C8 . . . . 176.80(12) ?
    C5 C4A C8A C8 . . . . -3.63(18) ?
    C7 C8 C8A N1 . . . . -174.40(12) ?
    N8 C8 C8A N1 . . . . 5.93(17) ?
    C7 C8 C8A C4A . . . . 5.11(18) ?
    N8 C8 C8A C4A . . . . -174.57(11) ?
    C7 C8 N8 Cd1 . . . . 160.34(11) ?
    C8A C8 N8 Cd1 . . . . -20.00(13) ?
loop_
    _geom_hbond_atom_site_label_D
    _geom_hbond_atom_site_label_H
    _geom_hbond_atom_site_label_A
    _geom_hbond_site_symmetry_A
    _geom_hbond_distance_DH
    _geom_hbond_distance_HA
    _geom_hbond_distance_DA
    _geom_hbond_angle_DHA
    _geom_hbond_publ_flag
    N8 H8A N12 1_556 0.880(18) 2.416(18) 3.2815(18) 167.8(15) y
    N8 H8B N12 4_566 0.867(19) 2.286(19) 3.1275(17) 163.9(17) y
    C3 H3 Cg1 4_575 0.95 2.78 3.6266(17) 149 y
    C4 H4 N12 2_755 0.95 2.58 3.443(2) 151 y
_shelx_space_group_comment
;
The symmetry employed for this shelxl refinement is uniquely defined
by the following loop, which should always be used as a source of
symmetry information in preference to the above space-group names.
They are only intended as comments.
;
_shelx_estimated_absorpt_T_min     0.762
_shelx_estimated_absorpt_T_max     0.887
_shelx_hkl_file
;
  -6   0   0 9783.52  214.38
  -7   0   0 6083.69  135.29
   7   0   0 6124.79  136.79
  -7   0   0 6048.49  141.49
  -7   0   0 6043.00  141.19
   7   0   0 5826.62  140.89
  -8   0   0  418.06   19.40
   8   0   0  388.16   15.60
   8   0   0  369.86   18.40
  -9   0   0 8335.97  189.78
   9   0   0 8097.09  182.18
  -9   0   0 7686.43  188.58
  10   0   0 2642.94   68.29
 -10   0   0 2695.93   75.79
  11   0   0 1686.83   48.10
 -11   0   0 1701.83   56.49
 -12   0   0  781.32   36.70
 -12   0   0  775.72   35.20
 -13   0   0  443.06   27.80
 -13   0   0  412.86   25.50
 -14   0   0  628.24   33.70
  -1  -1   0   64.79    3.00
   1  -1   0   59.39    2.80
  -1  -1   0   62.19    3.10
   1  -1   0   67.59    2.70
  -1   1   0   66.79    2.90
   1   1   0   63.59    2.90
  -1   1   0   64.19    2.60
  -1   1   0   63.89    3.00
   1   1   0   64.59    3.10
   2  -1   0 1037.80   23.50
  -2  -1   0 1046.10   25.80
   2  -1   0 1014.90   25.80
   2  -1   0 1033.00   25.50
   2  -1   0 1049.89   25.40
  -2   1   0 1055.99   25.50
  -2   1   0 1070.59   26.00
  -2   1   0 1026.40   25.40
   2   1   0 1054.49   25.80
   3  -1   0   10.80    2.10
  -3  -1   0   16.80    2.80
   3  -1   0   11.50    1.30
   3  -1   0   13.10    2.40
   3  -1   0   10.20    1.90
   3   1   0   12.00    1.70
  -3   1   0   10.10    2.00
  -3   1   0   14.00    2.40
  -3   1   0   10.80    2.10
   3   1   0   15.00    2.40
   4  -1   0  127.59    7.20
   4  -1   0  146.29    6.70
  -4  -1   0  113.39    6.20
  -4  -1   0  124.59    7.30
  -4  -1   0  123.49    7.30
   4   1   0  118.39    7.00
  -4   1   0  139.89    6.90
   4   1   0  122.79    5.70
  -4   1   0  128.99    7.40
  -4   1   0  140.49    7.30
  -5  -1   0    0.90    1.40
  -5  -1   0    1.40    1.00
  -5  -1   0   -1.60    1.70
   5  -1   0    3.00    2.00
   5  -1   0    2.10    1.40
  -5   1   0    4.40    2.40
   5   1   0    1.60    1.80
  -5   1   0    0.20    1.40
   5   1   0    0.30    1.10
  -5   1   0   -0.40    1.70
  -6  -1   0   86.19    7.30
   6  -1   0   86.79    6.20
  -6  -1   0   88.29    7.60
   6  -1   0   96.99    7.60
  -6  -1   0   89.69    6.20
  -6   1   0   82.69    6.80
   6   1   0   90.19    5.70
   6   1   0   90.09    7.20
  -6   1   0   88.79    7.60
  -6   1   0   90.09    6.60
  -7  -1   0  152.78    8.80
  -7  -1   0  158.08   11.00
   7  -1   0  149.29    8.80
   7  -1   0  138.19   10.00
  -7  -1   0  150.38   10.50
  -7   1   0  142.39   10.30
   7   1   0  160.38   10.60
  -7   1   0  157.58    9.50
  -7   1   0  156.88   10.40
   7   1   0  177.08    8.60
   8  -1   0   38.30    5.50
  -8  -1   0   42.90    9.50
  -8  -1   0   51.39    5.40
   8  -1   0   43.40    6.90
  -8  -1   0   44.50    7.00
  -8   1   0   41.20    6.60
   8   1   0   39.60    6.70
  -8   1   0   54.39    7.60
  -9  -1   0    2.50    2.30
   9  -1   0    4.90    2.40
  -9  -1   0    5.60    3.60
   9   1   0    1.10    2.10
  -9   1   0    3.90    3.00
  -9   1   0    1.90    3.80
 -10  -1   0    0.90    3.00
 -10  -1   0   -4.00    2.90
  10  -1   0    0.30    2.80
  10   1   0   -2.70    2.00
 -10   1   0    6.30    4.30
 -11  -1   0    7.30    5.10
 -11  -1   0    6.20    5.00
  11   1   0   -2.20    2.80
 -11   1   0    3.50    3.80
 -12  -1   0   -1.30    4.40
 -12  -1   0    0.60    3.70
  12   1   0    7.30    4.10
 -12   1   0   -4.70    2.90
 -13  -1   0   -1.30    4.30
 -13  -1   0    0.40    4.40
 -13   1   0   -4.60    3.60
 -13   1   0   -2.30    3.90
 -14  -1   0   13.70    6.80
 -14   1   0    3.70    7.10
 -14   1   0   -3.20    3.70
   5  -2   0 7790.12  172.58
  -5  -2   0 7454.35  172.18
   5  -2   0 7795.22  170.58
  -5   2   0 7510.35  170.98
   6  -2   0 6029.90  136.29
   6  -2   0 5880.31  138.39
  -6  -2   0 5913.31  136.29
  -6  -2   0 5836.22  138.29
  -6  -2   0 6010.40  139.89
  -6   2   0 5792.12  136.99
  -6   2   0 5914.31  136.39
   6   2   0 5985.40  138.09
  -6   2   0 6406.96  143.99
   6   2   0 5859.61  132.69
  -7  -2   0 5544.85  132.89
   7  -2   0 5589.74  129.79
  -7  -2   0 5706.23  134.89
   7  -2   0 5579.24  133.09
  -7  -2   0 5632.54  130.19
  -7  -2   0 5596.44  133.49
  -7   2   0 5749.52  133.39
  -7   2   0 5661.53  130.69
  -7   2   0 5563.94  131.79
   7   2   0 5504.55  126.29
   7   2   0 5618.54  132.69
   8  -2   0 3250.27   84.29
   8  -2   0 3204.98   80.09
  -8  -2   0 3198.08   83.89
  -8  -2   0 3307.87   85.99
  -8  -2   0 3261.17   80.39
  -8  -2   0 3182.08   83.59
   8   2   0 3229.88   83.69
  -8   2   0 3256.37   83.99
   8   2   0 3254.17   76.59
  -8   2   0 3117.09   82.29
  -9  -2   0 3039.50   77.69
  -9  -2   0 3074.09   82.79
   9  -2   0 3171.18   78.69
  -9  -2   0 3145.29   85.19
  -9   2   0 3155.18   83.09
   9   2   0 3022.30   74.69
  -9   2   0 2998.40   81.39
 -10  -2   0 1629.54   47.90
 -10  -2   0 1779.42   56.89
 -10  -2   0 1718.43   54.49
  10  -2   0 1675.43   49.40
  10   2   0 1728.73   45.70
 -10   2   0 1718.13   54.19
 -11  -2   0 1089.19   41.70
  11  -2   0 1018.60   35.70
 -11  -2   0 1083.79   58.79
  11   2   0 1048.60   31.90
 -11   2   0 1129.19   41.90
 -12  -2   0 1428.46   53.29
 -12  -2   0 1421.66   51.59
  12   2   0 1391.76   40.10
 -12   2   0 1412.86   51.29
 -13  -2   0  665.83   33.80
 -13  -2   0  657.63   35.00
 -13   2   0  722.33   34.60
 -14  -2   0  573.14   31.80
 -14  -2   0  451.05   44.20
 -14   2   0  541.25   32.30
   0  -3   0    0.70    1.00
   0  -3   0    0.10    1.10
   0   3   0    1.60    1.20
   0   3   0    0.60    0.90
   1  -3   0 1338.67   32.80
  -1  -3   0 1272.37   32.10
  -1  -3   0 1270.37   30.90
   1  -3   0 1290.27   31.90
   1  -3   0 1290.77   30.10
  -1   3   0 1264.37   32.30
   1   3   0 1330.87   31.00
  -1   3   0 1268.67   31.90
   1   3   0 1263.07   32.00
   1   3   0 1329.77   31.80
  -1   3   0 1277.97   30.10
  -2  -3   0  233.98    9.50
   2  -3   0  235.98    7.90
   2  -3   0  244.28    9.30
  -2  -3   0  226.28    9.20
   2   3   0  238.68    9.10
   2   3   0  233.98    7.90
  -2   3   0  231.68    7.90
  -2   3   0  237.38    9.20
   2   3   0  214.18    9.10
   3  -3   0 1279.87   33.20
  -3  -3   0 1246.68   33.40
  -3  -3   0 1311.77   34.30
   3  -3   0 1259.97   31.90
   3   3   0 1302.47   33.30
  -3   3   0 1223.58   33.00
  -3   3   0 1262.97   31.90
  -3   3   0 1241.58   33.40
   3   3   0 1323.97   34.30
  -4  -3   0  276.57   12.40
   4  -3   0  273.37   11.40
   4  -3   0  268.47   10.90
  -4  -3   0  271.37   11.90
  -4   3   0  271.87   11.50
   4   3   0  283.47   11.80
  -4   3   0  271.47   10.90
  -4   3   0  274.97   11.90
   5  -3   0  217.08   12.00
   5  -3   0  208.78   10.40
  -5  -3   0  223.48   11.90
  -5  -3   0  205.68   11.00
  -5   3   0  225.78   10.90
  -5   3   0  196.58   10.70
   5   3   0  221.38   11.10
   5   3   0  223.18    8.60
  -5   3   0  218.58   10.40
   6  -3   0  179.28   10.00
  -6  -3   0  159.98   10.00
  -6  -3   0  178.28   10.90
  -6  -3   0  171.58   10.70
   6   3   0  163.78    7.60
  -6   3   0  182.48   11.00
   6   3   0  158.08   10.10
  -6   3   0  183.08   10.30
  -6   3   0  177.98   10.00
   7  -3   0    8.00    2.90
  -7  -3   0   14.90    3.90
  -7  -3   0   12.50    3.70
  -7  -3   0   15.50    4.40
  -7  -3   0   13.20    4.40
  -7   3   0   12.80    3.70
   7   3   0   13.00    3.70
  -7   3   0   12.00    3.50
  -7   3   0   16.70    4.20
   7   3   0   15.00    2.80
  -8  -3   0    3.10    3.60
  -8  -3   0    2.40    2.40
   8  -3   0    2.50    2.90
  -8  -3   0    2.30    2.60
  -8  -3   0    4.30    3.50
  -8   3   0    0.40    1.90
   8   3   0    4.70    1.80
   8   3   0    3.80    2.80
  -8   3   0    4.90    3.40
  -8   3   0    4.20    3.30
   9  -3   0   -2.40    2.00
  -9  -3   0   -0.70    2.30
  -9  -3   0   -0.50    3.20
  -9  -3   0   -0.60    3.50
  -9   3   0   -3.00    2.10
   9   3   0   -0.60    1.60
  -9   3   0    1.10    3.00
  -9   3   0    1.30    2.90
  10  -3   0  149.69   11.50
 -10  -3   0  152.58   13.20
 -10  -3   0  154.28   11.20
 -10  -3   0  135.79   13.50
 -10   3   0  157.58   12.10
  10   3   0  153.08    9.30
 -10   3   0  102.09   11.20
 -11  -3   0   -3.50    3.80
 -11  -3   0    4.30    7.40
  11   3   0    4.10    2.40
 -11   3   0    1.50    4.30
 -12  -3   0   43.00    9.50
 -12  -3   0   29.30    8.40
  12   3   0   30.50    5.00
 -12   3   0   30.20    8.20
 -13  -3   0   11.80    7.00
 -13  -3   0    5.50    5.70
 -13   3   0    7.90    5.00
 -14  -3   0    5.10    5.30
 -14  -3   0   -7.00    6.20
 -14   3   0   -1.90    4.70
  -4  -4   0 5495.95  126.99
   4  -4   0 5520.85  123.69
  -4  -4   0 5511.75  126.29
   4  -4   0 5567.04  128.99
  -4   4   0 5364.16  125.89
  -4   4   0 5531.85  123.69
   4   4   0 5452.65  125.79
   5  -4   0 2613.14   63.09
   5  -4   0 2443.76   63.79
  -5  -4   0 2586.34   65.99
  -5  -4   0 2550.64   64.99
  -5   4   0 2625.04   65.19
  -5   4   0 2553.44   64.39
  -5   4   0 2551.74   62.79
   5   4   0 2537.15   64.29
   6  -4   0 4523.35  106.89
  -6  -4   0 4511.85  109.39
  -6  -4   0 4480.95  108.19
  -6   4   0 4578.54  108.29
  -6   4   0 4470.65  107.19
  -6   4   0 4497.65  105.89
   6   4   0 4418.66  107.29
   6   4   0 4435.76  101.39
  -7  -4   0 3734.33   94.89
  -7  -4   0 3794.42   93.89
  -7  -4   0 3645.94   92.99
   7  -4   0 3747.83   91.99
  -7  -4   0 3670.23   94.09
   7   4   0 3657.43   85.59
  -7   4   0 3672.53   91.29
  -7   4   0 3826.52   94.09
   7   4   0 3726.83   93.09
  -7   4   0 3794.22   92.49
   8  -4   0 2044.40   57.09
  -8  -4   0 2063.89   58.09
  -8  -4   0 1998.50   59.09
  -8  -4   0 2112.29   59.79
  -8  -4   0 2061.89   60.49
   8   4   0 2023.80   58.49
  -8   4   0 2117.99   59.49
   8   4   0 2085.79   50.69
  -8   4   0 2067.69   57.69
  -8   4   0 2039.30   57.19
  -9  -4   0 1707.63   53.69
  -9  -4   0 1698.73   51.49
  -9  -4   0 1794.12   55.49
   9  -4   0 1734.23   51.49
  -9   4   0 1752.92   51.79
   9   4   0 1728.73   43.90
  -9   4   0 1735.43   53.59
  -9   4   0 1691.63   51.59
 -10  -4   0  799.42   31.70
  10  -4   0  781.72   31.50
 -10  -4   0  914.61   36.70
 -10  -4   0  903.21   35.60
  10   4   0  885.71   25.50
 -10   4   0  915.81   35.40
 -10   4   0  891.91   33.10
 -11  -4   0  867.31   37.60
 -11  -4   0  905.51   37.30
 -11  -4   0  805.42   32.00
  11   4   0  872.01   27.50
 -11   4   0  874.41   36.40
 -12  -4   0 1260.87   46.50
 -12  -4   0 1329.57   51.29
 -12  -4   0 1268.17   49.20
 -12   4   0 1319.57   49.10
  12   4   0 1318.67   34.40
 -13  -4   0  920.01   41.40
 -13   4   0  916.11   40.80
   0  -5   0    6.80    2.30
   0  -5   0   14.20    2.20
   0   5   0    6.20    1.90
   0   5   0    6.00    1.90
   1  -5   0  200.18    9.90
  -1  -5   0  186.78    9.40
  -1  -5   0  199.68    8.70
   1  -5   0  199.98    7.50
   1  -5   0  194.98    9.10
   1   5   0  198.68    9.10
   1   5   0  189.38    9.30
  -1   5   0  195.08    9.20
  -1   5   0  190.28    9.50
   1   5   0  203.18    8.70
  -2  -5   0   24.30    4.00
   2  -5   0   42.80    4.40
   2  -5   0   33.90    3.10
   2   5   0   38.10    3.50
  -2   5   0   33.80    3.00
  -2   5   0   32.50    4.40
  -2   5   0   40.30    4.30
   2   5   0   36.90    4.80
   2   5   0   33.60    4.30
  -3  -5   0  183.88   10.00
   3  -5   0  188.78    9.90
  -3  -5   0  188.48    9.90
   3  -5   0  193.08    8.00
  -3   5   0  182.88    9.70
   3   5   0  178.78    7.80
   3   5   0  177.68    9.40
   3   5   0  171.78    9.60
  -3   5   0  188.48    8.10
  -3   5   0  170.98    9.80
   4  -5   0  159.78    7.90
   4  -5   0  141.09    8.90
  -4  -5   0  136.69    9.20
  -4  -5   0  155.18    9.60
  -4   5   0  145.09    7.70
  -4   5   0  153.38    9.20
   4   5   0  146.29    8.70
   4   5   0  147.49    9.50
   4   5   0  155.38    7.20
  -4   5   0  141.69    9.00
   5  -5   0  249.18   12.70
   5  -5   0  251.17   11.50
  -5  -5   0  253.47   13.50
  -5  -5   0  254.07   13.40
  -5   5   0  282.17   15.80
  -5   5   0  234.38   12.60
   5   5   0  245.68   12.40
  -5   5   0  241.38   11.30
  -6  -5   0    5.20    3.00
  -6  -5   0    2.40    2.60
   6  -5   0    1.20    2.20
   6  -5   0   -2.00    1.70
   6   5   0    1.30    2.00
  -6   5   0    1.80    2.50
  -6   5   0    5.00    2.80
  -6   5   0    6.80    2.70
  -7  -5   0   10.50    3.70
  -7  -5   0    9.80    4.20
  -7  -5   0   13.80    3.90
   7  -5   0   12.40    3.90
  -7  -5   0   10.80    4.40
   7   5   0   12.40    2.70
  -7   5   0    5.00    3.40
  -7   5   0   10.60    3.50
  -7   5   0   12.10    4.00
  -8  -5   0    3.50    3.80
  -8  -5   0    6.90    3.30
  -8  -5   0    9.30    4.30
  -8   5   0    3.40    3.00
  -8   5   0    5.30    3.50
   8   5   0    8.90    2.20
  -8   5   0    4.40    3.10
   8   5   0    3.40    2.90
  -9  -5   0   23.80    6.30
  -9  -5   0   23.20    6.50
   9  -5   0   14.40    5.30
  -9  -5   0   21.50    5.40
  -9   5   0   28.20    6.60
   9   5   0   20.10    3.10
  -9   5   0   20.00    5.30
  -9   5   0   23.30    6.10
 -10  -5   0   11.70    5.30
 -10  -5   0    8.10    4.40
 -10   5   0    3.60    3.40
  10   5   0    5.70    1.80
 -10   5   0    1.60    3.70
 -11  -5   0    4.30    3.90
 -11  -5   0   -1.90    3.50
 -11   5   0    1.00    3.10
  11   5   0   -0.20    1.70
 -11   5   0   -3.40    3.30
 -12  -5   0   18.20    6.70
 -12  -5   0   36.40    8.90
  12   5   0   19.00    2.30
 -12   5   0   27.00    8.00
  12   5   0   18.30    2.50
 -13  -5   0   -8.40    4.20
 -13  -5   0   -0.20    5.10
 -13   5   0   -0.20    4.70
   0  -6   0 2462.85   61.49
   0  -6   0 2439.26   59.89
   0  -6   0 2518.85   57.89
   0   6   0 2431.06   59.89
   0   6   0 2385.46   60.79
  -1  -6   0 5020.80  116.59
  -1  -6   0 5196.88  114.89
   1  -6   0 4858.71  118.39
   1  -6   0 5026.50  117.09
   1  -6   0 5086.39  112.29
  -1   6   0 5088.49  120.29
  -1   6   0 5108.89  115.99
   1   6   0 4882.11  114.29
   2  -6   0 5052.49  113.99
   2  -6   0 5110.79  118.29
   2   6   0 5055.59  115.79
   2   6   0 5112.49  118.19
  -2   6   0 5186.48  114.29
  -2   6   0 5193.78  119.59
   3  -6   0 3754.12   90.39
  -3  -6   0 3704.63   90.79
   3  -6   0 3694.13   85.89
   3   6   0 3780.72   86.79
   3   6   0 3740.13   89.49
  -3   6   0 3832.32   91.79
  -3   6   0 3750.42   86.29
   3   6   0 3730.83   90.69
  -3   6   0 3910.81   90.99
  -4  -6   0 3734.63   91.79
   4  -6   0 3723.63   86.79
  -4  -6   0 3704.73   91.09
   4  -6   0 3764.42   91.09
  -4   6   0 3644.14   94.99
  -4   6   0 3747.53   87.19
  -4   6   0 3795.72   92.69
   4   6   0 3718.03   90.19
   4   6   0 3843.82   91.89
  -4   6   0 3739.23   90.89
   4   6   0 3808.72   86.49
  -5  -6   0 3267.37   83.69
   5  -6   0 3250.87   83.39
   5  -6   0 3389.86   79.99
  -5  -6   0 3404.56   84.99
  -5   6   0 3439.56   86.29
   5   6   0 3360.96   82.89
  -5   6   0 3379.26   80.19
  -5   6   0 3366.96   83.69
   5   6   0 3332.97   77.89
  -5   6   0 3334.67   83.69
   5   6   0 3324.57   84.49
   6  -6   0 2279.97   57.69
  -6  -6   0 2234.88   61.39
  -6  -6   0 2180.38   61.59
   6  -6   0 2264.07   60.69
  -6   6   0 2181.28   57.29
  -6   6   0 2203.88   60.49
   6   6   0 2235.98   53.89
   6   6   0 2211.68   59.99
  -6   6   0 2178.48   60.39
  -7  -6   0 1774.32   53.19
  -7  -6   0 1846.12   54.79
  -7  -6   0 1752.82   53.39
   7   6   0 1852.91   45.60
   7   6   0 1792.72   52.49
  -7   6   0 1874.31   53.49
  -7   6   0 1853.81   53.69
  -7   6   0 1800.52   50.39
   7   6   0 1861.71   45.80
  -8  -6   0 2017.80   59.19
  -8  -6   0 1880.91   59.29
   8  -6   0 1957.70   57.59
  -8  -6   0 2014.60   60.19
  -8   6   0 1997.20   57.99
  -8   6   0 2027.10   58.79
   8   6   0 2006.70   48.90
  -8   6   0 1941.41   55.49
   8   6   0 1969.80   48.70
  -9  -6   0  890.21   35.30
  -9  -6   0  976.70   37.50
  -9  -6   0  964.70   36.50
   9   6   0  924.51   25.60
  -9   6   0  864.51   32.60
  -9   6   0  928.11   34.90
   9   6   0  906.31   25.60
  -9   6   0  924.61   35.50
 -10  -6   0  907.11   37.30
 -10  -6   0  858.81   40.90
 -10  -6   0  796.52   34.20
 -10   6   0  836.42   35.60
 -10   6   0  933.01   35.40
  10   6   0  863.41   23.60
  10   6   0  843.32   23.60
 -11  -6   0  924.61   39.20
 -11  -6   0  908.71   39.70
 -11   6   0  981.20   38.30
 -11   6   0  949.31   38.90
  11   6   0  920.31   23.40
  11   6   0  919.81   23.40
 -12  -6   0  576.84   31.60
 -12  -6   0  609.54   31.70
 -12   6   0  592.44   30.60
 -12   6   0  595.94   29.50
   0  -7   0    9.40    3.00
   0  -7   0    9.60    2.60
   0   7   0    8.90    2.80
   1  -7   0  201.58   10.50
   1  -7   0  190.88   11.20
   1  -7   0  178.38    8.20
  -1  -7   0  206.58   11.30
  -1  -7   0  181.28   11.00
   1   7   0  193.78   10.70
  -1   7   0  194.08   10.50
   1   7   0  189.78    9.80
  -1   7   0  190.38   10.80
  -2  -7   0  457.75   18.80
   2  -7   0  478.75   15.20
   2  -7   0  490.05   18.70
  -2   7   0  501.55   18.90
   2   7   0  485.45   18.20
   2   7   0  477.55   16.90
  -2   7   0  461.25   18.90
   2   7   0  494.55   19.00
  -3  -7   0   -2.40    2.00
   3  -7   0    0.10    1.20
   3  -7   0    1.10    1.90
  -3   7   0    0.20    1.60
   3   7   0   -1.60    1.40
  -3   7   0   -0.20    1.90
   3   7   0    0.80    1.50
  -3   7   0    1.00    1.20
   3   7   0    2.40    2.10
   4  -7   0    2.50    1.70
   4  -7   0    0.50    1.90
  -4  -7   0    0.70    2.00
   4   7   0   -0.80    1.70
  -4   7   0    0.20    1.30
   4   7   0    0.70    2.00
   4   7   0    0.20    1.40
  -4   7   0    3.00    2.40
  -4   7   0    1.80    2.30
  -5  -7   0   14.40    4.50
  -5  -7   0   15.70    4.20
   5  -7   0   10.50    3.70
   5  -7   0   18.80    3.70
   5   7   0   11.60    2.70
  -5   7   0   16.70    4.50
   5   7   0   13.90    4.10
  -5   7   0   11.40    3.80
   5   7   0   15.30    4.30
  -5   7   0   10.40    3.80
  -5   7   0   14.60    3.00
  -6  -7   0    6.00    3.80
   6  -7   0    4.70    2.30
  -6  -7   0   12.70    4.50
  -6   7   0    4.80    3.10
   6   7   0   -3.80    2.20
  -6   7   0    4.40    3.10
  -6   7   0   -2.50    2.30
   6   7   0    4.00    2.00
  -6   7   0    6.80    2.50
  -7  -7   0  234.18   15.90
  -7  -7   0  260.47   16.10
   7  -7   0  234.08   15.10
  -7   7   0  254.47   15.60
   7   7   0  257.87   10.80
  -7   7   0  258.67   15.70
   7   7   0  275.97   15.70
  -7   7   0  264.07   13.80
  -8  -7   0    9.60    5.00
  -8  -7   0   22.70    5.90
  -8  -7   0   15.60    5.60
   8   7   0   17.80    3.20
  -8   7   0   18.30    5.60
  -8   7   0   21.90    5.90
  -8   7   0   18.30    4.80
   8   7   0   24.70    3.50
  -9  -7   0    3.00    4.30
  -9  -7   0    2.90    4.10
  -9   7   0    3.10    3.90
   9   7   0    3.40    1.80
  -9   7   0    2.80    2.60
   9   7   0    5.10    1.90
  -9   7   0    6.80    4.30
 -10  -7   0   17.50    6.00
 -10   7   0   16.60    6.00
 -10   7   0   13.80    5.60
  10   7   0   11.90    2.40
  10   7   0   10.60    2.20
 -11  -7   0   19.80    7.30
 -11  -7   0   19.90    7.40
 -11   7   0   13.40    6.50
 -11   7   0   12.40    5.30
 -12  -7   0    5.70    5.30
 -12  -7   0    2.80    5.10
 -12   7   0   -1.20    4.40
 -12   7   0    0.60    4.10
 -13  -7   0    9.30    9.00
 -13  -7   0    1.40    6.00
 -13   7   0   -8.50    3.20
   0  -8   0 5337.77  124.79
   0  -8   0 5196.18  119.09
   0  -8   0 5206.18  122.39
   0   8   0 5293.97  122.49
   0   8   0 5163.68  123.69
   1  -8   0 2330.37   60.69
   1  -8   0 2379.76   56.39
  -1  -8   0 2270.07   59.49
  -1  -8   0 2297.67   61.89
  -1   8   0 2337.27   61.99
  -1   8   0 2399.96   63.79
   1   8   0 2288.47   60.19
   1   8   0 2351.66   61.49
   1   8   0 2329.07   59.49
   2  -8   0 5061.69  121.19
   2  -8   0 5206.28  115.79
  -2   8   0 5112.79  121.49
   2   8   0 5229.98  121.09
   2   8   0 5268.47  119.09
  -2   8   0 5008.10  122.29
   2   8   0 5011.60  121.79
   3  -8   0 3027.70   77.39
   3  -8   0 3028.20   71.29
  -3  -8   0 3086.79   78.29
  -3   8   0 2989.10   78.39
  -3   8   0 3054.29   77.69
  -3   8   0 2960.90   71.49
   3   8   0 3098.19   73.89
   3   8   0 3085.49   77.99
   3   8   0 2990.10   76.29
   4  -8   0 2134.19   52.89
  -4  -8   0 2223.38   59.89
   4  -8   0 2113.99   58.69
  -4   8   0 2118.59   53.19
   4   8   0 2129.99   57.69
   4   8   0 2142.19   59.09
  -4   8   0 2104.69   58.79
   4   8   0 2141.39   53.99
  -4   8   0 2098.89   59.89
   5  -8   0 1757.82   57.49
   5  -8   0 1906.31   48.30
  -5  -8   0 1858.01   54.19
  -5   8   0 1832.42   55.39
   5   8   0 1847.62   54.19
   5   8   0 1839.12   47.50
   5   8   0 1830.92   52.19
  -5   8   0 1893.61   53.99
  -5   8   0 1894.61   53.49
   6  -8   0 1306.17   42.70
  -6  -8   0 1331.87   43.20
  -6  -8   0 1334.17   43.70
   6  -8   0 1335.47   38.00
  -6   8   0 1351.36   38.50
  -6   8   0 1309.37   44.60
   6   8   0 1349.16   41.90
   6   8   0 1283.77   43.30
  -6   8   0 1302.87   43.00
  -6   8   0 1406.26   43.30
   6   8   0 1305.57   35.80
  -7  -8   0 2450.75   70.29
  -7  -8   0 2608.24   71.99
  -7   8   0 2456.05   70.19
   7   8   0 2443.16   60.39
  -7   8   0 2467.45   65.09
  -7   8   0 2492.85   69.79
  -8  -8   0 1308.67   45.60
  -8  -8   0 1310.07   45.00
  -8   8   0 1289.87   44.30
  -8   8   0 1354.96   44.80
  -8   8   0 1220.68   39.70
   8   8   0 1269.57   33.90
   8   8   0 1246.88   34.30
  -9  -8   0 1495.65   50.09
  -9  -8   0 1382.76   49.40
   9   8   0 1402.16   35.80
  -9   8   0 1415.36   48.60
  -9   8   0 1330.67   43.70
  -9   8   0 1397.76   59.39
   9   8   0 1369.96   35.30
 -10  -8   0  606.64   30.10
 -10  -8   0  560.34   28.80
  10   8   0  533.35   15.00
  10   8   0  552.64   15.20
 -10   8   0  530.35   27.70
 -10   8   0  605.84   29.00
 -11  -8   0  565.54   30.10
 -11  -8   0  562.54   30.50
 -11   8   0  550.04   29.20
 -11   8   0  548.55   28.80
 -12  -8   0  447.86   28.10
 -12  -8   0  459.15   27.70
 -12   8   0  464.05   27.60
   0  -9   0    3.00    2.70
   0  -9   0    2.40    2.10
   0  -9   0    1.00    1.60
   0   9   0    4.80    2.60
   0   9   0    1.30    1.80
   1  -9   0   39.30    6.50
  -1  -9   0   55.59    7.00
   1  -9   0   39.50    6.00
  -1  -9   0   44.20    7.20
   1  -9   0   50.89    4.80
  -1   9   0   45.50    6.80
   1   9   0   57.59    7.80
  -1   9   0   32.50    5.90
   1   9   0   49.99    6.70
  -2  -9   0   12.80    4.20
   2  -9   0    8.50    2.30
   2  -9   0    8.30    3.50
   2   9   0    5.60    3.20
  -2   9   0    6.20    3.30
   2   9   0    8.50    3.30
  -2   9   0    8.50    3.60
   2   9   0    6.60    2.80
   3  -9   0    3.00    1.90
  -3  -9   0    0.20    2.90
   3  -9   0    3.30    2.70
   3   9   0    3.40    2.60
   3   9   0    1.80    2.40
  -3   9   0    3.00    2.90
   3   9   0    4.30    2.30
  -3   9   0    5.60    3.20
  -4  -9   0   47.20    7.70
   4  -9   0   46.60    4.70
   4  -9   0   43.20    7.20
   4   9   0   45.90    5.20
  -4   9   0   50.59    5.00
  -4   9   0   48.20    7.90
   4   9   0   50.99    7.00
   4   9   0   51.89    7.60
  -4   9   0   37.10    6.40
   5  -9   0   38.10    7.10
   5  -9   0   30.40    4.40
  -5  -9   0   32.00    6.90
   5   9   0   40.10    6.40
  -5   9   0   22.10    5.50
   5   9   0   42.70    5.50
   5   9   0   31.90    6.80
  -5   9   0   32.80    5.20
  -5   9   0   37.30    6.70
  -5   9   0   24.30    5.80
  -6  -9   0    6.10    4.30
   6  -9   0    2.10    2.30
  -6   9   0   -4.40    1.70
  -6   9   0   -0.90    2.40
   6   9   0    6.20    4.10
  -6   9   0    1.00    3.20
   6   9   0    4.70    2.30
   6   9   0    0.40    3.20
  -7  -9   0   -0.90    2.90
  -7   9   0   -2.20    2.80
  -7   9   0    0.20    2.80
  -7   9   0   -3.20    2.10
   7   9   0    0.80    1.70
  -8  -9   0    4.90    4.40
  -8  -9   0    2.70    4.20
  -8   9   0    0.70    3.70
  -8   9   0   -2.30    2.70
  -8   9   0   -4.70    2.40
  -9  -9   0   15.70    5.50
  -9   9   0    0.90    3.40
   9   9   0    9.30    2.40
  -9   9   0    7.20    5.20
   9   9   0   10.30    2.70
  -9   9   0    6.70    4.60
 -10  -9   0   40.30    9.50
 -10  -9   0   33.40    8.60
 -10   9   0   38.80    8.90
 -10   9   0   36.80    8.40
  10   9   0   37.60    2.30
  10   9   0   40.00    2.50
 -11  -9   0   -7.00    3.40
 -11  -9   0    5.10    4.90
 -11   9   0  -10.10    3.00
 -11   9   0   -1.20    3.70
 -12  -9   0   -3.30    5.40
 -12  -9   0   -2.40    3.60
 -12   9   0    5.20    5.20
   0 -10   0 3940.21   98.89
   0 -10   0 4025.90   94.49
   0 -10   0 3926.21  101.19
   0  10   0 3950.70  100.49
   0  10   0 4155.48   99.49
   1 -10   0 4941.11  113.49
   1 -10   0 4881.41  121.99
   1 -10   0 4922.41  119.69
  -1 -10   0 4990.10  121.79
  -1 -10   0 5035.30  115.89
   1  10   0 4949.70  119.19
   1  10   0 4994.50  118.39
  -1  10   0 4943.21  119.69
  -1  10   0 4811.82  120.69
   1  10   0 4848.51  120.49
  -2 -10   0 1298.87   41.70
   2 -10   0 1260.57   34.10
   2  10   0 1225.28   40.60
   2  10   0 1242.68   39.50
   2  10   0 1243.98   38.00
  -2  10   0 1272.97   40.50
   3 -10   0 1155.38   38.80
   3 -10   0 1150.78   31.90
  -3 -10   0 1158.78   39.30
  -3  10   0 1192.28   39.20
  -3  10   0 1108.19   39.10
   3  10   0 1214.08   35.90
   3  10   0 1170.78   37.80
   4 -10   0 2162.88   53.89
   4 -10   0 2187.98   66.89
  -4 -10   0 2119.59   62.59
   4  10   0 2228.78   62.99
  -4  10   0 2068.29   62.79
   4  10   0 2099.09   60.19
  -4  10   0 2232.88   62.79
  -5 -10   0 3571.64   94.19
   5 -10   0 3674.73   84.59
  -5  10   0 3455.15   84.49
   5  10   0 3457.45   93.19
  -5  10   0 3600.94   93.69
  -5  10   0 3471.15   91.99
   5  10   0 3398.86   90.79
   5  10   0 3546.85   85.79
   6 -10   0 1730.63   46.90
  -6 -10   0 1746.83   55.29
  -6  10   0 1785.22   54.39
  -6  10   0 1780.12   55.39
  -6  10   0 1595.14   46.60
   6  10   0 1787.22   46.90
  -7 -10   0  658.23   30.10
   7  10   0  692.03   22.40
  -7  10   0  676.13   30.20
  -7  10   0  657.23   24.40
  -7  10   0  647.14   29.00
   8 -10   0 1051.49   26.50
  -8 -10   0 1038.10   40.70
  -8  10   0  929.81   44.10
  -8  10   0  998.80   33.80
   8  10   0 1010.80   29.10
  -9 -10   0  600.84   30.40
  -9  10   0  629.64   30.20
   9  10   0  641.94   19.40
  -9  10   0  555.14   24.70
   9  10   0  618.44   18.70
  -9  10   0  624.64   30.60
 -10 -10   0 1558.64   56.59
 -10  10   0 1550.24   55.09
 -11 -10   0  454.05   27.40
 -11 -10   0  470.35   28.60
 -11  10   0  496.25   28.50
 -11  10   0  507.15   28.50
   0 -11   0    5.20    2.40
   0 -11   0    1.90    3.30
   0  11   0    2.20    3.20
   0  11   0    0.80    3.00
   1 -11   0  235.78   11.40
   1 -11   0  199.28   14.90
  -1 -11   0  247.48   12.80
   1 -11   0  208.98   14.10
  -1 -11   0  233.28   15.60
  -1  11   0  248.08   15.00
   1  11   0  272.47   15.10
  -1  11   0  244.98   15.40
   1  11   0  227.48   15.00
   2 -11   0  169.68   12.60
  -2 -11   0  166.38   13.60
   2 -11   0  180.48    9.30
  -2  11   0  166.08   13.00
   2  11   0  172.58   13.10
   2  11   0  181.08   12.70
   2  11   0  173.18   11.70
  -2  11   0  166.38   12.70
  -3 -11   0  132.09   12.30
   3 -11   0  111.99    7.40
   3  11   0  114.19   11.00
   3  11   0  136.09   10.10
   3  11   0  118.29   10.70
  -3  11   0  117.09   11.00
  -4 -11   0   16.50    5.60
   4 -11   0   13.30    3.20
   4  11   0   12.10    4.30
   4  11   0   15.70    4.00
  -4  11   0   14.30    5.00
   5 -11   0    3.20    1.90
  -5 -11   0    3.70    4.10
  -5  11   0    2.10    3.60
   5  11   0    5.10    3.00
  -5  11   0   -0.50    3.50
  -6 -11   0  109.59   12.00
   6 -11   0  117.29    8.40
  -6  11   0  104.99    8.20
  -6  11   0  118.69   11.90
   6  11   0  112.89    8.50
  -6  11   0  104.99   11.90
  -7 -11   0   51.89    9.70
  -7  11   0   34.70    8.50
  -7  11   0   39.00    8.20
  -7  11   0   41.80    6.20
   7  11   0   47.60    7.20
  -8 -11   0   10.70    6.20
   8 -11   0    0.90    1.80
   8  11   0   -1.50    1.80
  -8  11   0   -4.80    3.30
  -8  11   0   -2.80    3.50
  -8  11   0   -3.10    3.30
  -9 -11   0    6.10    5.50
   9  11   0   11.00    2.60
  -9  11   0    3.20    4.60
   9  11   0    9.50    3.90
  -9  11   0    9.70    5.50
  -9  11   0   19.90    7.30
 -10 -11   0  173.28   17.00
 -10  11   0  175.28   16.40
 -10  11   0  198.58   18.30
 -11 -11   0   18.80    7.90
 -11  11   0   23.40    8.60
   0 -12   0 1817.92   55.99
   0 -12   0 1861.81   50.69
   0 -12   0 1904.61   59.09
   0  12   0 2026.00   56.99
   1 -12   0 2189.68   64.19
  -1 -12   0 2084.39   59.69
  -1 -12   0 2051.59   62.69
   1 -12   0 2056.69   53.49
   1  12   0 1964.40   59.49
   1  12   0 2067.79   59.39
  -1  12   0 2105.79   61.09
  -2 -12   0 1140.39   42.10
  -2 -12   0 1208.08   37.60
   2 -12   0 1175.58   33.30
  -2  12   0 1224.48   41.60
   2  12   0 1139.09   40.30
   2  12   0 1176.18   38.60
   3 -12   0 2221.98   56.09
  -3 -12   0 2260.27   67.59
   3  12   0 2301.67   62.29
  -3  12   0 2235.68   66.39
   4 -12   0 1673.73   43.60
  -4 -12   0 1710.53   54.99
   4  12   0 1619.34   48.10
  -4  12   0 1651.73   53.99
  -5 -12   0 1442.16   49.90
   5 -12   0 1433.06   38.70
  -5  12   0 1393.06   47.40
  -5  12   0 1376.96   48.80
   5  12   0 1401.66   42.10
  -6 -12   0 1476.35   52.29
   6 -12   0 1481.45   41.60
   6  12   0 1537.45   43.90
  -6  12   0 1528.75   51.09
  -6  12   0 1547.55   53.09
  -7 -12   0  701.63   33.10
   7  12   0  681.73   23.80
  -7  12   0  655.93   30.70
  -7  12   0  635.64   31.90
  -8 -12   0  652.13   32.80
  -8  12   0  740.43   33.00
  -8  12   0  629.04   24.80
  -8  12   0  662.43   32.90
  -9 -12   0  666.83   33.60
   9  12   0  591.64   18.90
  -9  12   0  594.64   30.60
  -9  12   0  575.44   31.40
 -10 -12   0  680.03   35.00
 -10  12   0  680.13   33.90
   0 -13   0    2.50    2.20
   0 -13   0    1.90    3.50
   0  13   0   -2.40    2.20
   1 -13   0   25.90    4.60
  -1 -13   0   20.00    6.90
  -1 -13   0   25.60    5.10
   1 -13   0   21.60    6.60
  -1  13   0   17.10    5.70
   1  13   0   27.20    6.50
  -2 -13   0    8.40    5.20
   2 -13   0    0.70    1.70
  -2 -13   0   -1.80    2.40
  -2  13   0    5.90    4.30
   2  13   0    0.20    3.00
  -3 -13   0    2.10    4.00
   3 -13   0    2.00    1.80
  -3  13   0    3.80    3.90
   3  13   0    1.00    2.60
   4 -13   0    3.50    2.30
  -4 -13   0   -1.50    3.20
   4  13   0    2.10    3.00
  -5 -13   0   -2.30    4.00
   5 -13   0   -0.10    1.90
   5  13   0    0.70    2.50
  -5  13   0    1.70    4.60
  -5  13   0   -1.70    3.30
  -6 -13   0   -1.70    4.60
  -6  13   0   -0.20    3.40
  -6  13   0   -0.70    2.90
   6  13   0   -1.10    2.50
  -7 -13   0   14.10    6.60
  -7  13   0    7.70    5.80
   7  13   0    3.60    3.10
  -7  13   0   16.40    5.70
  -8 -13   0   -5.90    3.50
   8  13   0    0.90    2.40
  -8  13   0   -6.60    3.00
  -8  13   0   -2.10    3.80
  -9 -13   0   -4.50    4.20
  -9  13   0   -0.10    4.00
  -9  13   0   -4.80    4.40
   9  13   0   -5.90    2.40
   0 -14   0  381.06   23.20
   0 -14   0  339.77   16.20
   0  14   0  366.06   20.90
  -1 -14   0  889.91   30.60
   1 -14   0  885.81   28.30
  -1 -14   0  858.91   37.50
   1  14   0  952.10   35.70
  -1  14   0  882.61   35.80
  -2 -14   0 1618.74   49.00
  -2 -14   0 1609.34   56.09
   2 -14   0 1630.04   43.60
   2  14   0 1679.73   52.09
  -2  14   0 1684.63   61.69
   3 -14   0 1502.25   39.80
  -3 -14   0 1416.06   59.19
  -3 -14   0 1497.25   47.50
  -3  14   0 1507.85   52.29
   3  14   0 1563.24   48.40
   4 -14   0  971.50   27.80
  -4 -14   0  938.21   40.20
  -4  14   0  975.40   40.10
   4  14   0  967.80   34.80
  -5 -14   0  394.86   24.20
   5 -14   0  368.86   14.30
  -5  14   0  378.46   23.70
   5  14   0  354.66   18.50
  -5  14   0  376.16   22.40
  -6 -14   0  666.33   33.70
   6  14   0  718.53   27.00
  -6  14   0  665.93   33.70
  -6  14   0  699.43   32.60
  -7 -14   0  770.82   37.00
  -7  14   0  819.02   38.10
   7  14   0  772.32   27.70
  -7  14   0  747.63   34.90
  -8 -14   0  716.23   36.10
  -8  14   0  751.42   35.40
  -8  14   0  699.93   36.30
   8  14   0  734.43   25.10
  -9 -14   0  311.97   23.40
  -9  14   0  222.88   31.30
  -9  14   0  269.37   22.00
   0 -15   0    3.80    4.30
   0 -15   0    0.60    2.20
   0  15   0   -3.70    3.40
  -1 -15   0   10.30    3.20
   1 -15   0    1.50    2.40
  -1 -15   0    5.70    4.60
   1  15   0    5.40    4.00
  -1  15   0    3.90    3.90
   2 -15   0   -1.70    2.00
  -2 -15   0    1.30    3.20
  -2 -15   0    2.00    3.80
  -2  15   0    3.80    4.40
   2  15   0    4.40    4.30
  -3 -15   0   21.70    7.20
  -3 -15   0   11.60    4.40
   3 -15   0   14.80    3.30
  -3  15   0    9.20    5.80
   3  15   0   12.10    5.10
  -4 -15   0   28.50    8.10
   4 -15   0   23.00    3.60
  -4 -15   0   30.40    6.70
   4  15   0   28.00    6.40
  -4  15   0   20.20    7.20
  -5 -15   0    8.10    6.60
  -5  15   0    8.10    5.20
   5  15   0   -3.30    3.50
  -5  15   0   15.60    6.80
  -6 -15   0    7.00    5.30
   6  15   0   16.40    5.00
  -6  15   0   29.50    8.50
  -6  15   0   30.40    7.40
  -7 -15   0  -11.60    4.50
  -7  15   0    2.20    4.90
   7  15   0   -2.20    3.50
  -7  15   0    1.00    4.50
  -8 -15   0    4.30    6.10
  -8  15   0   -1.40    5.10
   8  15   0   -1.50    5.40
   0 -16   0  670.93   24.20
   0 -16   0  693.23   34.90
   0  16   0  670.13   31.70
  -1 -16   0  643.94   33.40
  -1 -16   0  606.54   24.30
   1  16   0  628.34   30.00
  -1  16   0  656.93   31.60
  -2 -16   0  640.24   33.60
   2 -16   0  583.04   20.20
  -2 -16   0  692.93   27.00
  -2  16   0  638.84   32.00
   2  16   0  683.53   30.50
  -3 -16   0  534.55   30.30
   3 -16   0  507.25   16.60
  -3 -16   0  536.75   24.50
   3  16   0  573.14   26.70
  -3  16   0  497.95   28.40
   4 -16   0  418.26   12.90
  -4 -16   0  440.16   27.50
  -4 -16   0  450.15   23.30
  -4  16   0  395.36   25.40
  -5 -16   0  439.76   27.60
  -5 -16   0  383.96   22.90
   5  16   0  393.76   21.40
  -5  16   0  417.56   25.20
  -5  16   0  409.06   26.60
  -6  16   0  408.26   25.40
   6  16   0  410.16   20.70
  -6  16   0  349.96   37.70
   0 -17   0   -1.80    2.90
   0  17   0   -1.30    3.60
  -1 -17   0    6.10    4.50
  -1 -17   0   19.60    7.80
  -1  17   0   11.50    5.60
   1  17   0   10.90    5.80
   2 -17   0    3.20    2.40
  -2 -17   0    4.20    4.00
  -2 -17   0    3.40    5.60
   2  17   0   12.30    6.40
  -2  17   0    3.00    5.40
  -3 -17   0   -1.80    3.90
  -3 -17   0   -0.20    4.10
  -3  17   0   -0.80    4.80
   3  17   0   -4.90    3.80
  -4 -17   0    2.50    4.50
  -4 -17   0   -8.30    4.70
   4  17   0    5.00    5.00
  -5 -17   0   -9.10    4.40
  -5 -17   0  -12.20    3.90
   5  17   0   -6.40    4.20
  -5  17   0   -4.00    4.90
   0  18   0  285.67   21.40
  -1 -18   0  435.76   19.80
  -1  18   0  453.75   27.70
   1  18   0  475.15   27.00
  -2 -18   0  439.46   21.20
  -2  18   0  454.25   42.20
   2  18   0  481.55   26.40
 -13   0   1    3.30    4.80
 -13   0   1   -1.80    4.50
 -12   0   1   -4.00    2.80
 -12   0   1   -5.40    3.40
  12   0  -1   -8.40    2.70
  11   0  -1    0.20    2.40
 -11   0   1    0.60    3.00
 -11   0   1    3.10    4.10
 -10   0   1    2.10    3.40
  10   0  -1   -3.00    1.70
  -9   0   1    3.00    3.20
   9   0  -1    0.20    2.00
  -9   0   1   -4.00    1.90
   9   0  -1   -4.60    2.70
  -8   0   1   -1.20    2.60
  -8   0   1    1.70    2.30
   8   0  -1    0.60    1.40
  -8   0   1   -0.40    1.00
   7   0  -1   -0.40    1.20
   7   0  -1    0.80    1.90
  -7   0   1    0.00    1.90
  -7   0   1    0.30    2.10
  -7   0   1   -1.00    0.80
  -6   0   1    1.50    2.20
  -6   0   1   -0.40    0.80
   6   0  -1    1.80    1.90
  -6   0   1    0.20    1.40
  -6   0   1    1.10    1.40
   6   0  -1    1.70    1.20
   5   0  -1    0.60    0.90
  -5   0   1    0.30    1.00
  -5   0   1    3.00    1.10
   5   0  -1    1.50    2.00
  -5   0   1   -1.60    1.10
  -5   0   1    1.30    1.80
  -4   0   1    0.90    0.90
  -4   0   1    1.50    1.20
   4   0  -1    1.10    1.30
   4   0  -1    0.20    0.70
  -3   0   1    0.10    0.60
   3   0  -1    0.90    0.70
   3   0  -1    1.20    1.00
  -3   0   1    3.30    1.40
  -2   0   1    0.60    0.50
   2   0  -1    0.90    0.50
  -2   0   1    2.30    1.10
   2   0  -1    0.20    0.80
  -1   0   1    1.20    0.50
  -1   0  -1    0.50    0.70
   1   0   1    0.40    0.80
   1   0   1    1.00    0.70
  -1   0  -1   -0.10    0.60
   1   0   1   -0.20    0.60
  -1   0  -1    0.20    0.60
  -2   0  -1    0.00    0.80
   2   0   1    1.10    1.10
   2   0   1    0.30    1.00
   2   0   1    0.70    0.80
   2   0   1   -0.30    0.70
  -2   0  -1    1.20    1.00
  -2   0  -1   -0.60    0.90
   3   0   1    0.00    1.20
   3   0   1    1.30    1.00
   3   0   1    0.60    0.90
  -3   0  -1    0.30    1.00
  -3   0  -1    0.80    1.20
  -3   0  -1   -0.40    0.80
   3   0   1    0.10    0.90
   4   0   1    0.20    1.40
  -4   0  -1    1.20    1.10
   4   0   1    3.70    2.00
  -4   0  -1    0.00    1.10
  -4   0  -1    0.30    1.50
   4   0   1    0.80    1.20
  -5   0  -1   -0.60    1.50
  -5   0  -1   -0.20    1.90
   5   0   1    1.20    1.30
  -5   0  -1   -0.70    0.90
   5   0   1   -1.40    1.30
   6   0   1    0.70    1.40
   6   0   1    0.00    1.30
  -6   0  -1   -0.10    1.10
  -6   0  -1   -0.80    1.80
  -6   0  -1    0.50    1.80
   7   0   1    0.60    1.60
  -7   0  -1   -1.30    1.70
  -7   0  -1   -2.90    1.60
   7   0   1   -0.70    2.00
  -8   0  -1   -0.10    2.70
   8   0   1   -4.70    1.90
  -8   0  -1    5.60    3.00
   8   0   1   -1.00    1.80
  -9   0  -1    0.60    3.20
   9   0   1   -1.80    2.30
  10   0   1   -1.60    2.50
 -10   0  -1   -0.90    2.70
 -11   0  -1    2.50    4.00
 -12   0  -1   -4.40    4.40
 -12   0  -1   -5.90    3.90
 -13   0  -1   -0.80    3.30
 -13   0  -1   -8.20    3.60
 -14   0  -1  -10.20    4.40
 -14   0  -1    6.30    4.90
 -13  -1   1   72.79   11.70
 -13  -1   1   71.59   12.50
 -13   1   1   81.19   13.20
 -13   1   1   90.49   13.40
  12  -1  -1   41.60    7.30
 -12  -1   1   56.39   10.50
 -12  -1   1   52.19   10.40
 -12   1   1   45.90    9.60
  12   1  -1   49.40    6.10
  11  -1  -1  159.28   11.10
 -11  -1   1  177.68   15.90
 -11  -1   1  177.28   15.30
  11   1  -1  176.28   10.20
  10  -1  -1  192.98   11.50
 -10  -1   1  214.88   15.20
 -10  -1   1  208.68   16.30
 -10   1   1  228.58   15.90
  10   1  -1  196.58   10.50
  -9  -1   1  641.44   27.80
  -9  -1   1  590.84   25.10
  -9  -1   1  566.24   24.80
  -9  -1   1  573.54   19.40
   9  -1  -1  559.64   20.80
  -9   1   1  573.24   24.30
   9   1  -1  568.64   19.10
   9   1  -1  602.54   28.10
  -9   1   1  578.64   25.20
  -8  -1   1  223.08   13.90
   8  -1  -1  229.78   11.40
  -8  -1   1  221.48   15.50
  -8  -1   1  233.58   10.60
  -8   1   1  239.68   13.40
   8   1  -1  240.38   10.20
  -8   1   1  250.67   14.40
  -8   1   1  242.88   12.00
   7  -1  -1  411.26   15.20
  -7  -1   1  401.16   17.70
  -7  -1   1  405.16   14.60
  -7  -1   1  421.06   18.10
   7  -1  -1  409.16   18.00
  -7   1   1  420.66   18.10
   7   1  -1  377.96   17.20
   7   1  -1  405.36   13.60
  -7   1   1  379.66   16.90
  -7   1   1  405.86   15.40
  -6  -1   1  552.04   20.40
  -6  -1   1  561.94   20.30
   6  -1  -1  546.05   20.30
   6  -1  -1  543.25   17.60
  -6  -1   1  543.45   17.30
   6   1  -1  548.05   16.00
  -6   1   1  549.85   19.60
  -6   1   1  558.94   18.00
   6   1  -1  558.64   20.30
  -6   1   1  544.85   20.30
  -5  -1   1  585.74   19.80
   5  -1  -1  591.54   17.90
   5  -1  -1  607.94   20.30
  -5   1   1  605.24   20.20
  -5   1   1  601.04   18.10
  -5   1   1  594.14   19.50
   5   1  -1  606.44   16.20
   4  -1  -1 1600.24   40.80
  -4  -1   1 1532.55   40.10
   4  -1  -1 1569.74   38.50
  -4   1   1 1558.74   39.80
   4   1  -1 1650.33   40.60
  -4   1   1 1617.04   38.70
   4   1  -1 1628.54   36.50
  -3  -1   1   80.29    4.80
  -3  -1   1   85.49    5.60
   3  -1  -1   83.99    4.30
   3  -1  -1   87.59    5.20
  -3   1   1   83.19    5.10
   3   1  -1   84.89    4.80
   3   1  -1   87.39    3.00
  -3   1   1   93.79    4.50
   2  -1  -1    7.70    1.40
  -2  -1   1    9.20    1.40
  -2  -1   1    7.40    1.60
   2   1  -1    8.90    1.50
  -2   1   1    9.80    1.00
  -2   1   1    9.10    1.80
  -2   1   1    6.70    1.30
   1  -1  -1  410.06   11.00
  -1  -1   1  409.66   10.00
   1  -1  -1  413.26   10.80
  -1  -1   1  427.56   11.50
  -1  -1   1  397.06    9.50
   1   1  -1  392.26   11.30
  -1   1   1  425.36   10.80
  -1   1   1  397.46   10.90
   1   1  -1  400.26   10.00
  -1  -1  -1  460.05   13.60
   1  -1   1  470.55   12.90
  -1  -1  -1  467.55   12.70
   1  -1   1  487.65   12.30
   1  -1   1  474.95   13.00
  -1   1  -1  480.85   13.00
   1   1   1  476.55   12.90
  -1   1  -1  476.75   12.20
  -1   1  -1  470.95   13.10
   1   1   1  442.46   13.50
   2  -1   1    3.30    1.50
  -2  -1  -1    4.10    1.50
   2  -1   1    4.70    1.60
   2  -1   1    4.90    1.40
  -2  -1  -1    2.70    1.40
  -2  -1  -1    2.50    1.10
   2   1   1    4.50    1.50
  -2   1  -1    1.70    1.30
   2   1   1    2.60    1.10
   2   1   1    6.50    1.80
  -2   1  -1    3.40    1.20
  -2   1  -1    5.10    1.50
   3  -1   1 1506.45   37.50
  -3  -1  -1 1467.95   37.40
  -3  -1  -1 1485.45   37.60
  -3  -1  -1 1493.05   37.60
   3  -1   1 1478.05   36.00
   3  -1   1 1463.75   37.10
   3  -1   1 1471.15   36.90
   3   1   1 1495.95   37.30
  -3   1  -1 1490.85   37.40
  -3   1  -1 1468.75   37.30
  -3   1  -1 1469.95   37.10
   4  -1   1  649.74   20.20
  -4  -1  -1  630.94   20.40
   4  -1   1  645.44   18.30
   4  -1   1  632.94   19.50
   4  -1   1  648.04   20.50
  -4  -1  -1  642.34   20.00
  -4  -1  -1  633.64   20.30
   4   1   1  624.74   20.00
  -4   1  -1  627.44   19.80
   4   1   1  635.24   18.90
  -4   1  -1  623.04   20.10
  -4   1  -1  617.94   20.00
  -5  -1  -1 1702.63   45.30
  -5  -1  -1 1651.03   45.20
   5  -1   1 1697.03   45.50
   5  -1   1 1741.93   45.20
   5  -1   1 1741.43   41.70
   5  -1   1 1619.04   44.50
  -5  -1  -1 1730.83   44.30
  -5   1  -1 1599.44   44.00
  -5   1  -1 1698.83   45.10
   5   1   1 1692.33   45.00
   5   1   1 1724.33   43.00
   6  -1   1 1057.69   30.60
   6  -1   1 1022.70   32.10
  -6  -1  -1 1016.70   32.30
  -6  -1  -1 1080.29   31.10
  -6  -1  -1 1041.30   32.50
   6   1   1 1059.39   29.80
   6   1   1 1026.20   32.10
  -6   1  -1 1042.90   32.30
  -6   1  -1 1042.50   32.70
  -7  -1  -1    4.30    2.60
   7  -1   1   -1.90    1.80
   7  -1   1   -0.70    1.60
  -7  -1  -1    0.20    2.40
  -7  -1  -1    1.70    1.70
   7   1   1    2.70    1.60
   7   1   1   -0.80    1.30
  -7   1  -1    4.30    3.00
  -7   1  -1    1.80    2.40
   8  -1   1   86.09    7.60
   8  -1   1   82.19    8.30
  -8  -1  -1   73.59    9.10
  -8  -1  -1   78.59    7.20
  -8  -1  -1   88.89   10.80
  -8   1  -1   77.19    9.90
   8   1   1   90.99    7.20
  -8   1  -1   59.59    8.00
   8   1   1   78.49    8.30
  -9  -1  -1  483.55   23.00
   9  -1   1  431.16   19.00
   9   1   1  441.76   18.30
  -9   1  -1  455.65   22.30
 -10  -1  -1  269.77   17.90
 -10  -1  -1  282.77   18.70
 -10   1  -1  259.57   17.50
  10   1   1  267.47   13.90
 -11  -1  -1  100.49   13.00
  11  -1   1   81.39    9.60
  11   1   1   73.39    8.40
 -11   1  -1   83.09   12.00
 -12  -1  -1  247.28   18.90
 -12  -1  -1  227.88   19.10
  12   1   1  201.48   13.90
 -12   1  -1  243.08   18.60
 -13  -1  -1   82.49   13.40
 -13  -1  -1   58.99   11.70
 -13   1  -1   88.49   13.70
 -13   1  -1   64.99   11.90
 -14  -1  -1   48.90   11.50
 -14  -1  -1   38.10   10.00
 -14   1  -1   24.30    8.70
 -14   1  -1   31.10   10.30
 -14  -2   1   18.10   10.60
 -14   2   1   23.50    8.80
 -14   2   1   21.90    9.40
 -13  -2   1   39.80    9.80
 -13  -2   1   51.79   10.20
 -13   2   1   50.79   10.50
 -12  -2   1   45.70   10.00
 -12  -2   1   28.90    7.90
  12  -2  -1   16.60    6.00
 -12   2   1   35.70    8.70
 -11  -2   1   25.60    8.30
  11  -2  -1   14.10    5.30
 -11  -2   1   14.00    3.70
 -11  -2   1   23.60   10.60
  11   2  -1   14.90    3.10
 -11   2   1   16.50    6.80
 -10  -2   1    7.60    4.50
 -10  -2   1    5.60    5.10
  10  -2  -1   -2.00    2.80
 -10  -2   1   13.20    3.80
  10   2  -1    7.80    2.40
 -10   2   1    9.60    4.40
   9  -2  -1   54.69    6.90
  -9  -2   1   66.19    9.00
  -9  -2   1   59.39    9.20
  -9  -2   1   54.69    6.10
  -9   2   1   47.90    7.60
   9   2  -1   54.99    4.80
  -9   2   1   62.69    6.90
  -9   2   1   51.49    7.60
  -8  -2   1  349.57   17.50
   8  -2  -1  331.37   14.90
  -8  -2   1  322.77   18.20
   8  -2  -1  323.97   17.20
  -8  -2   1  347.77   14.80
  -8  -2   1  314.27   19.60
  -8   2   1  328.97   16.20
  -8   2   1  369.56   18.00
  -8   2   1  349.57   15.30
   8   2  -1  329.27   11.90
   7  -2  -1  182.38    9.90
  -7  -2   1  167.68    9.50
   7  -2  -1  168.08   11.00
  -7  -2   1  185.38   11.40
  -7  -2   1  191.68   12.70
  -7  -2   1  161.68   11.00
   7   2  -1  183.88    7.50
  -7   2   1  186.38   11.70
  -7   2   1  176.08   10.50
   7   2  -1  185.98   11.20
  -7   2   1  166.58    9.70
  -6  -2   1   63.59    7.00
   6  -2  -1   70.49    6.70
   6  -2  -1   67.69    5.60
  -6  -2   1   68.49    6.70
   6   2  -1   61.09    6.00
  -6   2   1   65.19    5.90
  -6   2   1   73.99    5.90
  -6   2   1   66.59    8.20
   6   2  -1   70.79    4.00
   5  -2  -1   28.40    3.90
   5  -2  -1   22.10    3.90
  -5  -2   1   22.10    4.20
  -5  -2   1   26.10    4.00
   5   2  -1   28.90    4.20
   5   2  -1   32.30    2.30
  -5   2   1   31.40    3.90
  -5   2   1   22.60    4.00
  -5   2   1   25.20    3.70
  -4  -2   1  862.51   24.80
   4  -2  -1  879.81   24.20
  -4   2   1  876.11   24.00
   4   2  -1  865.61   20.50
  -4   2   1  867.21   24.00
  -4   2   1  866.31   25.50
   4   2  -1  897.11   24.90
   3  -2  -1 1927.21   45.80
  -3  -2   1 1918.01   45.90
  -3  -2   1 1998.70   48.10
  -3   2   1 1894.61   45.70
  -3   2   1 1919.11   46.90
   3   2  -1 1963.90   41.90
   3   2  -1 1863.51   45.70
  -3   2   1 1885.81   44.80
   2  -2  -1 1197.58   29.50
   2  -2  -1 1203.98   27.60
  -2  -2   1 1174.18   28.80
   2   2  -1 1193.78   28.80
  -2   2   1 1172.88   29.30
   2   2  -1 1228.28   30.60
   2   2  -1 1197.68   26.30
  -2   2   1 1166.58   27.50
  -1  -2   1 1840.72   42.10
  -1  -2   1 1853.81   43.90
   1  -2  -1 1886.21   43.10
   1  -2  -1 1881.01   43.60
   1   2  -1 1886.11   42.10
   1   2  -1 1893.71   44.00
   0  -2   1  102.69    4.30
   0  -2  -1   92.39    3.20
   0  -2  -1   95.39    4.00
   0  -2   1  106.09    4.70
   0  -2   1   99.79    4.80
   0   2  -1   96.49    4.70
   0   2  -1  108.89    4.70
   0   2   1   98.39    4.00
   0   2  -1  103.09    4.40
  -1  -2  -1 1650.73   38.60
  -1  -2  -1 1640.94   39.70
  -1  -2  -1 1727.73   40.90
   1  -2   1 1664.73   39.20
  -1  -2  -1 1672.83   38.50
   1  -2   1 1636.74   39.40
  -1   2  -1 1655.43   39.20
  -1   2  -1 1723.03   38.60
   1   2   1 1723.43   38.60
  -1   2  -1 1663.13   39.80
   1   2   1 1626.64   39.50
   3  -2   1 2340.67   55.89
  -3  -2  -1 2322.87   56.39
   3  -2   1 2374.86   55.99
  -3  -2  -1 2270.87   55.99
  -3  -2  -1 2381.46   57.19
   3  -2   1 2272.67   55.59
  -3  -2  -1 2250.47   55.79
   3   2   1 2368.66   56.19
  -3   2  -1 2378.56   56.29
  -3   2  -1 2384.76   55.99
  -4  -2  -1   70.39    5.80
  -4  -2  -1   67.99    5.70
  -4  -2  -1   72.59    5.90
   4  -2   1   65.99    5.40
  -4  -2  -1   58.89    5.40
   4  -2   1   56.09    5.10
   4  -2   1   58.69    5.10
   4  -2   1   65.09    4.30
  -4   2  -1   66.19    5.60
   4   2   1   65.09    5.40
  -4   2  -1   74.09    5.60
  -4   2  -1   75.59    5.70
  -5  -2  -1    0.30    1.90
   5  -2   1    0.20    0.90
  -5  -2  -1    0.40    1.10
   5  -2   1   -0.20    1.40
  -5  -2  -1   -0.10    1.60
  -5  -2  -1    1.90    1.70
   5  -2   1    2.30    2.30
   5   2   1   -0.60    1.20
  -5   2  -1    1.30    1.60
  -5   2  -1    1.30    2.00
  -5   2  -1    0.70    1.50
   5   2   1   -0.10    1.30
  -6  -2  -1    4.00    2.50
   6  -2   1    8.40    2.70
  -6  -2  -1    6.00    2.40
  -6  -2  -1    6.90    2.80
  -6  -2  -1    4.90    2.40
   6  -2   1    1.30    1.90
  -6   2  -1    4.40    2.60
  -6   2  -1    4.20    2.80
   6   2   1    3.40    2.40
   6   2   1    5.50    2.10
  -6   2  -1    5.00    2.30
  -7  -2  -1  714.73   26.30
  -7  -2  -1  712.73   26.80
  -7  -2  -1  666.03   25.60
   7  -2   1  708.33   24.30
   7  -2   1  702.33   25.90
  -7   2  -1  675.73   27.80
  -7   2  -1  694.53   25.80
   7   2   1  697.63   25.70
  -7   2  -1  656.73   25.00
  -8  -2  -1   12.30    4.50
   8  -2   1    3.00    2.60
  -8  -2  -1   10.70    3.40
  -8  -2  -1   11.20    4.00
  -8  -2  -1   10.00    4.30
   8  -2   1    7.00    3.30
  -8   2  -1    8.70    4.30
   8   2   1   10.40    4.10
   8   2   1    7.50    2.60
  -9  -2  -1    2.50    1.90
  -9  -2  -1    0.40    3.00
  -9  -2  -1    4.40    3.60
   9  -2   1    3.20    2.90
  -9   2  -1    4.00    3.20
   9   2   1    3.00    2.60
  10  -2   1   -7.60    2.30
 -10  -2  -1   -1.40    2.80
 -10  -2  -1   -0.80    3.70
 -10   2  -1    2.50    3.20
  10   2   1   -5.70    2.00
 -11  -2  -1   16.50    5.20
 -11   2  -1   20.80    5.70
  11   2   1   29.20    5.60
 -12  -2  -1   87.59   13.00
 -12  -2  -1  111.09   14.80
 -12   2  -1  106.39   14.10
 -13  -2  -1   -3.70    4.60
 -13  -2  -1   -1.40    4.40
 -13   2  -1   -8.90    2.90
 -14  -3   1    6.90    7.10
 -14  -3   1   29.60    8.70
 -14   3   1   21.70    8.00
 -13  -3   1   99.39   14.20
 -13  -3   1  135.39   17.90
 -13   3   1  103.09   13.90
 -12  -3   1  169.18   16.60
 -12  -3   1  157.28   15.10
 -12  -3   1  147.69   10.70
 -12   3   1  170.88   15.60
  12   3  -1  165.58    6.90
  11  -3  -1   12.50    4.20
 -11  -3   1   13.50    4.10
 -11   3   1   12.20    4.80
  11   3  -1   11.30    2.40
 -10  -3   1  249.38   18.10
 -10  -3   1  257.77   14.20
  10  -3  -1  236.58   14.50
 -10  -3   1  239.68   16.60
 -10   3   1  260.37   17.00
  10   3  -1  261.17   10.00
 -10   3   1  273.57   15.30
  -9  -3   1  129.59    9.70
  -9  -3   1  142.89   13.00
  -9  -3   1  134.99   11.60
   9  -3  -1  131.39    9.90
  -9   3   1  143.99   10.60
  -9   3   1  161.08   12.70
   9   3  -1  147.59    6.90
  -9   3   1  150.68   11.10
  -8  -3   1  283.87   14.30
  -8  -3   1  298.37   16.40
   8  -3  -1  317.57   14.90
  -8  -3   1  297.47   17.40
  -8  -3   1  335.77   17.00
  -8   3   1  295.47   16.50
   8   3  -1  291.67   10.30
   8   3  -1  293.47   18.40
  -8   3   1  314.17   15.20
  -8   3   1  293.87   15.00
   7  -3  -1  328.87   14.70
  -7  -3   1  335.97   17.50
  -7  -3   1  333.57   16.10
  -7   3   1  340.67   14.90
  -7   3   1  334.27   15.00
   7   3  -1  334.27   10.50
   7   3  -1  304.67   15.30
  -7   3   1  302.27   15.80
  -6  -3   1  702.53   27.00
  -6  -3   1  667.43   23.60
   6  -3  -1  696.43   22.70
   6   3  -1  695.43   17.80
  -6   3   1  668.03   22.30
   6   3  -1  693.63   23.60
  -6   3   1  678.13   22.60
  -6   3   1  684.03   24.20
   5  -3  -1    1.70    1.60
  -5  -3   1    0.20    1.50
  -5  -3   1    1.80    2.20
  -5   3   1    0.60    1.10
  -5   3   1    0.80    1.60
   5   3  -1    2.90    1.50
  -5   3   1   -0.80    1.40
   5   3  -1    0.70    0.70
  -4  -3   1  400.36   15.90
  -4  -3   1  404.36   14.60
   4  -3  -1  415.16   14.50
  -4   3   1  407.86   13.30
  -4   3   1  397.66   14.30
   4   3  -1  384.26   14.20
  -4   3   1  407.76   15.30
  -3  -3   1 1260.97   34.30
  -3  -3   1 1303.17   32.80
   3  -3  -1 1247.28   32.90
  -3   3   1 1266.67   30.70
   3   3  -1 1240.98   28.70
  -3   3   1 1222.28   32.70
   3   3  -1 1310.47   32.50
   3   3  -1 1293.27   34.50
  -2  -3   1    7.30    1.70
  -2  -3   1    3.60    1.80
   2  -3  -1    4.70    0.90
  -2  -3   1    4.10    0.90
   2  -3  -1    3.90    1.50
  -2   3   1    2.80    1.50
   2   3  -1    5.70    1.60
   2   3  -1    4.30    1.80
  -2   3   1    5.20    1.00
   2   3  -1    4.80    1.00
   1  -3  -1 1522.05   33.30
   1  -3  -1 1541.35   37.50
  -1  -3   1 1539.65   35.50
   1   3  -1 1514.75   35.90
   1   3  -1 1492.55   35.50
  -1   3   1 1556.54   37.10
   1   3  -1 1538.35   37.90
   0  -3   1  332.47   11.50
   0  -3   1  339.37   10.50
   0  -3  -1  335.37   10.70
   0   3   1  326.27   10.50
   0   3  -1  346.87   11.60
   1  -3   1 1365.86   33.90
  -1  -3  -1 1378.06   33.30
   1  -3   1 1340.37   33.40
   1  -3   1 1355.16   34.70
  -1   3  -1 1379.66   34.60
  -1   3  -1 1379.96   33.50
   1   3   1 1373.86   34.20
   1   3   1 1372.96   33.30
   2  -3   1  189.08    8.00
  -2  -3  -1  198.88    8.30
  -2  -3  -1  213.28    9.20
   2  -3   1  205.78    8.70
   2   3   1  200.88    8.70
  -2   3  -1  193.88    8.70
   2   3   1  197.98    8.20
  -2   3  -1  189.28    8.00
  -2   3  -1  199.28    8.20
  -2   3  -1  210.58    9.30
  -3  -3  -1 1561.84   41.10
  -3  -3  -1 1616.44   42.20
   3  -3   1 1594.74   40.70
  -3  -3  -1 1551.74   40.40
  -3  -3  -1 1630.94   40.70
   3  -3   1 1559.64   39.80
  -3   3  -1 1557.74   40.10
  -3   3  -1 1599.04   40.10
  -3   3  -1 1572.24   40.90
   3   3   1 1609.94   40.80
   4  -3   1    1.10    1.80
  -4  -3  -1    0.10    1.40
  -4  -3  -1    0.40    1.70
   4  -3   1    3.50    1.70
  -4  -3  -1    0.50    1.60
   4  -3   1   -0.50    1.20
  -4   3  -1    0.30    1.60
   4   3   1    1.10    1.50
  -4   3  -1    1.50    1.80
  -4   3  -1    4.30    2.20
   5  -3   1  132.29    8.60
   5  -3   1  132.29    8.70
   5  -3   1  128.29    8.20
  -5  -3  -1  118.69    8.50
   5  -3   1  133.99    6.50
  -5  -3  -1  133.79    8.90
  -5  -3  -1  132.29    8.70
  -5  -3  -1  140.09    9.20
  -5   3  -1  136.19    8.80
  -5   3  -1  135.99    8.50
   5   3   1  126.79    8.50
  -5   3  -1  128.79    8.60
   6  -3   1  690.73   24.30
   6  -3   1  684.73   19.30
   6  -3   1  683.83   24.60
  -6  -3  -1  702.53   25.10
  -6  -3  -1  675.63   24.70
  -6  -3  -1  736.53   25.60
  -6  -3  -1  716.83   25.40
   6  -3   1  698.03   23.80
  -6   3  -1  673.83   24.40
   6   3   1  705.63   24.70
  -6   3  -1  661.53   23.80
   6   3   1  668.13   21.30
  -6   3  -1  654.63   24.00
  -7  -3  -1  147.59   11.10
  -7  -3  -1  130.29   10.00
  -7  -3  -1  141.49   10.90
  -7  -3  -1  150.18   11.00
   7  -3   1  143.79   10.70
   7  -3   1  148.99   10.10
  -7   3  -1  143.59   10.40
  -7   3  -1  147.99   10.70
  -7   3  -1  155.08   10.90
   7   3   1  162.48    8.90
   7   3   1  153.68   10.90
  -8  -3  -1  483.95   21.60
   8  -3   1  475.95   20.70
  -8  -3  -1  484.15   22.40
  -8  -3  -1  526.65   23.30
   8  -3   1  500.15   22.60
  -8  -3  -1  505.35   23.20
   8   3   1  493.65   22.20
  -8   3  -1  504.15   21.80
   8   3   1  504.35   18.50
  -8   3  -1  557.04   23.40
   9  -3   1  156.98   12.40
  -9  -3  -1  165.48   12.00
  -9  -3  -1  188.88   14.30
  -9  -3  -1  178.28   14.00
  -9   3  -1  176.18   13.50
  -9   3  -1  178.08   12.70
   9   3   1  163.68    9.80
 -10  -3  -1  193.98   15.40
 -10  -3  -1  218.78   16.60
 -10  -3  -1  200.98   13.90
  10  -3   1  205.68   13.70
 -10   3  -1  212.98   15.80
  10   3   1  184.58   10.80
 -11  -3  -1   35.90    6.90
 -11  -3  -1   37.50    8.30
  11   3   1   31.00    5.50
 -11   3  -1   38.50    8.40
 -12  -3  -1  244.38   19.40
 -12  -3  -1  251.37   20.00
 -12   3  -1  241.78   19.10
  12   3   1  213.28   13.30
 -13  -3  -1   31.90    8.50
 -13  -3  -1   38.60    9.90
 -13   3  -1   46.70   10.60
 -14  -4   1   11.80    7.10
 -14  -4   1   21.60    8.50
 -14   4   1   12.40    6.80
 -13  -4   1    5.80    5.00
 -13  -4   1   13.70    6.60
 -13   4   1    2.60    5.10
 -12  -4   1  140.89   15.70
 -12  -4   1  149.69   11.90
 -12  -4   1  162.68   15.50
 -12   4   1  139.39   14.40
 -11  -4   1   32.40    6.10
 -11  -4   1   43.70    9.50
 -11  -4   1   32.20    7.70
 -11   4   1   28.00    6.50
 -11   4   1   43.30    8.60
  10  -4  -1   45.00    7.40
 -10  -4   1   62.79    7.80
 -10  -4   1   45.30    9.50
 -10  -4   1   60.39    9.30
 -10   4   1   55.59    8.00
 -10   4   1   48.00    7.80
  10   4  -1   55.99    3.50
   9  -4  -1   -4.90    2.40
  -9  -4   1    0.00    2.20
  -9  -4   1    0.00    2.80
  -9  -4   1    2.50    3.10
   9   4  -1    0.00    1.00
  -9   4   1    3.30    3.10
  -9   4   1   -1.40    2.20
   8  -4  -1   38.80    6.30
  -8  -4   1   25.10    5.80
  -8  -4   1   24.60    5.70
  -8  -4   1   32.20    5.90
  -8  -4   1   30.90    6.10
  -8   4   1   36.30    6.00
  -8   4   1   29.90    6.20
   8   4  -1   39.70    3.00
   8   4  -1   28.00    5.70
  -8   4   1   26.60    5.30
  -7  -4   1  194.08   13.40
  -7  -4   1  215.18   13.10
   7  -4  -1  235.38   12.60
   7   4  -1  213.98   12.50
   7   4  -1  220.28    7.50
  -7   4   1  225.78   13.40
  -7   4   1  221.78   12.30
  -7   4   1  196.78   11.30
   6  -4  -1  287.17   13.50
  -6  -4   1  276.17   15.10
   6   4  -1  268.07   13.30
   6   4  -1  284.67    8.70
  -6   4   1  258.07   13.80
  -6   4   1  283.47   13.40
  -6   4   1  281.47   12.40
   5  -4  -1 1112.99   32.50
  -5  -4   1 1111.79   34.60
  -5  -4   1 1103.59   32.70
  -5   4   1 1107.79   32.30
  -5   4   1 1127.19   30.70
   5   4  -1 1115.29   32.30
   5   4  -1 1148.79   26.70
  -4  -4   1  185.68    9.50
  -4  -4   1  168.68   10.00
   4  -4  -1  172.58    9.40
   4   4  -1  194.68    9.40
  -4   4   1  177.48    7.80
   4   4  -1  179.38   10.20
  -4   4   1  181.78    9.50
  -4   4   1  172.18    9.70
   4   4  -1  186.68    6.20
   3  -4  -1  204.18    9.70
   3  -4  -1  207.28    7.60
  -3  -4   1  215.88    9.60
  -3  -4   1  230.38   11.10
   3   4  -1  222.88   10.60
   3   4  -1  229.98    9.50
  -3   4   1  212.78    7.70
  -3   4   1  217.48   10.00
   3   4  -1  216.18    7.20
  -2  -4   1  711.43   22.00
   2  -4  -1  721.33   21.40
   2  -4  -1  742.03   17.50
  -2  -4   1  741.93   18.90
  -2  -4   1  688.53   20.30
   2   4  -1  748.43   18.80
   2   4  -1  729.23   22.00
  -2   4   1  685.93   21.30
  -2   4   1  705.63   21.30
  -2   4   1  710.83   17.50
   2   4  -1  717.13   20.20
   1  -4  -1 2250.17   48.70
   1  -4  -1 2226.48   53.29
  -1  -4   1 2166.58   53.69
  -1  -4   1 2210.38   51.19
   1  -4  -1 2174.98   53.09
   1   4  -1 2232.48   53.79
  -1   4   1 2246.38   53.09
  -1   4   1 2127.39   52.99
   1   4  -1 2239.18   51.39
   1   4  -1 2240.28   51.79
   0  -4  -1  461.95   14.90
   0  -4   1  453.55   15.40
   0  -4   1  454.85   14.10
   0  -4   1  464.15   14.30
   0  -4  -1  463.05   14.60
   0   4  -1  456.35   15.30
   0   4   1  443.36   14.30
   0   4   1  454.55   14.80
   0   4  -1  443.86   14.10
   1  -4   1  440.36   13.80
   1  -4   1  444.46   15.50
  -1  -4  -1  396.56   13.80
   1  -4   1  440.86   14.30
  -1   4  -1  442.56   13.80
   1   4   1  459.25   14.50
   1   4   1  441.36   14.10
   1   4   1  436.46   14.70
  -1   4  -1  429.16   14.40
  -1   4  -1  426.26   15.00
   2  -4   1   19.60    3.10
  -2  -4  -1   21.30    3.20
  -2  -4  -1   17.40    3.20
   2  -4   1   20.30    3.00
  -2   4  -1   19.70    3.30
   2   4   1   20.40    3.30
  -2   4  -1   22.00    3.00
  -2   4  -1   21.20    3.50
   2   4   1   27.50    3.60
   3  -4   1  145.89    7.60
  -3  -4  -1  152.58    8.80
  -3  -4  -1  169.28    8.60
   3  -4   1  126.59    7.80
  -3   4  -1  127.79    7.30
   3   4   1  160.78    8.30
  -3   4  -1  141.99    8.70
  -3   4  -1  137.69    7.70
   3   4   1  142.69    8.10
  -3   4  -1  128.19    8.00
  -4  -4  -1 1540.35   41.30
   4  -4   1 1443.86   39.90
   4  -4   1 1416.26   38.80
  -4  -4  -1 1451.75   40.00
  -4  -4  -1 1466.75   40.20
  -4   4  -1 1489.75   39.30
   4   4   1 1455.75   40.10
  -4   4  -1 1533.35   40.20
  -4   4  -1 1448.76   40.40
   5  -4   1   59.59    5.80
  -5  -4  -1   54.99    5.80
  -5  -4  -1   59.29    6.10
  -5  -4  -1   54.89    6.20
  -5  -4  -1   52.49    7.30
   5  -4   1   50.69    5.50
   5   4   1   46.70    6.10
  -5   4  -1   57.39    7.10
  -5   4  -1   53.99    5.80
  -5   4  -1   57.69    5.70
  -6  -4  -1    2.90    1.90
  -6  -4  -1    4.50    2.60
   6  -4   1    1.60    1.30
   6  -4   1    0.70    2.20
  -6  -4  -1    3.70    2.80
  -6  -4  -1    0.20    2.10
   6  -4   1   -2.90    1.20
  -6   4  -1    1.90    2.20
  -6   4  -1    2.80    2.30
   6   4   1    0.20    2.20
  -6   4  -1   -1.90    1.80
   7  -4   1   -5.00    1.50
  -7  -4  -1    0.60    2.70
  -7  -4  -1    1.10    2.60
  -7  -4  -1   -0.50    2.20
  -7   4  -1    2.30    3.00
   7   4   1    1.40    1.60
  -7   4  -1    1.10    2.40
  -7   4  -1   -1.60    2.00
  -8  -4  -1   58.89    8.90
  -8  -4  -1   62.09    9.10
  -8  -4  -1   44.90    7.80
  -8  -4  -1   48.10    8.00
  -8   4  -1   52.99    8.30
  -8   4  -1   49.40    8.00
   8   4   1   62.59    5.80
   8   4   1   47.90    8.00
  -9  -4  -1   20.40    6.00
  -9  -4  -1   12.20    4.20
   9  -4   1    7.20    4.60
  -9  -4  -1   20.90    5.90
   9   4   1   16.90    3.80
  -9   4  -1   10.20    4.80
  -9   4  -1   14.50    5.30
 -10  -4  -1   78.39   11.40
 -10  -4  -1   77.29    9.60
 -10  -4  -1   71.99   10.70
  10   4   1   89.29    7.40
 -10   4  -1   83.19   11.20
 -11  -4  -1    3.50    4.60
 -11  -4  -1    3.40    5.10
 -11   4  -1    1.30    3.90
  11   4   1    0.70    2.80
 -12  -4  -1   -0.60    4.50
 -12  -4  -1   -4.90    4.20
  12   4   1   -9.90    3.50
 -12   4  -1   -6.50    2.90
 -13  -4  -1   -2.30    4.30
 -13  -4  -1   -3.30    5.00
 -13   4  -1    7.10    5.90
 -13  -5   1  235.38   20.70
 -13  -5   1  202.08   17.70
 -13   5   1  232.78   18.80
 -12  -5   1   63.49   11.30
 -12  -5   1   68.39   11.70
 -12  -5   1   57.79   10.00
 -12   5   1   95.69   10.60
 -12   5   1   75.39   12.50
 -11  -5   1   44.10    9.20
 -11  -5   1   44.30    8.50
 -11  -5   1   67.69   11.30
 -11   5   1   59.99   10.30
 -11   5   1   56.09    9.20
 -10  -5   1   43.90    9.10
 -10  -5   1   42.10    8.00
 -10  -5   1   40.70    7.50
 -10   5   1   49.50    8.10
 -10   5   1   37.50    7.70
  -9  -5   1  163.38   12.50
  -9  -5   1  191.58   15.10
  -9  -5   1  173.08   13.60
   9  -5  -1  182.98   12.90
   9   5  -1  172.68    5.70
   9   5  -1  166.88    5.60
  -9   5   1  168.58   13.40
  -9   5   1  198.28   13.20
  -8  -5   1  928.41   35.20
  -8  -5   1  934.81   33.50
   8  -5  -1  916.51   32.10
   8   5  -1  902.11   22.60
   8   5  -1  928.01   22.70
  -8   5   1  979.30   32.70
   8   5  -1  934.11   32.80
  -8   5   1  894.91   30.50
  -8   5   1  923.61   33.50
   7  -5  -1  701.73   25.70
  -7  -5   1  706.63   26.40
  -7  -5   1  668.23   27.40
  -7   5   1  697.73   25.50
   7   5  -1  677.03   25.50
   7   5  -1  662.93   17.70
  -7   5   1  690.13   26.60
  -7   5   1  674.63   23.60
   7   5  -1  714.13   18.00
  -6  -5   1   73.39    7.30
   6  -5  -1   87.49    7.60
  -6  -5   1   88.79    8.70
  -6   5   1   94.39    8.40
  -6   5   1   89.49    7.80
   6   5  -1   69.59    6.80
   6   5  -1   86.49    4.30
   6   5  -1   77.39    4.00
  -6   5   1   79.69    7.30
  -5  -5   1   12.30    3.50
   5  -5  -1   12.50    3.20
   5  -5  -1   11.30    1.80
  -5   5   1    8.60    2.30
   5   5  -1    8.00    3.10
   5   5  -1   10.20    1.60
  -5   5   1    6.90    2.90
   5   5  -1   15.30    3.40
  -5   5   1   12.70    3.40
  -4  -5   1  406.86   16.90
   4  -5  -1  382.36   12.60
  -4  -5   1  380.66   15.30
   4  -5  -1  386.96   15.60
  -4   5   1  367.46   15.20
  -4   5   1  357.16   12.40
   4   5  -1  363.26   11.20
   4   5  -1  349.47   15.40
   4   5  -1  352.76   15.80
   3  -5  -1  856.41   26.70
  -3  -5   1  913.31   26.20
   3  -5  -1  881.31   22.50
   3   5  -1  922.71   25.80
  -3   5   1  854.71   26.50
  -3   5   1  864.31   22.50
   3   5  -1  869.81   22.80
   3   5  -1  919.21   28.10
   2  -5  -1 1065.19   25.60
   2  -5  -1 1083.79   30.70
  -2  -5   1 1076.39   27.90
  -2  -5   1 1090.89   31.40
  -2   5   1 1120.19   31.00
   2   5  -1 1066.59   27.80
   2   5  -1 1089.69   31.20
  -2   5   1 1084.49   25.80
   2   5  -1 1094.09   29.30
  -2   5   1 1097.79   30.80
   1  -5  -1  318.47   12.80
   1  -5  -1  323.47   12.70
  -1  -5   1  327.77   11.40
   1  -5  -1  322.77    9.10
  -1  -5   1  318.67   13.20
   1   5  -1  325.67   13.10
   1   5  -1  322.07   11.40
  -1   5   1  302.87   12.40
  -1   5   1  330.07   12.70
   0  -5  -1   40.70    4.10
   0  -5   1   39.20    3.80
   0  -5   1   40.80    3.80
   0  -5  -1   38.40    4.20
   0  -5   1   44.30    4.70
   0   5   1   44.30    4.20
   0   5  -1   36.40    3.80
   0   5   1   42.90    4.30
   0   5  -1   41.60    4.40
   1  -5   1 1048.10   28.80
   1  -5   1 1081.29   30.50
  -1  -5  -1 1001.60   28.60
   1  -5   1 1042.30   27.70
  -1   5  -1 1058.49   30.00
   1   5   1 1031.90   28.50
   1   5   1 1041.20   29.30
   1   5   1 1054.39   28.60
  -1   5  -1 1033.90   27.60
  -1   5  -1  955.80   28.40
   2  -5   1 2564.64   61.59
  -2  -5  -1 2520.65   61.19
   2  -5   1 2491.45   59.59
  -2   5  -1 2454.55   62.39
   2   5   1 2523.45   61.69
  -2   5  -1 2423.36   61.39
   2   5   1 2573.54   61.09
   2   5   1 2493.35   60.39
  -2   5  -1 2536.05   59.89
   3  -5   1  772.02   22.90
  -3  -5  -1  788.52   25.30
  -3  -5  -1  800.92   24.60
   3  -5   1  793.92   24.80
   3   5   1  784.22   24.60
  -3   5  -1  737.33   25.20
   3   5   1  809.62   24.70
  -3   5  -1  793.82   24.20
  -3   5  -1  734.43   24.60
  -3   5  -1  773.22   23.10
  -4  -5  -1   11.60    3.30
  -4  -5  -1   10.10    2.90
   4  -5   1    5.70    2.20
   4  -5   1    6.00    2.40
  -4   5  -1   12.60    3.60
  -4   5  -1   14.00    3.20
   4   5   1    9.60    2.90
  -4   5  -1    7.60    2.50
  -4   5  -1    9.80    3.20
   4   5   1    8.80    2.80
   5  -5   1    3.60    2.30
   5  -5   1   -1.20    1.60
  -5  -5  -1    1.90    2.40
  -5  -5  -1    1.30    2.50
  -5  -5  -1   -2.20    1.50
  -5  -5  -1    0.40    1.80
  -5   5  -1   -0.40    1.90
  -5   5  -1    1.80    2.70
  -5   5  -1   -0.40    1.40
   5   5   1    2.70    2.10
  -6  -5  -1  171.48   11.70
   6  -5   1  156.18   10.40
  -6  -5  -1  142.89   10.60
  -6  -5  -1  158.58   11.60
  -6  -5  -1  147.19   10.30
   6  -5   1  163.88   10.70
  -6   5  -1  151.68   10.80
  -6   5  -1  136.49    9.70
   6   5   1  157.48   10.70
  -6   5  -1  139.39   10.40
   7  -5   1  526.55   21.70
  -7  -5  -1  528.45   23.10
  -7  -5  -1  505.95   23.20
  -7  -5  -1  522.35   22.80
   7  -5   1  523.95   15.30
   7  -5   1  502.45   21.60
  -7  -5  -1  523.55   23.30
  -7   5  -1  538.45   22.90
   7   5   1  524.15   18.70
   7   5   1  519.85   22.30
  -7   5  -1  521.35   22.40
  -7   5  -1  538.05   21.80
  -8  -5  -1  497.15   23.70
  -8  -5  -1  517.55   24.30
   8  -5   1  497.35   22.30
  -8  -5  -1  537.85   24.30
  -8   5  -1  520.25   23.60
  -8   5  -1  519.15   23.30
   8   5   1  507.95   18.50
  -9  -5  -1  114.39   11.80
  -9  -5  -1  123.39   12.00
  -9   5  -1  105.09   11.00
  -9   5  -1  104.19   10.90
   9   5   1  124.69    8.20
 -10  -5  -1   13.20    5.30
 -10  -5  -1   12.80    5.30
 -10   5  -1   10.00    4.60
 -10   5  -1   14.40    8.00
  10   5   1   11.10    2.90
 -11  -5  -1  167.48   15.60
 -11  -5  -1  136.99   15.70
 -11  -5  -1  147.59   14.80
  11   5   1  138.89    9.30
 -11   5  -1  155.38   14.80
 -12  -5  -1  159.68   15.90
 -12  -5  -1  145.79   15.50
 -12   5  -1  154.18   15.70
 -13  -5  -1   71.29   17.60
 -13  -5  -1   48.70   10.60
 -13   5  -1   59.49   17.80
 -13  -6   1   14.70    6.60
 -13  -6   1    7.60    6.10
 -13   6   1    7.60    5.80
 -12  -6   1   -1.20    4.70
 -12  -6   1   -2.20    3.70
 -12   6   1   -3.00    2.80
 -12   6   1   -7.30    3.00
 -11  -6   1    6.30    5.20
 -11  -6   1    0.00    3.80
 -11   6   1   11.30    4.80
 -11   6   1    8.20    4.50
 -10  -6   1  101.79   13.60
 -10  -6   1  113.29   12.00
 -10  -6   1   86.79   11.90
 -10   6   1  106.19   11.00
  -9  -6   1   23.50    7.70
  -9  -6   1   35.80    7.40
  -9  -6   1   23.40    6.80
  -9   6   1   27.80    6.70
  -9   6   1   16.90    4.80
   8  -6  -1   91.39    9.00
  -8  -6   1   99.39   10.10
  -8  -6   1   99.39   10.70
  -8   6   1  119.89   11.10
   8   6  -1   99.69    4.20
  -8   6   1  100.29    9.80
  -8   6   1  112.29    9.10
   8   6  -1  102.59    4.20
   8   6  -1  102.19   10.00
   7  -6  -1    0.70    2.60
  -7  -6   1   -1.50    2.40
  -7  -6   1    8.00    3.90
   7   6  -1    1.20    0.90
  -7   6   1    3.80    2.10
   7   6  -1    2.40    1.10
   7   6  -1    2.40    3.00
  -7   6   1    0.10    2.70
  -7   6   1    3.70    2.90
  -6  -6   1    8.90    3.80
  -6  -6   1   11.80    4.00
   6  -6  -1   12.80    1.80
   6  -6  -1   12.50    3.80
  -6   6   1    9.50    3.60
  -6   6   1   11.50    3.70
   6   6  -1    9.10    1.80
   6   6  -1    7.40    3.20
  -5  -6   1    1.60    2.20
  -5  -6   1    0.70    2.10
   5  -6  -1   -0.10    2.20
  -5   6   1    1.80    2.30
   5   6  -1   -0.50    2.00
   5   6  -1    1.20    1.10
  -5   6   1   -1.20    1.80
  -5   6   1   -0.40    1.20
   5   6  -1    0.20    2.00
   4  -6  -1  265.57    9.80
  -4  -6   1  260.77   13.70
   4  -6  -1  254.77   12.90
  -4  -6   1  246.58   12.30
  -4   6   1  248.28   13.30
  -4   6   1  245.28   12.80
   4   6  -1  255.17   11.90
   4   6  -1  236.38    9.20
  -4   6   1  246.98    9.60
   4   6  -1  258.37   13.50
   3  -6  -1  224.28   11.50
   3  -6  -1  221.38    7.90
  -3  -6   1  215.78   11.90
   3   6  -1  207.18   11.60
   3   6  -1  222.58    9.00
   3   6  -1  219.38   10.60
  -3   6   1  224.38   11.80
  -3   6   1  211.68   11.20
  -3   6   1  209.98    7.90
   2  -6  -1    9.70    2.80
  -2  -6   1   11.40    2.30
   2  -6  -1    9.50    1.60
  -2  -6   1    5.90    2.80
  -2   6   1    9.50    3.40
   2   6  -1   10.90    3.20
  -2   6   1    4.90    2.40
   2   6  -1    5.70    1.90
   2   6  -1   10.20    2.50
  -1  -6   1  259.77   12.30
   1  -6  -1  262.57   17.00
   1  -6  -1  232.18   11.50
   1  -6  -1  246.88    8.10
  -1  -6   1  241.68   10.30
  -1   6   1  252.67   11.60
  -1   6   1  236.18   11.30
   1   6  -1  258.07   10.60
   1   6  -1  257.47   13.70
   0  -6  -1  106.09    7.30
   0  -6   1   91.19    6.10
   0  -6   1   95.49    7.50
   0  -6   1  111.39    6.80
   0  -6  -1  107.39    7.20
   0   6   1  121.39    7.50
   0   6  -1  102.49    6.70
   0   6   1  111.09    7.20
   1  -6   1  364.66   13.20
   1  -6   1  348.17   15.20
  -1  -6  -1  376.66   14.60
   1   6   1  350.16   14.10
   1   6   1  357.06   14.00
  -1   6  -1  344.37   14.20
  -1   6  -1  382.66   15.40
   2  -6   1   23.80    3.80
  -2  -6  -1   22.80    4.10
   2  -6   1   19.70    3.70
   2   6   1   24.40    3.80
  -2   6  -1   22.30    4.20
  -2   6  -1   24.50    3.70
   2   6   1   20.30    3.70
  -2   6  -1   21.70    3.90
   2   6   1   22.50    4.10
   3  -6   1    4.90    2.20
   3  -6   1    5.80    2.00
  -3  -6  -1    7.90    2.60
  -3   6  -1    3.70    2.00
   3   6   1    7.20    2.70
  -3   6  -1    7.40    2.30
   3   6   1    3.50    1.90
  -3   6  -1    8.60    3.30
   3   6   1    5.90    2.20
  -4  -6  -1  127.69    8.90
   4  -6   1  120.49    7.60
   4  -6   1  108.69    8.50
  -4   6  -1  110.49    8.20
  -4   6  -1  109.79    7.50
  -4   6  -1  102.99    8.70
   4   6   1  128.79    8.80
   4   6   1  117.89    7.40
  -4   6  -1   98.79    8.30
   4   6   1  134.19    9.10
   5  -6   1   22.90    4.80
  -5  -6  -1   20.20    4.40
   5  -6   1   15.80    3.60
  -5  -6  -1   22.30    5.10
  -5   6  -1   21.40    4.30
  -5   6  -1   26.60    5.40
  -5   6  -1   16.00    3.70
  -5   6  -1   13.70    3.50
   5   6   1   15.80    3.80
  -6  -6  -1  105.19    9.90
   6  -6   1   96.79    8.70
  -6  -6  -1   99.79    8.60
  -6  -6  -1   87.69    9.30
  -6  -6  -1   99.89    9.10
  -6   6  -1   84.39    8.40
  -6   6  -1   96.19    9.40
  -6   6  -1  102.99    8.40
   6   6   1  101.79    9.20
  -7  -6  -1   -1.80    2.50
   7  -6   1   -2.00    1.90
   7  -6   1    0.10    1.20
  -7  -6  -1    1.70    2.10
  -7  -6  -1    1.40    2.40
   7  -6   1   -6.80    2.20
  -7  -6  -1   -1.90    2.80
  -7   6  -1    1.70    2.60
   7   6   1   -0.30    2.50
  -7   6  -1   -0.10    2.80
  -7   6  -1    0.30    2.80
  -8  -6  -1   36.50    8.10
  -8  -6  -1   35.90    7.60
  -8  -6  -1   30.20    6.70
  -8   6  -1   43.40    7.40
  -8   6  -1   22.80    6.00
  -8   6  -1   27.10    7.00
   8   6   1   34.10    4.90
  -9  -6  -1  102.39   11.50
  -9  -6  -1   93.09   12.00
  -9  -6  -1   91.49   11.60
  -9   6  -1  106.79   11.10
  -9   6  -1   99.79   10.70
   9   6   1   87.69    7.20
 -10  -6  -1   -3.00    3.30
 -10  -6  -1   -1.10    2.90
  10   6   1   -0.20    2.10
 -10   6  -1   -3.10    2.70
 -10   6  -1   -0.90    3.50
 -11  -6  -1   14.00    6.20
 -11  -6  -1   24.40    7.20
  11   6   1   13.40    3.90
 -11   6  -1   14.70    6.50
 -11   6  -1   13.00    5.90
 -12  -6  -1   -2.40    3.80
 -12  -6  -1   -8.90    4.00
  12   6   1   -5.30    2.10
 -12   6  -1   -0.60    4.00
 -13  -6  -1    7.20    6.30
 -13  -6  -1   -1.10    4.90
 -13   6  -1   -7.50    4.30
 -13  -7   1  108.69   19.50
 -13  -7   1  120.39   16.30
 -13   7   1  152.88   16.00
 -12  -7   1  131.39   16.20
 -12  -7   1   93.19   14.30
 -12   7   1   95.19   12.90
 -12   7   1   77.79   12.00
 -11  -7   1  249.78   19.70
 -11  -7   1  248.38   18.50
 -11   7   1  239.38   18.40
 -10  -7   1   41.80   10.30
 -10  -7   1   36.20    9.30
 -10   7   1   38.40    7.60
 -10   7   1   26.80    6.50
 -10   7   1   39.70    8.20
  -9  -7   1  205.68   16.10
  -9  -7   1  185.98   14.70
  -9  -7   1  224.08   16.10
  -9   7   1  201.78   15.30
  -9   7   1  180.08   14.10
  -9   7   1  169.08   13.80
  -8  -7   1  198.38   14.60
  -8  -7   1  212.68   15.50
   8   7  -1  199.18    6.70
   8   7  -1  198.88    6.60
  -8   7   1  202.58   14.60
  -8   7   1  215.08   14.60
  -8   7   1  188.88   11.80
  -7  -7   1  255.07   15.70
  -7  -7   1  266.57   16.90
   7  -7  -1  267.47   15.80
  -7   7   1  265.77   13.10
  -7   7   1  255.87   15.40
   7   7  -1  269.67   15.20
  -7   7   1  275.37   16.40
   7   7  -1  272.67    9.20
  -6  -7   1  260.67   16.10
   6  -7  -1  278.47   10.40
   6  -7  -1  301.07   17.90
  -6  -7   1  283.47   15.50
  -6   7   1  265.97   16.30
  -6   7   1  271.97   13.80
   6   7  -1  276.37   10.00
   6   7  -1  259.77   14.30
  -6   7   1  275.37   15.60
  -6   7   1  283.57   15.40
  -5  -7   1  219.28   12.80
   5  -7  -1  199.78   12.30
  -5  -7   1  224.68   13.80
  -5   7   1  223.48   14.00
   5   7  -1  221.68    9.00
  -5   7   1  205.18    9.60
   5   7  -1  216.58   13.50
  -5   7   1  214.18   12.90
  -5   7   1  229.78   13.50
   5   7  -1  217.28   12.10
   4  -7  -1  498.65   20.40
  -4  -7   1  543.75   21.80
   4  -7  -1  508.55   15.80
  -4   7   1  525.45   20.90
   4   7  -1  529.35   19.60
  -4   7   1  506.55   15.90
   4   7  -1  529.85   21.50
   4   7  -1  512.25   16.50
  -4   7   1  515.35   21.30
  -3  -7   1  274.17   14.40
   3  -7  -1  256.87   13.20
   3  -7  -1  251.27    8.90
   3   7  -1  262.67   12.30
   3   7  -1  250.87   13.50
   3   7  -1  260.97   10.80
  -3   7   1  258.47    9.10
  -3   7   1  271.57   15.80
  -3   7   1  240.08   13.20
  -2  -7   1 1338.97   39.40
   2  -7  -1 1352.76   38.60
   2  -7  -1 1359.76   31.90
  -2  -7   1 1338.17   35.70
   2   7  -1 1293.87   39.60
   2   7  -1 1326.37   35.50
   2   7  -1 1326.47   39.00
  -2   7   1 1320.87   38.50
  -2   7   1 1297.87   38.20
   1  -7  -1  141.79    9.30
   1  -7  -1  134.29    5.80
  -1  -7   1  119.39    9.00
  -1  -7   1  118.29    7.50
   1  -7  -1  118.19    8.30
   1   7  -1  114.09    8.40
  -1   7   1  140.89    8.90
  -1   7   1  127.39    8.60
   1   7  -1  139.39    8.00
   0  -7  -1  126.99    8.50
   0  -7   1  152.38    8.60
   0  -7  -1  148.49    9.40
   0  -7   1  127.79    9.30
   0  -7   1  144.69    8.10
   0   7   1  141.49    8.80
   0   7  -1  160.28    9.80
   0   7  -1  125.89    8.10
   0   7   1  146.49    8.90
  -1  -7  -1  295.27   13.80
   1  -7   1  312.87   12.50
   1  -7   1  318.47   15.20
   1  -7   1  303.77   13.50
   1   7   1  305.87   13.50
   1   7   1  297.67   13.90
  -1   7  -1  304.67   14.50
   1   7   1  337.17   14.20
  -1   7  -1  315.07   13.90
   2  -7   1  366.76   13.60
  -2  -7  -1  330.97   14.90
   2  -7   1  341.57   15.00
  -2   7  -1  319.37   15.40
   2   7   1  335.07   14.10
   2   7   1  325.87   14.50
  -2   7  -1  336.37   13.20
   2   7   1  329.47   15.00
  -2   7  -1  329.97   15.00
  -3  -7  -1  484.55   19.20
   3  -7   1  481.25   17.00
   3  -7   1  492.95   19.40
   3   7   1  472.85   18.80
  -3   7  -1  464.05   19.90
   3   7   1  479.45   19.10
  -3   7  -1  479.35   19.40
  -3   7  -1  472.25   17.00
   3   7   1  467.35   17.40
   4  -7   1  293.57   12.80
   4  -7   1  285.17   14.70
  -4  -7  -1  274.77   14.60
   4   7   1  292.27   12.90
  -4   7  -1  331.07   15.50
  -4   7  -1  272.77   15.20
   4   7   1  258.97   13.90
   4   7   1  277.07   14.30
  -4   7  -1  264.87   14.50
  -4   7  -1  291.07   14.30
  -5  -7  -1  251.27   15.00
   5  -7   1  270.87   14.70
   5  -7   1  266.67   12.80
  -5  -7  -1  270.97   14.80
  -5   7  -1  286.77   14.80
   5   7   1  249.28   14.00
  -5   7  -1  251.07   15.40
  -5   7  -1  264.17   15.00
   5   7   1  251.17   14.20
   5   7   1  261.97   12.20
  -5   7  -1  250.97   12.90
   6  -7   1  107.39    8.80
  -6  -7  -1   95.19    9.70
  -6  -7  -1   92.89   10.00
  -6  -7  -1  103.49    9.60
   6  -7   1  104.29    9.40
  -6   7  -1   82.99   10.60
  -6   7  -1  109.09    9.50
   6   7   1   97.99    9.00
  -6   7  -1   88.09    7.90
   6   7   1   95.99    7.20
  -6   7  -1   92.19    9.50
   7  -7   1  303.67   17.70
  -7  -7  -1  291.87   18.60
  -7  -7  -1  313.27   18.30
   7  -7   1  303.37   15.90
  -7  -7  -1  345.07   18.70
  -7  -7  -1  293.47   17.20
   7   7   1  332.27   14.10
  -7   7  -1  304.87   16.00
  -7   7  -1  326.47   17.70
  -7   7  -1  322.87   18.30
  -8  -7  -1  184.78   15.40
  -8  -7  -1  219.78   15.50
  -8  -7  -1  190.88   14.80
  -8   7  -1  192.78   14.80
  -8   7  -1  196.08   14.30
   8   7   1  204.18   10.80
   8   7   1  221.48   11.10
  -8   7  -1  169.58   12.80
  -9  -7  -1   47.40    9.00
  -9  -7  -1   44.90    8.60
  -9   7  -1   30.50    6.90
   9   7   1   32.40    5.20
   9   7   1   32.50    4.50
  -9   7  -1   45.60    8.40
 -10  -7  -1   78.99   12.10
 -10   7  -1   96.29   14.80
  10   7   1  102.69    7.10
  10   7   1   81.19    6.90
 -10   7  -1   70.49   10.90
 -11  -7  -1   58.29   11.10
 -11  -7  -1   76.09   12.30
 -11   7  -1   54.89   10.30
 -11   7  -1   72.79   11.70
  11   7   1   80.39    7.00
  11   7   1   69.19    6.10
 -12  -7  -1   91.09   14.20
 -12  -7  -1   89.49   13.80
  12   7   1   77.59    5.50
 -12   7  -1   89.19   13.30
 -12  -8   1    2.20    3.50
 -12  -8   1    2.40    4.10
 -12   8   1    0.20    5.10
 -12   8   1    5.10    5.40
 -11  -8   1   43.10   10.20
 -11  -8   1   33.50    8.70
 -11   8   1   26.80    7.80
 -11   8   1   51.59    9.90
 -10  -8   1   35.60    8.60
 -10  -8   1   29.80    8.00
 -10   8   1   27.80    8.00
 -10   8   1   28.00    7.30
 -10   8   1   16.60    5.10
  -9  -8   1   -3.50    3.00
  -9  -8   1    2.70    3.80
  -9   8   1   -3.20    3.10
  -9   8   1   -3.30    3.00
  -9   8   1    0.90    2.80
  -8  -8   1    7.40    4.00
  -8  -8   1   -3.70    2.30
  -8   8   1    2.80    3.20
   8   8  -1    0.30    0.90
  -8   8   1    0.00    2.20
   8   8  -1    0.10    0.90
  -8   8   1    3.70    4.00
  -7  -8   1   -1.00    2.90
   7  -8  -1   -0.50    1.30
  -7  -8   1    3.10    2.90
  -7   8   1    0.20    2.10
  -7   8   1    6.40    4.00
  -7   8   1   -2.60    2.20
   7   8  -1   -0.60    2.90
   7   8  -1    2.90    1.50
  -6  -8   1   36.30    6.40
   6  -8  -1   26.10    5.90
  -6  -8   1   40.60    7.50
  -6   8   1   28.30    4.40
   6   8  -1   33.40    6.60
  -6   8   1   38.00    6.90
  -6   8   1   40.90    7.50
  -6   8   1   33.30    6.70
   6   8  -1   38.60    3.80
  -5  -8   1    5.20    3.60
   5  -8  -1    5.40    2.10
  -5   8   1    2.50    1.80
   5   8  -1    3.20    2.80
   5   8  -1    4.20    1.90
  -5   8   1    6.50    3.50
  -5   8   1    2.30    3.20
   5   8  -1    2.70    2.10
  -4  -8   1    9.10    3.60
   4  -8  -1    9.70    2.20
   4  -8  -1   13.40    4.10
   4   8  -1   12.20    2.80
   4   8  -1   10.90    3.90
  -4   8   1   11.00    3.90
   4   8  -1    9.40    3.30
  -4   8   1   11.90    2.40
  -4   8   1    9.70    3.50
  -3  -8   1  192.98   12.40
   3  -8  -1  207.98    7.90
   3  -8  -1  212.48   12.60
  -3   8   1  208.48   12.50
   3   8  -1  191.58    9.80
   3   8  -1  210.68   12.90
  -3   8   1  189.78   12.00
   3   8  -1  195.38   11.10
   2  -8  -1   15.80    2.30
  -2  -8   1   14.10    3.30
   2  -8  -1   16.00    4.00
  -2  -8   1   19.60    4.70
   2   8  -1   26.70    4.60
   2   8  -1   13.40    3.20
   2   8  -1   21.00    4.80
  -2   8   1   15.30    3.90
  -2   8   1   15.60    3.90
   1  -8  -1   78.89    4.80
   1  -8  -1   87.39    8.00
   1  -8  -1   77.39    7.40
  -1  -8   1   81.29    6.80
  -1  -8   1   88.09    8.30
  -1  -8   1   89.59    6.80
   1   8  -1   68.99    7.10
  -1   8   1   82.39    7.40
   1   8  -1   83.39    6.80
   0  -8   1   18.50    3.80
   0  -8   1   23.60    5.30
   0  -8  -1   19.10    4.50
   0  -8   1   27.30    4.50
   0  -8  -1   17.80    3.80
   0  -8  -1   26.50    3.50
   0   8   1   16.70    3.80
   0   8  -1   25.80    5.10
   0   8   1   26.50    4.70
   0   8  -1   18.90    4.10
   1  -8   1   83.89    7.10
   1  -8   1   75.79    6.10
   1  -8   1   81.59    8.00
  -1  -8  -1   77.59    7.50
  -1   8  -1   55.59    7.70
  -1   8  -1   84.99    7.80
   1   8   1   87.99    7.40
   1   8   1   78.59    7.20
   1   8   1   87.99    7.40
  -2  -8  -1   64.39    6.80
   2  -8   1   75.19    7.30
   2  -8   1   61.49    5.60
   2   8   1   72.39    7.00
   2   8   1   71.49    6.90
   2   8   1   68.39    6.30
  -2   8  -1   62.39    7.00
  -2   8  -1   53.39    7.40
   3  -8   1  355.36   14.00
   3  -8   1  320.47   15.90
  -3  -8  -1  332.17   18.50
  -3   8  -1  326.27   16.70
   3   8   1  355.96   16.40
   3   8   1  321.47   14.40
   3   8   1  319.87   15.60
  -3   8  -1  314.87   16.10
  -3   8  -1  316.17   13.60
  -4  -8  -1   70.09    7.60
   4  -8   1   61.39    8.10
   4  -8   1   54.89    5.70
   4   8   1   48.70    6.90
  -4   8  -1   51.29    7.10
  -4   8  -1   69.59    7.40
   4   8   1   46.40    7.10
  -4   8  -1   61.79    8.20
   4   8   1   60.99    6.10
  -4   8  -1   56.09    5.80
   5  -8   1   36.70    5.30
  -5  -8  -1   41.20    7.00
   5  -8   1   33.40    6.40
   5   8   1   31.50    6.20
  -5   8  -1   39.90    7.10
  -5   8  -1   34.70    6.40
  -5   8  -1   38.70    5.50
   5   8   1   39.80    5.50
  -5   8  -1   57.79    8.70
   6  -8   1   55.99    8.20
   6  -8   1   44.40    6.40
  -6  -8  -1   49.40    8.10
  -6  -8  -1   59.99    8.90
  -6  -8  -1   50.19    7.80
  -6  -8  -1   43.90    7.80
  -6   8  -1   65.59    9.20
   6   8   1   70.59    6.30
  -6   8  -1   51.49    7.80
   6   8   1   65.89    8.70
  -6   8  -1   62.89    7.70
   7  -8   1   94.69    8.80
  -7  -8  -1   82.59   10.80
  -7  -8  -1   75.99   10.50
  -7   8  -1   89.99    8.70
   7   8   1   82.99    7.00
  -7   8  -1   65.79    9.00
  -7   8  -1   97.59   10.50
  -8  -8  -1    9.10    4.30
  -8  -8  -1    4.60    3.80
  -8   8  -1    7.70    4.40
  -8   8  -1    7.60    4.30
  -8   8  -1   -5.60    2.80
   8   8   1    4.30    2.50
  -9  -8  -1   41.20    8.30
  -9  -8  -1   27.50    8.40
   9   8   1   24.90    4.40
  -9   8  -1   42.30    8.60
   9   8   1   28.40    4.50
 -10  -8  -1   12.60    5.80
 -10  -8  -1   30.90    8.00
  10   8   1   16.40    4.00
  10   8   1   20.20    3.70
 -10   8  -1   20.10    6.40
 -10   8  -1   22.30    9.50
 -11  -8  -1   -2.20    4.50
 -11  -8  -1   -6.40    3.60
 -11   8  -1   -3.40    3.80
 -11   8  -1    0.20    4.80
  11   8   1   -3.20    1.80
 -12  -8  -1   42.40    9.80
 -12  -8  -1   28.70    9.10
 -12   8  -1   41.10    9.70
 -12   8  -1   35.20    8.60
 -12  -9   1   10.20    6.10
 -12  -9   1   10.40    7.10
 -12   9   1   -0.70    6.10
 -12   9   1    0.50    5.00
 -11  -9   1  404.16   24.90
 -11  -9   1  384.46   25.70
 -11   9   1  374.66   23.80
 -11   9   1  405.56   24.70
 -10  -9   1  122.09   15.00
 -10  -9   1  119.49   15.70
 -10   9   1  121.29   13.00
 -10   9   1   87.59    9.90
 -10   9   1  104.29   13.50
  -9  -9   1  160.78   21.40
  -9  -9   1  208.48   16.10
  -9   9   1  164.38   11.90
  -9   9   1  175.58   15.20
  -9   9   1  183.98   15.30
  -8  -9   1   12.20    5.30
  -8  -9   1    9.10    4.70
   8   9  -1   11.50    2.20
  -8   9   1    5.30    3.20
   8   9  -1   15.60    2.30
  -8   9   1   17.60    5.80
  -8   9   1   15.60    5.60
  -7  -9   1   46.00    8.80
   7  -9  -1   47.20    4.40
  -7   9   1   38.30    7.80
  -7   9   1   54.49    8.60
  -7   9   1   44.10    5.90
   7   9  -1   54.09    4.50
  -6  -9   1  265.07   17.60
   6   9  -1  313.27   16.50
  -6   9   1  267.67   12.30
   6   9  -1  305.67   12.00
  -6   9   1  308.77   17.80
  -6   9   1  289.27   17.20
  -5  -9   1  541.05   24.60
   5  -9  -1  543.15   17.40
   5  -9  -1  513.55   23.30
  -5   9   1  523.75   24.20
   5   9  -1  545.85   22.10
  -5   9   1  526.35   23.60
   5   9  -1  529.05   24.20
  -5   9   1  510.75   17.30
   5   9  -1  549.25   18.40
   4  -9  -1 1127.39   28.70
  -4  -9   1 1073.59   37.70
   4  -9  -1 1025.30   36.20
   4   9  -1 1102.89   34.80
  -4   9   1 1121.39   37.00
   4   9  -1 1081.79   31.40
   3  -9  -1   29.20    3.00
  -3  -9   1   24.20    5.80
   3  -9  -1   23.70    5.00
  -3   9   1   24.40    5.40
  -3   9   1   25.30    5.40
   3   9  -1   29.50    4.70
   3   9  -1   27.60    5.10
   3   9  -1   34.10    6.40
   2  -9  -1  552.24   16.10
  -2  -9   1  537.25   23.20
   2  -9  -1  557.34   22.80
  -2  -9   1  513.45   19.90
   2   9  -1  551.34   21.20
   2   9  -1  560.34   20.30
  -2   9   1  554.84   22.40
   2   9  -1  560.04   23.10
  -2   9   1  547.75   22.50
   1  -9  -1  189.98   12.50
  -1  -9   1  186.08   10.80
   1  -9  -1  167.68   11.50
  -1  -9   1  198.38   11.20
   1  -9  -1  200.38    8.40
  -1  -9   1  174.58   12.30
   1   9  -1  177.38   10.70
   1   9  -1  194.08   12.50
  -1   9   1  217.58   12.70
  -1   9   1  199.18   12.10
   1   9  -1  197.38   11.20
   0  -9   1  622.34   24.90
   0  -9  -1  609.94   18.90
   0  -9  -1  595.24   23.00
   0  -9   1  557.74   21.70
   0  -9  -1  621.94   23.90
   0  -9   1  573.44   20.70
   0   9  -1  581.44   22.20
   0   9   1  611.74   23.30
   0   9   1  610.14   23.00
   0   9  -1  582.74   23.80
  -1  -9  -1  286.97   15.10
   1  -9   1  255.57   12.20
   1  -9   1  259.97   13.70
   1  -9   1  247.78   15.10
  -1   9  -1  255.47   14.70
   1   9   1  253.17   13.70
  -1   9  -1  262.87   14.20
   1   9   1  250.67   13.90
   1   9   1  249.48   13.30
   2  -9   1    5.80    2.90
  -2  -9  -1   12.00    4.20
   2  -9   1    8.20    2.70
   2   9   1   10.40    4.20
   2   9   1   15.40    4.20
  -2   9  -1    9.10    3.50
  -2   9  -1   12.40    4.00
   2   9   1    9.30    3.40
   3  -9   1  194.08   10.30
   3  -9   1  193.88   18.70
  -3  -9  -1  184.88   12.50
   3   9   1  196.98   12.50
  -3   9  -1  206.08   13.30
   3   9   1  203.68   12.70
   3   9   1  198.78   13.30
  -4  -9  -1  244.28   14.90
   4  -9   1  226.78   14.30
   4  -9   1  243.48   12.00
  -4   9  -1  241.78   12.20
  -4   9  -1  240.08   15.40
   4   9   1  241.48   14.50
  -4   9  -1  248.78   14.30
  -4   9  -1  237.88   15.00
   4   9   1  237.28   12.60
   5  -9   1 1512.05   41.70
  -5  -9  -1 1490.55   46.50
   5  -9   1 1430.66   50.39
  -5   9  -1 1516.95   53.59
  -5   9  -1 1401.46   41.60
   5   9   1 1418.96   45.30
  -5   9  -1 1499.85   45.60
  -5   9  -1 1451.35   46.90
   5   9   1 1491.25   41.80
  -6  -9  -1   25.10    5.70
   6  -9   1   24.40    4.90
  -6  -9  -1   24.40    6.20
   6   9   1   27.00    4.80
  -6   9  -1   28.80    7.00
  -6   9  -1   19.90    5.60
  -6   9  -1   18.50    4.50
   7  -9   1   87.29    8.60
  -7  -9  -1   78.59   10.40
  -7   9  -1   65.09    8.30
  -7   9  -1   54.19    9.10
   7   9   1   84.59    7.10
  -7   9  -1   85.49   10.80
   8  -9   1   25.00    3.70
  -8  -9  -1   40.80    8.50
  -8  -9  -1   26.80    7.20
  -8   9  -1   36.00    8.00
  -8   9  -1   31.10    7.50
  -8   9  -1   22.30    5.80
   8   9   1   34.10    4.90
  -9  -9  -1   91.19   12.80
  -9  -9  -1   93.39   13.00
  -9   9  -1   79.29   11.80
   9   9   1   78.79    6.80
   9   9   1   67.59    7.00
  -9   9  -1   62.69   10.30
 -10  -9  -1  203.88   18.30
 -10  -9  -1  215.78   18.10
 -10   9  -1  256.27   18.70
  10   9   1  215.28   11.10
  10   9   1  226.58   10.70
 -10   9  -1  247.68   19.20
 -11  -9  -1   59.79   11.30
 -11  -9  -1   54.69   10.30
 -11   9  -1   62.39   11.20
  11   9   1   57.19    4.90
 -11   9  -1   67.29   11.90
 -12  -9  -1   47.80    9.00
 -12  -9  -1   63.89   12.00
 -12   9  -1   37.60    9.30
 -12   9  -1   49.00   10.50
 -12 -10   1    1.00    7.30
 -12  10   1   -7.70    3.80
 -12  10   1    9.50    6.40
 -11 -10   1    9.70    6.40
 -11 -10   1   -4.00    5.10
 -11  10   1   15.00    7.00
 -11  10   1    1.50    3.90
 -10 -10   1   23.20    7.70
 -10  10   1   51.19   10.00
 -10  10   1   36.00    8.60
 -10  10   1   40.90   10.20
  -9 -10   1   42.80    9.20
  -9  10   1   28.70    7.60
  -9  10   1   31.60    6.10
  -9  10   1   35.90    8.20
  -8 -10   1   30.30    7.30
  -8  10   1   33.40    8.80
  -8  10   1   22.50    4.60
   8  10  -1   22.30    2.90
  -8  10   1   25.70    8.40
   7 -10  -1  132.29    8.30
  -7 -10   1  158.68   14.20
  -7  10   1  148.49   12.90
   7  10  -1  121.99    7.10
  -7  10   1  103.59   11.70
  -7  10   1  119.39    8.30
  -6 -10   1    0.70    3.10
  -6  10   1    2.90    3.50
  -6  10   1    4.40    4.40
   6  10  -1    3.60    2.20
  -6  10   1    2.60    1.90
   5 -10  -1    0.10    1.30
  -5 -10   1    1.00    3.50
  -5  10   1   -3.60    2.40
   5  10  -1    0.70    1.80
   5  10  -1   -2.10    2.60
  -4 -10   1   68.29   10.20
   4 -10  -1   48.30    7.80
   4 -10  -1   72.09    4.80
   4  10  -1   63.19    9.20
  -4  10   1   59.89    8.60
   4  10  -1   67.19    6.50
  -4  10   1   71.69    9.90
   4  10  -1   59.89    7.90
  -3 -10   1  487.95   22.80
   3 -10  -1  463.55   14.40
   3 -10  -1  478.65   21.80
   3  10  -1  465.25   22.00
   3  10  -1  469.45   18.60
   3  10  -1  455.85   19.90
  -3  10   1  451.75   21.40
  -3  10   1  447.96   21.50
   2 -10  -1   15.10    4.70
  -2 -10   1   14.70    4.70
   2 -10  -1   19.10    2.90
   2  10  -1   21.30    4.90
  -2  10   1   23.30    5.70
   2  10  -1   25.40    5.00
  -2  10   1   14.50    4.50
  -1 -10   1    5.80    2.90
   1 -10  -1    6.00    3.80
   1 -10  -1    3.30    2.80
  -1 -10   1    6.20    3.60
  -1 -10   1    1.00    2.20
   1 -10  -1    1.00    1.40
   1  10  -1    3.00    3.00
  -1  10   1    3.80    3.00
  -1  10   1    2.20    2.50
   1  10  -1    0.20    2.50
   0 -10  -1   -0.30    1.60
   0 -10   1   -0.60    2.70
   0 -10  -1    1.90    2.30
   0 -10   1   -2.10    1.60
   0 -10   1    2.60    2.70
   0  10   1    3.90    2.10
   0  10  -1   -1.80    2.40
   0  10   1    1.40    2.80
   1 -10   1  377.86   15.80
   1 -10   1  420.76   20.70
   1 -10   1  382.16   18.10
  -1 -10  -1  398.66   19.40
   1  10   1  347.47   17.60
  -1  10  -1  390.06   18.60
   1  10   1  362.36   18.10
   1  10   1  359.36   17.40
  -2 -10  -1   11.90    4.40
   2 -10   1    6.40    2.80
   2 -10   1    7.50    3.90
   2  10   1   10.70    3.90
  -2  10  -1   -1.80    2.40
  -2  10  -1    6.30    3.90
   2  10   1    7.90    3.40
   3 -10   1    8.20    2.90
  -3 -10  -1   11.60    3.90
   3 -10   1    8.90    3.80
   3  10   1   13.30    4.10
  -3  10  -1   12.80    4.50
   3  10   1   13.00    4.10
  -3  10  -1    3.20    3.40
   4 -10   1  139.89    9.10
  -4 -10  -1  143.29   12.00
   4  10   1  157.48   10.40
  -4  10  -1  113.39    8.60
  -4  10  -1  139.99   12.20
   4  10   1  145.09   11.60
   4  10   1  133.59   11.30
  -5 -10  -1  100.59   10.50
   5 -10   1   84.09    8.70
  -5  10  -1   77.69    7.30
  -5  10  -1   80.69   11.40
  -5  10  -1   71.39    9.70
   5  10   1   88.89    7.80
   5  10   1   80.39   10.40
   6 -10   1  405.66   18.10
  -6 -10  -1  420.56   22.20
  -6  10  -1  441.76   21.80
   6  10   1  463.45   18.60
  -6  10  -1  432.16   22.90
  -6  10  -1  391.46   18.30
  -7 -10  -1  110.79   12.20
   7 -10   1   91.99    8.70
  -7  10  -1   83.29    9.10
  -7  10  -1   81.49   11.60
  -7  10  -1   81.59   10.70
   7  10   1   98.29    8.20
  -8 -10  -1   69.29   11.00
  -8  10  -1   53.09    9.80
  -8  10  -1   46.10    7.80
   8  10   1   56.89    6.30
  -9 -10  -1   12.70    5.30
  -9  10  -1    2.50    5.20
  -9  10  -1   14.10    5.90
   9  10   1    6.80    3.50
 -10 -10  -1   77.09   12.10
  10  10   1   68.39    6.00
 -10  10  -1   86.99   13.50
 -10  10  -1   65.29   11.40
 -11 -10  -1   -3.40    4.30
 -11  10  -1    1.20    4.40
 -11  10  -1   -3.20    4.70
 -11 -11   1   36.50    9.20
 -11  11   1   46.50    9.70
 -10 -11   1  233.08   19.70
 -10  11   1  249.97   19.10
 -10  11   1  218.18   18.00
  -9 -11   1   66.79   11.80
  -9  11   1   58.49   10.30
  -9  11   1   35.50    6.50
  -9  11   1   46.40    9.50
  -8 -11   1  108.99   14.70
  -8  11   1  148.09   14.40
  -8  11   1  122.09    8.90
   8  11  -1  117.09    6.50
  -8  11   1  117.39   12.70
   7 -11  -1   -3.30    2.70
  -7 -11   1   -5.20    3.00
  -7  11   1    2.50    3.60
  -7  11   1   -3.10    2.00
   7  11  -1   -0.60    1.70
  -6 -11   1  443.86   24.60
   6  11  -1  452.95   17.40
  -6  11   1  452.35   23.60
  -6  11   1  458.25   24.00
  -5 -11   1  101.89   11.20
   5  11  -1  115.89    9.80
   5  11  -1  144.29   19.00
  -5  11   1  122.89   12.00
  -4 -11   1  200.18   15.10
   4 -11  -1  186.48    8.00
   4  11  -1  180.28   11.10
  -4  11   1  180.98   14.10
   4  11  -1  171.18   12.30
   3 -11  -1   96.09    5.30
  -3 -11   1   83.69   11.10
  -3  11   1   96.59   10.10
  -3  11   1   73.79   10.00
   3  11  -1   92.29    8.30
  -2 -11   1   64.79    9.70
  -2 -11   1   61.39    8.10
   2 -11  -1   55.79    8.50
   2 -11  -1   60.99    4.50
   2  11  -1   56.79    9.20
   2  11  -1   66.19    7.40
  -2  11   1   54.79    8.30
   2  11  -1   59.99    8.20
  -2  11   1   75.29   10.00
  -1 -11   1  345.77   19.60
  -1 -11   1  331.97   18.50
   1 -11  -1  330.27   18.10
   1 -11  -1  332.37   18.90
   1 -11  -1  346.67   12.90
  -1 -11   1  358.96   17.60
   1  11  -1  321.17   18.40
  -1  11   1  339.57   18.30
   1  11  -1  352.26   17.30
   1  11  -1  343.47   17.10
  -1  11   1  365.66   18.60
   0 -11  -1  182.58   13.70
   0 -11  -1  186.88    9.70
   0 -11   1  197.68   11.60
   0 -11   1  229.38   15.60
   0  11  -1  200.28   13.10
   0  11   1  199.68   13.40
   0  11  -1  178.38   13.50
   0  11   1  182.98   13.10
  -1 -11  -1  566.54   24.80
   1 -11   1  542.95   25.40
   1 -11   1  518.45   23.10
   1 -11   1  543.05   20.20
  -1 -11  -1  526.45   19.40
   1  11   1  578.44   23.40
  -1  11  -1  490.05   23.50
   1  11   1  499.25   23.20
   1  11   1  480.25   22.50
  -1  11  -1  547.15   23.50
  -2 -11  -1   18.80    5.20
   2 -11   1   17.10    3.90
   2 -11   1   25.00    6.00
   2  11   1    8.60    4.00
  -2  11  -1   18.40    5.70
   2  11   1   18.70    4.80
   2  11   1   23.70    5.70
  -3 -11  -1  421.46   21.30
   3 -11   1  385.66   16.30
  -3  11  -1  403.26   20.80
   3  11   1  391.96   20.20
   3  11   1  383.66   19.80
   3  11   1  400.36   18.60
   4 -11   1   81.79    7.20
  -4 -11  -1   63.39    9.60
   4  11   1   71.19    9.70
  -4  11  -1   74.79   10.30
   4  11   1   85.79    8.40
  -5 -11  -1  294.87   18.60
   5 -11   1  305.97   14.80
   5  11   1  297.67   15.40
  -5  11  -1  293.77   18.70
  -5  11  -1  309.17   18.10
   6 -11   1  105.19    8.70
  -6 -11  -1   80.19   11.20
  -6  11  -1  101.69   11.00
  -6  11  -1   88.39    8.60
   6  11   1   98.19    8.70
  -6  11  -1  111.49   12.00
   7 -11   1   54.99    7.50
  -7 -11  -1   59.39   10.00
   7  11   1   58.19    6.60
  -7  11  -1   52.29    7.60
  -7  11  -1   58.39   10.30
  -7  11  -1   46.10    8.60
  -8 -11  -1   59.49   10.60
   8  11   1   74.09    7.00
  -8  11  -1   56.59    8.20
  -8  11  -1   54.49   10.40
  -8  11  -1   65.49   10.50
  -9 -11  -1   50.99   10.10
  -9  11  -1   45.00    9.20
  -9  11  -1   57.79   10.70
   9  11   1   50.29    6.40
   9  11   1   45.70    7.00
 -10 -11  -1  320.17   22.70
 -10  11  -1  311.17   21.40
  10  11   1  282.07   12.20
 -10  11  -1  296.67   22.60
 -11 -11  -1   -6.00    5.50
 -11  11  -1   -4.40    4.60
 -10 -12   1    4.90    5.40
 -10  12   1    5.90    4.80
 -10  12   1   -3.50    3.90
  -9 -12   1   12.30    6.40
  -9  12   1    2.80    4.90
  -9  12   1   12.20    5.80
   8 -12  -1   15.80    3.80
  -8 -12   1   17.70    7.00
   8  12  -1   15.30    3.10
  -8  12   1   28.30    7.90
  -8  12   1    7.30    5.30
   7 -12  -1  195.38   12.70
  -7 -12   1  224.18   18.40
   7  12  -1  223.38   11.40
  -7  12   1  243.38   18.60
  -7  12   1  244.98   17.90
   6 -12  -1  237.68   15.20
  -6 -12   1  264.57   19.10
  -6  12   1  234.08   17.60
   6  12  -1  284.87   13.60
  -6  12   1  262.47   18.50
  -5 -12   1   54.89    9.60
  -5  12   1   67.79   10.40
   5  12  -1   74.79    7.60
   4 -12  -1    2.20    1.50
  -4 -12   1    9.10    4.60
   4  12  -1    5.60    3.50
  -4  12   1    7.00    4.40
   3 -12  -1   62.39    4.40
  -3 -12   1   59.49    9.90
  -3  12   1   75.29   11.10
   3  12  -1   66.99    8.40
   3  12  -1   54.29    7.90
  -2 -12   1    3.50    3.00
  -2 -12   1    5.00    3.80
   2 -12  -1    1.10    1.50
  -2  12   1   -0.40    2.80
   2  12  -1    0.70    3.30
   2  12  -1    1.10    2.70
  -1 -12   1   85.29   11.70
  -1 -12   1   89.29    8.50
   1 -12  -1   86.59    6.10
  -1 -12   1   69.99    9.40
   1 -12  -1   81.79   11.00
   1  12  -1   90.79    9.40
  -1  12   1  102.99   10.50
   1  12  -1   98.79    9.80
   0 -12   1   89.69   11.90
   0 -12   1   76.69    7.70
   0 -12  -1   87.99    6.80
   0 -12   1   63.29    9.10
   0 -12  -1   83.39   11.30
   0  12   1   82.09   10.50
   0  12   1   88.99   12.40
   0  12  -1   94.99    9.80
   1 -12   1   13.60    4.00
   1 -12   1   13.80    5.60
  -1 -12  -1   13.50    5.30
  -1 -12  -1   15.40    3.70
  -1  12  -1    7.60    4.80
   1  12   1    5.20    4.70
   1  12   1   17.70    5.10
   2 -12   1  529.05   20.20
  -2 -12  -1  531.55   25.50
   2  12   1  554.34   23.80
  -2  12  -1  524.45   24.70
   3 -12   1  116.29    8.50
  -3 -12  -1  125.19   12.20
  -3  12  -1  114.79   11.80
   3  12   1  108.69   10.10
  -4 -12  -1   47.00    8.60
  -4  12  -1   56.79    9.50
   4  12   1   46.20    7.30
   5 -12   1   76.89    7.50
  -5 -12  -1   64.69   10.20
  -5  12  -1   80.79   10.60
   5  12   1   84.39    8.60
  -5  12  -1   81.29   11.30
   6 -12   1   29.60    5.20
  -6 -12  -1   45.20    8.80
  -6  12  -1   29.50    7.30
  -6  12  -1   42.20    8.00
   6  12   1   46.40    7.10
   7 -12   1    0.50    2.30
  -7 -12  -1   -4.60    4.90
  -7  12  -1   -0.90    3.80
   7  12   1   -1.70    2.20
  -7  12  -1   -1.50    3.40
  -8 -12  -1   -3.30    3.90
  -8  12  -1   -1.80    4.30
  -8  12  -1   -4.60    3.50
  -8  12  -1    0.20    3.60
   8  12   1   -1.60    2.30
  -9 -12  -1   65.59   12.00
  -9  12  -1   72.79   12.10
   9  12   1   77.29    7.70
  -9  12  -1   71.79   11.80
 -10 -12  -1  121.09   16.10
 -10  12  -1  106.79   14.50
 -10  13   1    8.80    6.80
 -10  13   1   15.90    6.50
  -9 -13   1   56.19   11.40
  -9  13   1   61.79   11.50
  -9  13   1   51.19   11.30
  -8 -13   1   93.39   13.70
  -8  13   1   82.29   12.70
   8  13  -1   84.39    6.50
  -8  13   1   83.89   12.50
  -7 -13   1  181.78   16.80
   7 -13  -1  108.09   11.30
   7  13  -1  160.38    9.90
  -7  13   1  134.79   15.10
  -7  13   1  159.98   15.40
   6 -13  -1   31.90    9.40
  -6 -13   1   51.59   10.30
  -6  13   1   46.70    9.50
  -6  13   1   40.80    8.40
   6  13  -1   55.29    7.30
  -5  13   1   12.50    5.40
   5  13  -1   15.20    4.60
  -4 -13   1   17.20    6.50
   4 -13  -1   22.40    2.60
   4  13  -1   28.90    5.80
   3 -13  -1   40.60    3.40
  -3 -13   1   43.80    7.70
  -3 -13   1   30.30    7.80
  -3  13   1   25.10    6.90
   3  13  -1   31.90    6.30
   2 -13  -1  117.69    6.40
  -2 -13   1  120.69   12.70
  -2 -13   1  110.29   10.20
   2  13  -1  115.79   10.80
  -2  13   1  122.39   12.10
  -1 -13   1   76.39   11.50
   1 -13  -1   68.29    5.60
  -1 -13   1   65.49    8.70
  -1  13   1   83.39   11.30
   1  13  -1   88.39    9.70
   0 -13   1  177.18   11.50
   0 -13   1  168.68   14.80
   0 -13  -1  175.78   14.60
   0 -13  -1  153.68    9.30
   0  13   1  161.78   13.30
   0  13  -1  188.38   14.00
   1 -13   1   37.70    8.30
  -1 -13  -1   46.00    6.40
   1 -13   1   43.30    6.50
  -1 -13  -1   52.09    9.30
  -1  13  -1   41.50    8.00
   1  13   1   29.20    6.70
   2 -13   1  240.18   14.80
  -2 -13  -1  213.28   13.00
  -2 -13  -1  230.28   16.70
  -2  13  -1  225.58   16.40
   2  13   1  233.08   15.40
  -3 -13  -1   31.50    7.70
  -3  13  -1   44.40    8.00
   3  13   1   34.90    6.90
   4 -13   1   28.20    4.60
  -4 -13  -1   42.90    8.80
  -4  13  -1   30.00   10.90
   4  13   1   46.50    7.60
  -5 -13  -1    8.20    5.20
   5 -13   1    1.70    2.50
  -5  13  -1   11.00    5.00
  -5  13  -1   11.40    5.70
   5  13   1   11.40    4.10
  -6 -13  -1   33.80    8.90
   6 -13   1   40.90    6.20
  -6  13  -1   42.60    8.60
  -6  13  -1   55.19   10.60
   6  13   1   32.60    6.40
   7 -13   1  136.99   10.00
  -7 -13  -1  123.99   13.70
  -7  13  -1  132.49   14.80
   7  13   1  111.69   10.00
  -7  13  -1  127.49   13.40
  -8 -13  -1   30.80    8.50
  -8  13  -1   32.10    8.30
  -8  13  -1   35.30    9.50
   8  13   1   36.30    6.30
  -9 -13  -1  137.19   15.10
  -9  13  -1  147.39   15.40
   9  13   1  156.48   10.40
  -9  13  -1  167.08   17.60
  -9 -14   1   10.90    7.30
  -9  14   1   -1.60    4.60
  -9  14   1   -5.10    4.90
  -8 -14   1   -0.10    4.50
  -8  14   1   -5.30    3.50
  -8  14   1   -8.30    3.00
   8  14  -1   -5.40    2.50
  -7 -14   1   48.90   10.50
  -7  14   1   38.50    9.40
  -7  14   1   50.99   11.20
   7  14  -1   53.29    6.80
  -6 -14   1    9.90    6.00
   6 -14  -1    3.80    6.50
  -6  14   1   10.60    5.70
   6  14  -1    6.70    3.70
  -6  14   1    4.80    5.30
  -5 -14   1    7.10    5.40
  -5  14   1   -1.20    4.20
   5  14  -1    4.30    3.00
  -4 -14   1   24.90    7.70
  -4 -14   1   26.70    6.80
  -4  14   1   14.00    6.10
   4  14  -1   27.50    6.10
  -3 -14   1    4.50    4.80
   3 -14  -1    8.70    1.60
  -3 -14   1    7.90    4.80
   3  14  -1    8.30    4.20
  -3  14   1    3.70    4.40
   2 -14  -1   47.50    4.00
  -2 -14   1   36.80    7.10
   2  14  -1   36.10    7.30
   1 -14  -1   21.30    3.60
  -1 -14   1   13.30    4.70
  -1 -14   1    6.90    5.10
   1  14  -1   15.40    5.20
  -1  14   1   15.60    6.40
   0 -14  -1   13.00    5.00
   0 -14  -1   15.20    3.60
   0 -14   1   11.30    3.90
   0 -14   1    5.50    5.20
   0  14   1   18.20    6.00
   0  14  -1   13.20    5.50
   1 -14   1   48.30    6.90
  -1 -14  -1   53.79    9.50
   1  14   1   55.19    9.20
  -1  14  -1   46.70    8.50
   2 -14   1    8.00    3.00
  -2 -14  -1    3.90    3.20
  -2  14  -1    9.70    7.70
   2  14   1    5.70    4.30
  -3 -14  -1    4.80    4.40
   3 -14   1   -2.00    2.10
  -3 -14  -1   -2.50    2.60
  -3  14  -1   -2.80    3.20
   3  14   1    0.50    2.90
   4 -14   1   36.30    5.50
  -4  14  -1   20.40    7.40
   4  14   1   28.50    5.90
   5 -14   1   11.70    3.50
  -5 -14  -1   11.60    5.50
   5  14   1   14.50    5.00
  -5  14  -1    9.90    5.10
  -5  14  -1   14.30    6.40
   6 -14   1   45.20    6.50
  -6 -14  -1   44.90    9.70
  -6  14  -1   46.10    9.50
  -6  14  -1   41.50    9.50
   6  14   1   42.20    7.10
  -7 -14  -1    3.80    5.30
   7  14   1   -4.10    3.00
  -7  14  -1   12.20    5.70
  -7  14  -1    4.00    5.40
  -8 -14  -1   -0.70    4.80
  -8  14  -1   11.20    7.20
  -8  14  -1    7.90    6.10
   8  14   1    3.10    4.10
  -8  15   1   68.39   12.80
  -8  15   1   65.19   14.40
  -7 -15   1   23.20    8.50
  -7  15   1   17.40    6.90
   7  15  -1   16.90    4.80
  -7  15   1   45.30    9.10
  -6 -15   1   10.60    6.10
  -6  15   1   10.20    5.30
   6  15  -1   13.70    4.40
  -6  15   1   15.50    6.20
  -5 -15   1   -6.60    3.80
  -5  15   1   -7.70    3.20
   5  15  -1   -1.50    3.00
  -4 -15   1   -4.00    3.80
  -4 -15   1    2.30    3.90
   4  15  -1    2.50    3.80
  -4  15   1    0.90    4.10
  -3 -15   1  219.68   18.70
  -3 -15   1  218.38   15.40
  -3  15   1  210.98   17.30
   3  15  -1  201.68   14.90
  -2 -15   1   25.00    8.10
  -2 -15   1    9.40    4.70
   2 -15  -1   18.50    2.40
  -2  15   1   25.50    7.50
   2  15  -1   18.30    6.30
   1 -15  -1   -0.40    1.50
  -1 -15   1   -1.60    2.90
  -1 -15   1   -4.90    3.40
   1  15  -1    0.10    3.60
  -1  15   1   -4.40    2.90
   0 -15  -1   17.80    6.60
   0 -15   1    6.20    5.20
   0 -15   1    7.40    3.10
   0 -15  -1    2.70    2.50
   0  15   1    4.90    4.00
  -1 -15  -1   43.20    9.10
   1 -15   1   44.60    6.60
  -1 -15  -1   44.00    6.20
  -1  15  -1   44.70    8.80
  -2 -15  -1   43.10    7.00
   2 -15   1   63.49    7.00
  -2 -15  -1   48.90   10.60
   2  15   1   63.49    9.90
  -2  15  -1   66.99   11.20
  -3 -15  -1   29.60    8.00
   3 -15   1   33.20    5.60
  -3 -15  -1   31.80    6.20
  -3 -15  -1   29.00    6.80
   3  15   1   38.10    8.00
  -3  15  -1   53.89   10.30
   4 -15   1   16.40    4.10
  -4 -15  -1   18.60    7.00
   4  15   1   31.00    6.90
  -4  15  -1   28.20    6.70
  -4  15  -1   30.50    8.10
  -5 -15  -1    8.40    5.90
   5 -15   1    4.50    3.10
   5  15   1   10.30    5.00
  -5  15  -1   11.70    6.00
  -5  15  -1   24.80    6.90
  -6 -15  -1   59.19   10.90
   6 -15   1   46.10    6.40
  -6  15  -1   51.09   10.10
   6  15   1   63.29    9.10
  -6  15  -1   60.59   10.70
  -7 -15  -1   65.39   11.80
  -7  15  -1   54.59   10.30
   7  15   1   85.99    9.60
  -6 -16   1   -1.70    4.20
  -6 -16   1    1.00    4.90
   6  16  -1   -4.10    3.80
  -6  16   1   -7.20    4.40
  -5 -16   1   -0.20    5.60
  -5 -16   1    7.70    4.90
  -5  16   1   10.20    7.00
   5  16  -1   10.10    4.60
  -4 -16   1    1.40    4.70
  -4 -16   1   -8.50    4.30
  -4  16   1   -0.60    3.20
   4  16  -1   -4.30    2.80
  -3 -16   1   -3.60    4.60
  -3 -16   1    1.00    4.10
  -3  16   1   -2.30    3.70
  -2 -16   1   50.09   10.90
  -2 -16   1   61.49    8.40
  -2  16   1   74.39   12.20
   2  16  -1   60.39   10.20
  -1 -16   1    4.80    5.30
   1 -16  -1    2.30    1.70
  -1 -16   1    4.00    3.30
  -1  16   1    1.50    4.20
   1  16  -1   -3.90    3.30
   0 -16   1   28.90    8.50
   0 -16  -1   15.00    3.60
   0 -16   1   12.10    4.30
   0  16   1    7.80    5.70
   0  16  -1   11.20    5.90
  -1 -16  -1    3.50    5.20
  -1 -16  -1   -5.30    2.00
   1 -16   1   -5.40    2.70
  -1  16  -1   -5.30    3.50
   1  16   1   -3.30    3.20
   2 -16   1    9.60    3.70
  -2 -16  -1   11.60    5.80
  -2 -16  -1   11.20    3.90
  -2  16  -1    8.10    5.80
   2  16   1   20.90    6.10
  -3 -16  -1   64.19   12.30
   3 -16   1   48.20    6.20
  -3 -16  -1   37.90    7.20
   3  16   1   44.00    8.40
  -3  16  -1   40.90    9.60
  -4 -16  -1   -6.70    3.10
   4 -16   1    1.60    2.80
  -4 -16  -1    4.60    5.50
  -4  16  -1    2.90    5.70
   4  16   1   -0.70    3.70
  -4  16  -1   -0.10    3.90
   5 -16   1    0.60    2.90
  -5 -16  -1   -4.20    4.20
  -5 -16  -1   -8.80    3.00
  -5  16  -1   -4.30    2.90
  -5  16  -1   -5.90    4.40
   5  16   1    3.60    4.10
  -6 -16  -1   29.10    8.60
   6  16   1   18.70    5.70
  -6  16  -1   34.70    9.80
  -6  16  -1   10.40    5.90
  -5 -17   1   25.30    7.30
  -5  17   1   20.40    7.30
   5  17  -1   14.30    5.90
  -4 -17   1   25.80    9.10
  -4 -17   1   14.00    5.60
   4  17  -1   11.10    5.50
  -3 -17   1    6.10    4.90
  -3 -17   1   12.00    6.60
   3  17  -1    2.20    4.20
  -3  17   1    9.30    6.00
  -2 -17   1   68.69   12.50
  -2 -17   1   67.99    9.30
  -2  17   1   62.29   11.60
   2  17  -1   43.10    9.10
  -1 -17   1   -4.30    3.40
  -1 -17   1    1.80    4.90
   1  17  -1   -2.50    3.40
  -1  17   1   -3.10    4.10
   0 -17   1    7.40    4.80
   0 -17  -1   -1.40    2.70
   0  17  -1   -1.10    3.90
   0  17   1    1.90    4.10
   1 -17   1   -1.10    3.10
  -1 -17  -1   -5.60    2.70
  -1 -17  -1    7.30    5.40
  -1  17  -1   -7.70    3.60
   1  17   1    4.00    4.00
  -2 -17  -1   24.90    5.60
   2 -17   1   25.30    5.40
  -2 -17  -1   40.90    8.80
  -2  17  -1   44.00    9.40
   2  17   1   25.80    7.70
  -3 -17  -1   -0.10    4.70
  -3 -17  -1   15.10    4.60
   3 -17   1    3.90    3.90
   3  17   1    4.50    4.20
  -3  17  -1   11.50    6.30
  -4 -17  -1   24.00    6.10
  -4 -17  -1   11.50    6.00
   4  17   1   21.50    7.20
  -4  17  -1   13.40    6.30
  -2 -18   1    7.10    7.30
  -2 -18   1   -3.50    4.70
  -2  18   1   -9.50    4.30
   2  18  -1   -2.60    4.10
  -1 -18   1   13.20    8.20
  -1 -18   1    6.40    4.70
   1  18  -1   11.20    5.80
  -1  18   1   22.00    8.50
   0 -18   1   -2.70    3.90
   0  18   1    0.60    5.80
   0  18  -1    3.30    3.90
   1 -18   1   -6.20    4.30
   1  18   1   -3.80    3.80
  -1  18  -1    0.30    5.50
  -2 -18  -1    3.90    6.60
  -2  18  -1   -5.20    6.60
   2  18   1    5.50    5.10
 -14   0   2  423.96   27.30
 -14   0   2  466.95   34.30
 -13   0   2  747.63   37.70
 -13   0   2  772.22   35.60
 -12   0   2  293.37   21.50
  12   0  -2  284.37   13.30
 -12   0   2  247.68   18.40
 -11   0   2  946.61   43.80
  11   0  -2  942.01   28.90
 -11   0   2  991.40   37.80
 -10   0   2 2042.60   63.19
  10   0  -2 2343.17   64.89
   9   0  -2 3113.49   73.39
  -9   0   2 3077.19   81.09
  -9   0   2 3009.90   80.49
   9   0  -2 3057.79   81.59
  -8   0   2 1730.13   44.10
   8   0  -2 1800.82   50.69
  -8   0   2 1753.32   50.09
   8   0  -2 1709.63   43.60
  -8   0   2 1733.13   41.20
  -8   0   2 1680.43   49.30
  -7   0   2 2365.36   55.99
  -7   0   2 2367.56   61.69
   7   0  -2 2340.87   55.69
  -7   0   2 2336.17   61.29
   7   0  -2 2263.37   61.29
  -7   0   2 2348.76   54.19
   6   0  -2 5667.33  129.39
  -6   0   2 5590.04  123.99
  -6   0   2 5508.95  128.99
   6   0  -2 5568.84  123.89
  -5   0   2 5176.18  113.79
   5   0  -2 5140.49  113.89
   5   0  -2 5164.78  118.59
  -3   0   2 2831.32   62.89
   3   0  -2 2845.02   65.19
  -3   0   2 2839.32   65.09
  -2   0   2  482.25   13.20
   3   0   2 3227.18   73.99
   3   0   2 3188.88   75.09
   3   0   2 3145.59   74.39
  -3   0  -2 3110.59   73.89
  -3   0  -2 3172.18   74.89
   3   0   2 3216.88   74.99
   4   0   2 3548.55   86.69
   4   0   2 3634.44   86.59
  -4   0  -2 3538.65   86.59
   4   0   2 3610.84   87.59
  -4   0  -2 4266.27  100.99
   4   0   2 3667.13   86.59
   5   0   2 4309.57  104.49
   5   0   2 4477.95  103.79
   5   0   2 4421.86  102.79
  -5   0  -2 4353.36  104.39
  -5   0  -2 4451.25  103.99
   6   0   2 5848.42  135.59
  -6   0  -2 5804.52  137.89
  -6   0  -2 6030.70  137.99
   6   0   2 5848.42  137.09
   7   0   2 1086.09   35.20
  -7   0  -2 1104.89   36.00
   7   0   2 1069.49   33.10
  -7   0  -2 1073.19   35.30
  -8   0  -2 2177.58   62.69
  -8   0  -2 2244.88   62.79
   8   0   2 2225.88   62.49
   8   0   2 2199.38   59.19
  -9   0  -2 1529.05   48.20
   9   0   2 1387.76   43.10
 -10   0  -2 1657.03   53.29
  10   0   2 1550.64   47.60
 -11   0  -2 1219.68   45.70
 -12   0  -2  436.86   26.40
 -12   0  -2  471.75   27.10
 -13   0  -2  357.66   24.40
 -13   0  -2  403.26   26.40
 -14  -1   2   16.90    7.60
 -14  -1   2   -1.60    4.90
 -14   1   2    5.80    5.90
 -13  -1   2    0.00    4.80
 -13  -1   2    9.00    5.90
 -13   1   2    6.10    4.80
 -13   1   2    7.40    6.00
  12  -1  -2    2.60    3.90
 -12  -1   2    5.50    5.50
 -12  -1   2    7.00    4.80
  12   1  -2    0.30    2.30
 -12   1   2    6.00    4.80
  11  -1  -2   39.50    5.80
 -11  -1   2   30.70    9.80
 -11  -1   2   33.70    7.40
 -11   1   2   44.50    8.70
  11   1  -2   43.10    4.40
 -10  -1   2  103.89   10.70
  10  -1  -2  113.49    8.30
 -10  -1   2  101.09    6.30
 -10  -1   2   89.39   12.40
  10   1  -2  112.39    6.50
 -10   1   2  119.69   11.70
   9  -1  -2    4.10    2.50
  -9  -1   2    4.70    3.40
  -9  -1   2    8.90    2.50
  -9  -1   2   17.40    5.40
  -9  -1   2    6.40    4.10
   9  -1  -2    5.50    3.60
   9   1  -2    7.00    4.10
  -9   1   2    9.10    3.10
  -9   1   2    5.40    3.90
   9   1  -2    5.30    1.90
  -9   1   2    3.10    2.60
   8  -1  -2   68.79    5.70
  -8  -1   2   62.29    8.00
  -8  -1   2   49.50    7.60
  -8  -1   2   46.40    7.70
  -8  -1   2   68.59    5.20
  -8   1   2   67.69    7.10
   8   1  -2   56.29    4.20
  -8   1   2   64.69    5.60
  -8   1   2   62.69    8.20
   8   1  -2   53.59    7.20
   7  -1  -2   10.00    2.40
   7  -1  -2    7.30    3.00
  -7  -1   2    5.00    3.10
  -7  -1   2    2.40    2.80
   7   1  -2    9.50    3.10
   7   1  -2    9.10    1.90
  -7   1   2    5.00    2.60
  -7   1   2    7.80    2.40
  -7   1   2   14.10    3.90
   6  -1  -2    3.40    2.30
  -6  -1   2    9.90    3.00
   6  -1  -2    9.10    2.10
   6   1  -2    7.50    1.40
  -6   1   2   10.80    3.30
  -6   1   2    7.00    1.90
   6   1  -2   14.50    3.20
  -6   1   2    8.70    2.80
  -5  -1   2  433.66   17.70
  -5  -1   2  445.46   16.10
   5  -1  -2  456.25   16.90
   5  -1  -2  479.85   14.60
  -5  -1   2  437.26   12.10
   5   1  -2  450.55   12.10
   5   1  -2  445.66   16.10
  -5   1   2  477.15   16.80
  -5   1   2  451.65   14.10
   4  -1  -2  155.98    6.80
  -4  -1   2  169.68    5.00
  -4  -1   2  151.38    7.50
  -4  -1   2  161.78    9.00
   4   1  -2  168.28    7.80
  -4   1   2  169.98    8.30
  -4   1   2  154.38    6.60
  -3  -1   2  538.95   15.60
   3  -1  -2  565.34   15.50
  -3  -1   2  541.35   17.50
  -3  -1   2  536.25   12.70
  -3   1   2  563.94   16.60
  -3   1   2  560.34   15.30
   3   1  -2  541.55   15.70
  -1  -1   2  695.93   15.80
  -1   1   2  723.73   17.30
  -1   1   2  689.03   19.20
   1   1  -2  694.13   18.10
   0  -1  -2  253.77    9.60
   0  -1   2  239.58    6.00
   0  -1   2  238.48    8.20
   0  -1   2  240.58    7.60
   0  -1   2  237.18    8.50
   0  -1  -2  245.28    7.60
   0   1  -2  241.68    8.60
   0   1   2  238.68    7.50
   0   1   2  252.97    9.50
   0   1  -2  223.28    7.40
   0   1  -2  228.28    6.00
  -1  -1  -2    2.90    1.50
   1  -1   2    5.50    1.10
   1  -1   2   10.00    2.10
  -1  -1  -2    4.10    1.30
  -1  -1  -2    3.20    1.20
   1  -1   2    6.50    1.70
   1   1   2    4.20    1.40
   1   1   2    3.70    1.40
  -1   1  -2    5.20    1.60
   1   1   2    4.40    1.70
  -1   1  -2    6.40    1.20
  -1   1  -2    6.40    1.50
   2  -1   2   19.40    2.50
   2  -1   2   13.20    2.50
   2  -1   2   15.10    2.50
  -2  -1  -2   26.50    3.20
  -2  -1  -2   23.50    3.30
  -2  -1  -2   14.00    2.50
   2   1   2   24.60    3.70
  -2   1  -2   18.70    2.90
  -2   1  -2   13.80    2.20
   2   1   2   31.10    3.50
   2   1   2   27.50    3.50
   3  -1   2  181.28    8.10
   3  -1   2  172.68    8.60
  -3  -1  -2  148.39    7.90
  -3  -1  -2  161.08    8.80
   3  -1   2  166.28    8.40
  -3  -1  -2  150.18    8.10
   3  -1   2  173.68    8.50
   3   1   2  157.28    8.50
   3   1   2  163.08    8.00
  -3   1  -2  173.58    8.60
  -3   1  -2  174.78    8.00
   3   1   2  155.98    8.30
   4  -1   2  386.26   15.50
  -4  -1  -2  394.76   15.80
   4  -1   2  401.86   14.90
   4  -1   2  431.76   15.30
   4  -1   2  412.76   15.20
  -4  -1  -2  438.96   16.50
  -4  -1  -2  398.56   15.40
   4   1   2  408.06   15.70
  -4   1  -2  404.66   15.10
   4   1   2  414.26   15.90
   4   1   2  415.36   15.10
  -5  -1  -2  147.99    9.40
   5  -1   2  152.38    9.00
  -5  -1  -2  157.58    9.60
   5  -1   2  164.88    9.50
  -5  -1  -2  161.28    9.70
   5  -1   2  162.18    8.70
   5  -1   2  172.28   10.20
   5   1   2  151.68    8.70
  -5   1  -2  153.78    9.60
   5   1   2  162.18    9.60
  -5   1  -2  158.68    9.60
  -6  -1  -2  213.88   12.30
  -6  -1  -2  231.68   12.40
   6  -1   2  212.68   11.40
   6  -1   2  216.38   12.00
  -6  -1  -2  199.78   12.00
   6  -1   2  228.48   12.90
   6  -1   2  223.38   10.80
   6   1   2  189.58   10.60
   6   1   2  219.48   12.10
  -6   1  -2  228.68   12.70
  -6   1  -2  221.08   12.40
  -7  -1  -2  413.16   19.20
  -7  -1  -2  427.06   19.70
   7  -1   2  432.86   19.20
   7  -1   2  415.26   17.80
  -7  -1  -2  420.26   18.40
  -7   1  -2  399.36   18.90
  -7   1  -2  430.26   19.30
   7   1   2  424.66   17.40
   7   1   2  419.46   18.90
   8  -1   2   -0.60    2.50
   8  -1   2   -2.50    3.00
  -8  -1  -2    0.60    2.60
  -8  -1  -2    1.60    3.20
   8   1   2   -0.40    2.20
  -8   1  -2   10.60    4.00
   8   1   2   -0.60    2.50
  -8   1  -2    0.10    3.00
  -9  -1  -2   15.10    5.70
   9   1   2   10.30    3.60
  -9   1  -2   14.40    5.40
 -10  -1  -2    1.40    3.60
 -10  -1  -2    4.60    4.10
  10  -1   2   -1.90    3.10
 -10   1  -2    6.30    4.70
 -11  -1  -2   10.80    5.40
 -11   1  -2   18.80    6.30
  11   1   2   10.30    5.10
 -12  -1  -2   10.50    6.10
 -12  -1  -2    9.70    4.80
 -12   1  -2   13.00    6.40
 -13  -1  -2   -4.00    4.30
 -13  -1  -2    1.10    4.40
 -13   1  -2    1.90    4.80
 -13   1  -2    3.80    5.40
 -14  -2   2  295.97   22.70
 -13  -2   2  902.81   39.30
 -13  -2   2  949.51   43.00
 -13   2   2  878.81   39.10
 -12  -2   2  920.91   41.20
 -12  -2   2  982.20   39.30
 -12   2   2  938.21   38.80
  11  -2  -2  865.41   29.90
 -11  -2   2  862.61   27.00
 -11  -2   2  920.41   35.90
  11   2  -2  884.21   22.70
 -10  -2   2 2932.71   83.49
 -10  -2   2 2888.71   79.39
 -10  -2   2 2783.62   70.99
  10  -2  -2 2870.41   73.39
 -10   2   2 2956.00   80.19
 -10   2   2 2898.31   73.69
  10   2  -2 2850.41   65.79
  -9  -2   2  693.43   31.30
   9  -2  -2  694.83   24.20
  -9  -2   2  699.13   23.30
  -9  -2   2  727.83   28.00
  -9  -2   2  713.03   30.40
  -9   2   2  764.62   29.00
   9   2  -2  692.73   18.90
   9   2  -2  664.43   27.40
  -9   2   2  677.93   24.00
  -8  -2   2 3007.40   82.49
  -8  -2   2 3098.49   79.49
   8  -2  -2 3102.59   75.49
  -8   2   2 3016.70   77.89
   8   2  -2 3092.89   79.39
   8   2  -2 3136.29   69.19
  -8   2   2 3107.79   80.19
  -8   2   2 3045.60   75.29
  -7  -2   2 4417.36  108.29
  -7  -2   2 4361.96  104.49
  -7   2   2 4296.77  105.19
  -7   2   2 4392.16  101.39
   7   2  -2 4320.77  104.59
  -7   2   2 4285.27  103.19
   7   2  -2 4335.57   95.19
  -6  -2   2 6530.75  149.19
   6  -2  -2 6521.75  146.99
   6   2  -2 6653.23  140.79
   6   2  -2 6490.65  149.09
  -6   2   2 6698.83  150.58
  -6   2   2 6359.26  146.49
  -6   2   2 6490.45  148.09
   5  -2  -2 2367.96   57.29
  -5  -2   2 2313.87   58.29
  -5  -2   2 2420.66   61.69
  -5   2   2 2333.07   56.89
  -5   2   2 2382.96   57.59
   5   2  -2 2358.56   58.39
  -5   2   2 2455.15   59.79
  -2  -2   2 2407.06   52.79
  -2  -2   2 2385.96   54.09
   2  -2  -2 2510.75   55.89
  -2  -2   2 2384.96   57.09
  -2   2   2 2458.05   55.49
   2   2  -2 2357.26   56.99
   2   2  -2 2383.56   53.99
   0  -2   2 2309.57   54.19
   0  -2  -2 2323.77   50.99
   0  -2   2 2310.77   53.09
   0  -2  -2 2309.27   51.59
   0  -2   2 2343.57   53.49
   0  -2  -2 2370.56   55.49
   0   2   2 2255.17   51.39
   0   2   2 2287.07   50.89
   0   2   2 2318.67   55.19
   0   2  -2 2263.67   53.99
   0   2  -2 2319.27   53.49
   0   2  -2 2306.17   53.39
  -4  -2  -2 3730.33   93.49
  -4  -2  -2 3915.61   92.79
   4  -2   2 3875.81   91.39
   4  -2   2 3941.01   91.29
   4  -2   2 4002.80   92.69
  -4  -2  -2 3966.30   92.79
  -4  -2  -2 3961.60   91.49
  -4   2  -2 3857.51   91.49
  -4   2  -2 4125.29   96.69
   4   2   2 3898.51   92.09
  -4   2  -2 3804.82   92.69
   5  -2   2 5027.70  115.49
  -5  -2  -2 4987.60  117.19
   5  -2   2 4891.61  113.29
  -5  -2  -2 5067.49  115.59
  -5  -2  -2 4899.21  116.39
   5  -2   2 4844.32  114.99
   5  -2   2 5067.69  116.29
  -5   2  -2 4813.42  114.99
   5   2   2 4902.71  114.09
  -5   2  -2 4959.20  116.39
   5   2   2 4864.11  115.49
  -5   2  -2 4928.61  116.19
   6  -2   2 4525.05  106.89
  -6  -2  -2 4491.15  108.59
   6  -2   2 4494.35  103.89
   6  -2   2 4487.95  107.59
   6  -2   2 4584.24  108.59
  -6  -2  -2 4519.75  107.99
  -6  -2  -2 4439.56  108.49
  -6  -2  -2 4343.97  108.29
   6   2   2 4445.26  105.29
  -6   2  -2 4391.16  108.09
  -6   2  -2 4517.65  107.69
  -6   2  -2 4600.44  108.89
   6   2   2 4490.05  107.99
   7  -2   2  740.13   26.30
   7  -2   2  775.22   27.70
  -7  -2  -2  722.33   27.20
  -7  -2  -2  750.62   28.20
  -7  -2  -2  770.12   28.10
  -7   2  -2  748.83   27.90
   7   2   2  726.43   24.90
  -7   2  -2  763.72   27.60
   8  -2   2 4188.18  108.49
   8  -2   2 4340.87  106.59
  -8  -2  -2 4445.56  109.89
  -8  -2  -2 4497.45  110.49
  -8  -2  -2 4302.47  107.99
  -8  -2  -2 4315.77  110.39
   8   2   2 4351.46  109.39
  -8   2  -2 4415.06  109.19
   8   2   2 4360.66  104.59
  -8   2  -2 4262.37  109.19
  -9  -2  -2 1590.84   49.30
  -9  -2  -2 1581.04   51.79
   9  -2   2 1565.24   48.60
  -9  -2  -2 1739.63   53.09
  -9   2  -2 1727.43   52.79
   9   2   2 1646.34   47.00
 -10  -2  -2 1276.97   45.00
 -10  -2  -2 1167.48   43.70
  10   2   2 1159.18   37.50
 -10   2  -2 1245.18   44.00
 -11  -2  -2  658.83   31.70
 -11   2  -2  681.83   31.40
  11   2   2  617.04   25.20
 -12  -2  -2  823.12   38.20
 -12  -2  -2  897.71   39.40
 -12   2  -2  854.51   37.90
 -13  -2  -2  436.26   27.10
 -13  -2  -2  384.66   25.40
 -13   2  -2  386.36   25.40
 -14   3   2    8.50    5.90
 -13  -3   2   -0.40    4.40
 -13  -3   2   -1.70    4.30
 -13   3   2    0.00    3.80
 -12  -3   2    1.30    5.10
 -12  -3   2   -5.70    2.30
 -12  -3   2   -3.00    3.30
  12  -3  -2   -3.10    4.20
 -12   3   2    4.60    4.70
 -11  -3   2    3.80    2.80
 -11  -3   2    3.40    4.20
 -11  -3   2    4.00    4.50
 -11   3   2    6.40    3.30
 -11   3   2   13.30    6.20
 -10  -3   2   70.39    7.30
  10  -3  -2   83.79    8.20
 -10  -3   2   78.09   10.20
 -10  -3   2   70.69   11.50
 -10   3   2   66.99    9.60
 -10   3   2   73.99    9.90
 -10   3   2   96.29    8.90
  -9  -3   2  207.38   13.80
   9  -3  -2  169.08   11.00
  -9  -3   2  173.98   14.40
  -9  -3   2  181.68   11.10
  -9   3   2  164.48   12.80
  -9   3   2  172.18   13.70
  -9   3   2  160.48   10.70
   9   3  -2  147.39   11.60
   8  -3  -2    0.20    2.10
  -8  -3   2    6.90    3.90
  -8  -3   2   -2.90    2.10
  -8   3   2    2.90    3.10
  -8   3   2    3.50    2.30
  -8   3   2    3.20    2.50
   8   3  -2    0.00    2.00
  -7  -3   2   -2.40    2.20
   7  -3  -2    1.10    2.00
  -7  -3   2    0.50    2.00
  -7   3   2    2.70    2.00
  -7   3   2   -0.80    2.10
  -7   3   2    0.70    1.60
   7   3  -2    0.50    1.90
   6  -3  -2   98.39    7.10
  -6  -3   2  101.39    7.70
  -6  -3   2  100.39    9.00
   6   3  -2   94.99    7.30
  -6   3   2  105.69    7.20
  -6   3   2  102.49    8.20
  -6   3   2  104.39    8.00
  -5  -3   2  771.02   26.60
  -5  -3   2  813.62   24.50
   5  -3  -2  806.92   24.20
  -5   3   2  792.72   22.90
   5   3  -2  823.32   26.80
  -5   3   2  814.62   25.70
  -5   3   2  743.93   23.50
  -4  -3   2    4.70    1.80
   4  -3  -2    6.70    2.10
  -4  -3   2    5.40    2.20
  -4   3   2    6.70    2.20
  -4   3   2    5.60    2.00
  -4   3   2    6.60    1.60
   4   3  -2    4.10    1.70
  -3  -3   2  351.36   14.00
  -3  -3   2  353.76   11.80
   3  -3  -2  351.86   11.10
   3  -3  -2  364.96   13.00
   3   3  -2  350.86   11.60
   3   3  -2  372.06   14.10
  -3   3   2  346.07   12.70
  -3   3   2  334.77   10.10
  -2  -3   2 1070.99   25.20
  -2  -3   2 1140.59   29.90
   2  -3  -2 1086.89   29.00
   2  -3  -2 1064.09   28.00
  -2  -3   2 1054.39   26.50
  -2   3   2 1032.80   24.20
   2   3  -2 1103.89   26.30
   2   3  -2 1083.99   29.50
   2   3  -2 1093.69   25.50
  -2   3   2 1066.99   28.60
   1  -3  -2 2669.23   61.39
  -1  -3   2 2579.74   58.29
  -1   3   2 2615.34   60.99
  -1   3   2 2606.14   58.99
   1   3  -2 2511.95   60.59
   1   3  -2 2479.85   57.19
   0  -3  -2  242.68    7.30
   0  -3  -2  238.68    8.10
   0  -3  -2  249.58   10.70
   0  -3   2  248.88    9.80
   0  -3   2  238.08    8.90
   0  -3   2  249.58    9.80
   0   3  -2  256.07    9.90
   0   3  -2  259.57    9.40
   0   3  -2  252.17    9.80
   0   3   2  250.07    8.10
  -1  -3  -2    3.00    1.60
   1  -3   2    3.40    1.60
   1  -3   2    1.80    1.40
  -1  -3  -2    6.10    1.30
  -1  -3  -2    4.40    1.30
   1  -3   2    4.90    1.70
  -1   3  -2    3.90    1.10
   1   3   2    5.20    1.80
   1   3   2    5.80    1.30
  -1   3  -2    2.50    1.60
  -1   3  -2    2.80    1.50
  -1   3  -2    3.00    1.50
  -2  -3  -2   -0.20    1.50
  -2  -3  -2    0.70    1.00
  -2  -3  -2   -1.00    0.70
   2  -3   2    0.60    1.10
  -2  -3  -2    0.00    1.10
   2  -3   2    0.40    1.20
  -2   3  -2    0.40    1.40
  -2   3  -2   -0.30    1.20
  -2   3  -2    3.50    1.80
   2   3   2    0.90    0.80
   2   3   2    0.40    1.30
  -2   3  -2    1.10    1.10
  -3  -3  -2  230.78   10.50
   3  -3   2  246.38   11.10
   3  -3   2  254.07   10.40
  -3  -3  -2  246.48   11.40
  -3  -3  -2  258.07   12.50
   3  -3   2  257.07   11.10
  -3  -3  -2  223.48    9.80
  -3   3  -2  224.08   10.60
   3   3   2  241.78   10.80
  -3   3  -2  238.88   10.10
  -3   3  -2  251.97   11.60
  -4  -3  -2  590.14   21.00
  -4  -3  -2  599.04   20.50
  -4  -3  -2  610.14   22.40
  -4  -3  -2  598.74   19.70
   4  -3   2  571.34   20.10
   4  -3   2  568.14   20.10
   4   3   2  603.54   20.50
  -4   3  -2  587.14   21.00
  -4   3  -2  585.94   19.60
  -4   3  -2  584.24   20.40
  -5  -3  -2   99.69    8.30
   5  -3   2   92.69    7.30
   5  -3   2   96.99    6.70
  -5  -3  -2   90.69    7.40
   5  -3   2   94.29    7.30
   5  -3   2  101.99    7.90
  -5  -3  -2   97.99    7.70
   5   3   2  101.49    7.80
  -5   3  -2   90.49    7.80
  -5   3  -2   90.29    7.30
  -5   3  -2   82.29    7.00
   6  -3   2    6.60    3.20
   6  -3   2    6.70    2.90
  -6  -3  -2    2.50    2.80
  -6  -3  -2    6.60    3.00
   6  -3   2    8.70    3.10
  -6  -3  -2    7.60    3.30
   6  -3   2    5.00    2.30
  -6  -3  -2    5.10    3.20
  -6   3  -2    8.60    3.10
  -6   3  -2    6.30    2.80
   6   3   2    7.60    2.60
   6   3   2    9.20    3.40
  -6   3  -2    5.40    3.00
   7  -3   2  516.15   21.60
  -7  -3  -2  480.05   21.20
  -7  -3  -2  453.35   21.00
   7  -3   2  478.75   23.40
  -7  -3  -2  466.65   21.20
   7  -3   2  465.15   19.80
   7  -3   2  457.45   16.40
  -7  -3  -2  479.35   24.50
  -7   3  -2  453.65   20.50
   7   3   2  452.35   20.70
  -7   3  -2  472.45   21.00
   7   3   2  465.65   18.30
  -7   3  -2  462.55   20.50
  -8  -3  -2   18.70    5.30
  -8  -3  -2   18.20    5.10
   8  -3   2    5.60    4.00
  -8  -3  -2   20.20    5.60
  -8   3  -2   22.50    5.40
   8   3   2   18.70    4.30
  -8   3  -2   27.90    5.80
  -9  -3  -2   12.70    4.90
  -9  -3  -2   16.10    5.20
  -9  -3  -2   17.80    5.00
   9  -3   2    8.20    4.20
  -9   3  -2    6.50    3.90
   9   3   2   11.20    3.20
 -10  -3  -2    3.70    4.10
 -10  -3  -2    1.40    4.60
 -10  -3  -2    4.50    3.10
 -10   3  -2   11.00    5.10
  10   3   2    2.30    3.40
 -11  -3  -2   33.30    7.70
 -11  -3  -2   48.00   11.30
  11   3   2   20.00    6.50
 -11   3  -2   32.60    8.50
 -12  -3  -2   25.80    8.00
 -12  -3  -2   24.10    8.80
 -12   3  -2   27.60    8.30
 -13  -3  -2   -7.50    4.30
 -13  -3  -2   -6.60    4.20
 -13   3  -2    3.60    4.70
 -14  -4   2  408.56   28.10
 -14  -4   2  395.06   34.00
 -14   4   2  439.36   27.40
 -13  -4   2  906.91   40.60
 -13  -4   2  958.70   43.60
 -13   4   2 1002.40   41.90
 -12  -4   2 1160.08   39.40
 -12  -4   2 1275.97   47.30
 -12  -4   2 1278.57   50.49
 -12   4   2 1242.38   42.00
 -12   4   2 1355.96   48.50
  11  -4  -2 1036.60   37.00
 -11  -4   2 1084.79   44.90
 -11  -4   2 1142.79   44.90
 -11  -4   2 1066.09   36.10
 -11   4   2 1081.69   37.20
 -11   4   2 1093.89   41.40
 -10  -4   2 1668.93   56.39
 -10  -4   2 1765.82   54.09
 -10  -4   2 1625.04   49.30
  10  -4  -2 1677.23   54.29
 -10   4   2 1722.23   54.29
 -10   4   2 1619.04   50.19
 -10   4   2 1722.83   50.19
  -9  -4   2 1758.72   56.59
  -9  -4   2 1893.91   54.39
   9  -4  -2 1748.72   50.99
  -9   4   2 1768.62   50.69
   9   4  -2 1835.92   58.19
  -9   4   2 1746.53   54.09
  -9   4   2 1725.53   50.69
   8  -4  -2 3439.56   87.19
  -8  -4   2 3576.74   89.49
  -8  -4   2 3538.45   93.09
  -8   4   2 3559.24   87.19
  -8   4   2 3349.06   85.99
  -8   4   2 3547.25   90.59
  -7  -4   2 3193.68   84.19
   7  -4  -2 3162.48   79.49
  -7  -4   2 3215.48   80.59
  -7   4   2 3142.59   77.69
  -7   4   2 3256.67   82.19
   7   4  -2 3170.38   80.09
  -6  -4   2 4412.96  107.29
   6  -4  -2 4337.77  102.89
  -6  -4   2 4360.66  103.29
  -6   4   2 4321.87  104.79
  -6   4   2 4308.87  100.39
   6   4  -2 4393.06  102.99
  -6   4   2 4220.88  102.19
  -5  -4   2 5234.28  122.39
  -5  -4   2 5050.69  118.09
   5  -4  -2 5219.88  118.99
  -5   4   2 5131.89  118.29
  -5   4   2 5079.09  120.09
   5   4  -2 5048.29  117.69
  -5   4   2 5122.99  115.39
   4  -4   2 6143.19  143.69
  -4  -4  -2 6442.06  147.89
   4  -4   2 6239.18  144.59
  -4  -4  -2 6433.76  143.59
  -4  -4  -2 6353.36  144.29
  -4   4  -2 6354.26  144.49
  -4   4  -2 6193.88  145.39
   4   4   2 6305.97  144.69
   5  -4   2 5548.45  124.79
  -5  -4  -2 5298.57  124.09
  -5  -4  -2 5301.27  124.89
  -5  -4  -2 5196.08  127.39
   5  -4   2 5170.08  124.49
  -5  -4  -2 5232.38  125.79
  -5   4  -2 5495.85  129.79
  -5   4  -2 5409.56  124.19
   5   4   2 5149.98  124.69
  -5   4  -2 5310.77  124.69
   6  -4   2 4062.49   98.59
   6  -4   2 4082.59   94.49
   6  -4   2 4019.50   98.69
  -6  -4  -2 4101.79  100.59
  -6  -4  -2 4063.89  101.49
  -6  -4  -2 3962.20   99.19
  -6   4  -2 4008.90   99.79
  -6   4  -2 3986.70   98.29
  -6   4  -2 4049.69   99.09
   6   4   2 3923.11   98.79
  -7  -4  -2 4067.09  100.79
   7  -4   2 4004.70   91.69
  -7  -4  -2 3790.32   99.99
  -7  -4  -2 3865.41   99.09
   7  -4   2 4086.49   98.89
   7  -4   2 3845.72   97.69
  -7  -4  -2 3905.61   98.49
  -7   4  -2 3954.40   99.49
   7   4   2 3835.52   94.29
   7   4   2 3917.71   98.79
  -7   4  -2 3855.91   98.39
  -7   4  -2 3996.00   98.59
  -8  -4  -2 1996.80   60.49
   8  -4   2 1990.50   58.09
  -8  -4  -2 2084.79   61.29
  -8  -4  -2 2042.30   59.69
  -8   4  -2 1983.20   59.09
   8   4   2 2064.89   54.89
  -8   4  -2 2107.39   60.49
  -8   4  -2 2116.69   59.79
  -9  -4  -2 1340.97   46.40
  -9  -4  -2 1312.67   45.20
  -9  -4  -2 1319.27   45.10
   9   4   2 1312.47   39.30
  -9   4  -2 1350.76   45.00
 -10  -4  -2  807.82   34.10
 -10  -4  -2  902.41   36.10
 -10  -4  -2  907.61   37.80
  10   4   2  855.01   29.30
 -10   4  -2  890.71   49.60
 -11  -4  -2 1179.48   44.90
 -11  -4  -2 1008.30   40.80
 -11  -4  -2 1145.59   45.30
 -11   4  -2 1238.88   45.30
 -12  -4  -2  906.01   40.80
 -12  -4  -2  908.61   40.50
 -12   4  -2  955.00   40.40
 -13  -4  -2  569.44   44.70
 -13  -5   2    1.90    5.70
 -13  -5   2    3.60    3.70
 -13   5   2   -6.80    3.70
 -12  -5   2    6.60    5.60
 -12  -5   2   -0.10    4.10
 -12  -5   2   16.00    6.30
 -12   5   2    6.10    5.30
 -12   5   2    1.00    3.20
 -11  -5   2    2.50    4.20
 -11  -5   2    6.60    4.90
 -11   5   2   -3.60    3.20
 -11   5   2    2.60    3.20
 -10  -5   2   26.60    6.60
 -10  -5   2   24.90    6.10
 -10  -5   2   40.60    9.00
  10  -5  -2   20.70    5.80
 -10   5   2   24.40    5.90
 -10   5   2   25.70    6.30
 -10   5   2   31.40    6.40
   9  -5  -2   47.10    7.60
  -9  -5   2   51.89    8.20
  -9  -5   2   51.69    9.20
  -9   5   2   46.10    6.70
  -9   5   2   45.10    7.10
  -9   5   2   53.19    9.30
  -8  -5   2   73.99    9.30
  -8  -5   2   58.19    9.00
   8  -5  -2   69.69    7.70
  -8   5   2   58.29    8.60
   8   5  -2   85.99    8.60
  -8   5   2   66.89    6.90
  -8   5   2   80.49    8.30
   7  -5  -2  233.88   13.10
  -7  -5   2  210.88   14.60
  -7  -5   2  192.48   12.40
   7   5  -2  208.68   12.40
  -7   5   2  240.08   14.20
  -7   5   2  228.88   11.40
  -7   5   2  228.38   12.80
   6  -5  -2    5.80    2.80
  -6  -5   2    8.90    3.90
  -6  -5   2    7.50    4.60
   6   5  -2   12.20    3.30
  -6   5   2    9.00    3.60
  -6   5   2    9.50    2.40
  -6   5   2    7.80    3.10
   5  -5  -2   18.10    3.80
  -5  -5   2   13.00    3.30
   5  -5  -2   14.70    2.10
  -5  -5   2   15.90    4.60
   5   5  -2   14.40    1.00
  -5   5   2   13.50    3.80
   5   5  -2   19.70    3.80
   5   5  -2   17.90    4.50
  -5   5   2   12.20    2.30
  -5   5   2   19.00    3.90
   4  -5  -2   25.60    3.10
  -4  -5   2   26.90    5.10
   4  -5  -2   27.70    4.60
  -4  -5   2   26.50    4.10
   4   5  -2   27.60    4.80
   4   5  -2   27.90    2.10
  -4   5   2   28.80    2.70
  -4   5   2   23.00    4.20
   4   5  -2   24.80    3.80
   3  -5  -2  299.17   13.20
  -3  -5   2  286.37    9.60
  -3  -5   2  316.77   12.00
  -3  -5   2  298.67   13.90
   3  -5  -2  297.17   11.90
  -3   5   2  299.67    8.40
   3   5  -2  297.67    9.70
   3   5  -2  313.37   14.10
  -3   5   2  316.67   13.40
   3   5  -2  311.37   11.60
  -3   5   2  298.07   13.10
   2  -5  -2    0.30    1.10
   2  -5  -2   -1.10    1.00
  -2  -5   2    0.90    1.90
  -2  -5   2    2.00    1.10
   2   5  -2    1.00    1.30
   2   5  -2    2.30    1.30
   2   5  -2    0.90    1.80
  -2   5   2    1.20    1.60
  -2   5   2    1.10    1.50
  -1  -5   2   61.49    5.40
  -1  -5   2   80.49    5.00
   1  -5  -2   78.79    6.30
   1  -5  -2   81.59    2.80
  -1  -5   2   75.59    6.30
   1   5  -2   72.39    4.60
  -1   5   2   80.29    5.60
   1   5  -2   78.09    6.20
  -1   5   2   86.89    6.30
   1   5  -2   72.69    4.90
   0  -5  -2 1385.76   31.90
   0  -5   2 1334.17   36.10
   0  -5   2 1396.06   37.70
   0  -5  -2 1362.26   38.30
   0  -5   2 1323.37   35.10
   0  -5  -2 1376.66   35.30
   0   5   2 1392.66   35.10
   0   5   2 1370.16   36.90
   0   5  -2 1302.67   35.40
   0   5  -2 1347.27   37.10
   1  -5   2  931.91   26.70
  -1  -5  -2  907.11   29.10
  -1  -5  -2  885.21   23.90
   1  -5   2  964.50   26.80
  -1  -5  -2  884.61   25.40
   1  -5   2  950.70   28.30
  -1   5  -2  902.41   27.50
  -1   5  -2  925.01   27.10
   1   5   2  895.21   27.30
  -1   5  -2  938.61   26.60
   1   5   2  924.81   27.20
   1   5   2  897.01   25.30
   2  -5   2  389.26   14.90
  -2  -5  -2  364.96   16.90
   2  -5   2  388.36   15.30
  -2  -5  -2  413.96   14.10
  -2  -5  -2  391.86   14.30
  -2   5  -2  405.66   14.20
  -2   5  -2  448.96   16.60
   2   5   2  414.16   14.50
  -2   5  -2  397.66   15.00
   2   5   2  431.06   16.20
  -2   5  -2  394.26   16.20
  -3  -5  -2   17.40    3.40
  -3  -5  -2   16.30    3.30
   3  -5   2   14.80    3.60
  -3  -5  -2   15.90    4.30
   3  -5   2   10.70    2.80
  -3  -5  -2    9.20    3.30
  -3   5  -2   21.00    4.30
  -3   5  -2   13.40    3.50
   3   5   2   18.20    3.70
  -3   5  -2   17.60    3.60
  -3   5  -2   17.00    3.30
   3   5   2   13.00    2.90
  -4  -5  -2   34.00    5.50
   4  -5   2   52.89    5.60
   4  -5   2   55.99    5.90
  -4  -5  -2   51.89    5.60
  -4  -5  -2   50.79    5.50
   4   5   2   61.99    6.20
  -4   5  -2   50.89    5.50
  -4   5  -2   55.89    5.60
  -4   5  -2   46.20    6.50
  -5  -5  -2   25.00    4.70
  -5  -5  -2   17.60    4.60
  -5  -5  -2   14.20    4.40
   5  -5   2   19.70    4.40
  -5  -5  -2   21.20    4.60
   5  -5   2   14.20    3.70
   5   5   2   10.80    3.40
  -5   5  -2   16.10    4.50
  -5   5  -2   23.60    4.70
  -5   5  -2   15.10    4.10
  -5   5  -2   22.60    4.60
   6  -5   2  133.99    9.90
  -6  -5  -2  112.09   10.40
  -6  -5  -2  105.99    9.10
   6  -5   2  112.59    9.20
  -6  -5  -2  119.09    9.70
  -6  -5  -2  122.79   10.50
  -6   5  -2  139.09   11.00
  -6   5  -2  130.19    9.90
  -6   5  -2  139.39   10.20
   6   5   2  148.59   12.00
   7  -5   2   -3.00    2.30
  -7  -5  -2   -0.70    2.40
   7  -5   2    0.20    2.50
  -7  -5  -2    1.50    2.80
  -7  -5  -2   -0.90    2.60
  -7  -5  -2    1.10    3.20
   7  -5   2    1.00    1.60
   7   5   2    0.40    2.10
  -7   5  -2    3.00    2.70
  -7   5  -2   -0.80    3.20
   7   5   2    2.80    2.40
  -7   5  -2   -2.60    2.50
   8  -5   2   -5.20    2.80
  -8  -5  -2   -0.50    3.00
   8  -5   2    0.20    1.50
   8  -5   2    2.00    2.90
  -8  -5  -2    4.30    3.60
  -8   5  -2   -1.40    2.80
  -8   5  -2    0.70    3.10
  -8   5  -2   -1.80    2.50
   8   5   2   -2.40    2.50
  -9  -5  -2  138.39   13.20
  -9  -5  -2  178.98   14.50
  -9  -5  -2  145.69   13.00
   9   5   2  145.99   10.10
  -9   5  -2  180.68   14.00
  -9   5  -2  153.98   13.40
 -10  -5  -2   64.69   10.30
 -10  -5  -2   69.39   11.50
 -10  -5  -2   59.89   11.40
  10   5   2   54.79    7.00
 -10   5  -2   56.79    9.90
 -11  -5  -2   13.20    5.60
 -11  -5  -2   19.80    6.80
 -11   5  -2   25.20    7.20
  11   5   2   14.40    4.70
 -12  -5  -2    3.00    4.40
 -12  -5  -2    0.40    4.70
 -12   5  -2   -8.80    3.80
 -13  -5  -2    2.70    6.50
 -13  -5  -2    8.40    5.90
 -13   5  -2   11.00    5.60
 -13  -6   2  823.12   40.30
 -13  -6   2  737.03   36.40
 -13   6   2  848.62   38.60
 -13   6   2  756.22   33.50
 -12  -6   2  782.02   37.60
 -12  -6   2  749.73   34.80
 -12   6   2  723.93   32.10
 -12   6   2  736.03   34.80
 -11  -6   2  925.01   40.30
 -11  -6   2  778.12   33.70
 -11  -6   2  937.71   37.80
 -11   6   2  878.51   34.80
 -11   6   2 1000.00   39.10
 -10  -6   2 1665.43   53.89
 -10  -6   2 1853.31   56.59
 -10  -6   2 1794.82   59.79
 -10   6   2 1614.04   50.79
 -10   6   2 1789.02   53.89
  -9  -6   2 1845.22   58.49
  -9  -6   2 1800.42   54.79
   9  -6  -2 1771.62   53.99
  -9   6   2 1668.03   49.90
  -9   6   2 1845.12   53.79
  -9   6   2 1714.93   55.09
  -8  -6   2 3479.75   91.19
   8  -6  -2 3267.37   86.29
  -8  -6   2 3281.27   86.49
   8   6  -2 3295.37   85.79
  -8   6   2 3391.76   88.39
  -8   6   2 3308.37   85.69
  -8   6   2 3180.38   81.59
  -7  -6   2 3097.89   83.39
   7  -6  -2 2976.10   79.69
  -7  -6   2 3095.89   79.59
  -7   6   2 3161.08   79.69
  -7   6   2 3087.09   81.39
   7   6  -2 3066.99   78.89
  -7   6   2 3078.49   74.99
  -6  -6   2 2112.29   61.49
  -6  -6   2 2266.07   58.89
   6  -6  -2 2161.98   59.29
  -6   6   2 2177.08   53.79
   6   6  -2 2184.08   57.59
  -6   6   2 2148.89   59.99
  -6   6   2 2209.38   58.89
   5  -6  -2 5967.10  140.39
  -5  -6   2 5921.01  138.59
   5  -6  -2 6074.89  133.79
  -5  -6   2 6015.70  142.59
  -5   6   2 5918.81  139.69
   5   6  -2 5970.50  142.39
  -5   6   2 5995.60  133.39
  -5   6   2 6087.69  141.29
   5   6  -2 6051.99  130.49
   5   6  -2 5971.30  137.89
   4  -6  -2 8668.53  196.58
   4  -6  -2 8854.91  192.68
   4   6  -2 8854.81  193.98
   4   6  -2 8641.64  197.98
  -4   6   2 8417.66  196.78
  -4   6   2 8651.73  188.48
   3  -6  -2 9511.85  209.78
  -3   6   2 9117.99  208.68
  -2  -6   2 5627.34  128.69
   2  -6  -2 5777.72  133.39
  -2   6   2 5926.61  133.59
  -2   6   2 5772.02  132.19
   2   6  -2 5823.82  134.09
   2   6  -2 5726.23  129.59
   0  -6   2 5197.28  121.89
   0  -6   2 5353.76  121.19
   0  -6   2 5281.07  124.09
   0  -6  -2 5337.97  121.59
   0   6   2 5405.76  121.29
   0   6  -2 5360.66  123.89
   0   6   2 5329.27  123.09
  -3  -6  -2 4132.19   95.99
   3  -6   2 4110.39   95.79
  -3  -6  -2 3958.10   95.19
   3  -6   2 4036.30   97.39
  -3  -6  -2 4216.18  101.69
   3   6   2 4020.40   97.49
  -3   6  -2 3934.11   98.39
  -3   6  -2 4101.69   96.49
  -3   6  -2 4125.79   95.59
   3   6   2 3874.21   98.99
  -4  -6  -2 4758.12  111.39
   4  -6   2 4754.82  112.99
  -4  -6  -2 4721.23  111.39
   4  -6   2 4778.02  110.99
  -4  -6  -2 4550.94  116.29
  -4  -6  -2 4673.13  113.99
   4   6   2 4661.33  112.59
  -4   6  -2 4658.13  114.19
  -4   6  -2 4701.93  113.59
  -4   6  -2 4793.42  111.19
   4   6   2 4826.62  111.69
  -4   6  -2 4729.33  111.49
  -5  -6  -2 4566.34  114.69
   5  -6   2 4603.54  113.49
  -5  -6  -2 4595.34  109.79
   5  -6   2 4541.95  110.89
  -5  -6  -2 4566.04  109.89
  -5  -6  -2 4640.54  112.49
  -5   6  -2 4553.54  109.59
  -5   6  -2 4629.94  109.59
  -5   6  -2 4620.64  113.09
   5   6   2 4443.16  110.49
  -5   6  -2 4435.36  111.49
  -6  -6  -2 4814.52  117.89
   6  -6   2 4163.58  117.19
   6  -6   2 4673.83  111.79
  -6  -6  -2 4503.85  114.69
  -6  -6  -2 4651.13  112.69
  -6  -6  -2 4733.43  115.29
  -6   6  -2 4608.54  116.19
  -6   6  -2 4654.63  112.29
  -6   6  -2 4602.54  114.59
  -6   6  -2 4574.34  112.19
   6   6   2 4764.82  114.19
   7  -6   2 2605.14   71.59
   7  -6   2 2581.04   70.09
   7  -6   2 2670.73   64.89
  -7  -6  -2 2512.45   71.19
  -7  -6  -2 2644.14   73.79
  -7  -6  -2 2741.23   71.89
  -7   6  -2 2622.04   70.79
  -7   6  -2 2720.63   80.49
  -7   6  -2 2485.85   71.99
  -7   6  -2 2527.35   75.39
  -8  -6  -2 2245.18   69.19
   8  -6   2 2310.27   56.09
  -8  -6  -2 2316.77   68.69
   8  -6   2 2383.56   65.89
  -8  -6  -2 2398.06   67.09
  -8   6  -2 2307.37   66.09
   8   6   2 2224.78   60.59
  -8   6  -2 2268.57   65.99
  -8   6  -2 2389.36   68.29
  -9  -6  -2  984.90   38.00
  -9  -6  -2 1010.40   39.90
  -9   6  -2 1044.50   39.40
  -9   6  -2 1035.10   38.30
   9   6   2  996.10   32.20
 -10  -6  -2  960.20   39.90
 -10  -6  -2  945.11   38.20
  10   6   2  921.51   30.80
 -10   6  -2  951.40   37.90
 -10   6  -2  923.21   38.50
 -11  -6  -2 1501.45   54.89
 -11  -6  -2 1461.25   52.59
  11   6   2 1402.36   42.20
 -11   6  -2 1443.66   51.89
 -12  -6  -2  718.93   35.20
 -12  -6  -2  730.63   36.70
 -12   6  -2  744.13   35.30
 -13  -7   2   -4.40    6.70
 -13  -7   2    2.30    4.90
 -13   7   2    0.60    4.20
 -13   7   2   -5.50    4.90
 -12  -7   2    3.60    4.80
 -12  -7   2    9.70    5.80
 -12   7   2   -1.90    3.70
 -12   7   2    2.20    4.10
 -11  -7   2   26.80    7.10
 -11  -7   2   10.70    5.70
 -11   7   2   14.80    5.80
 -11   7   2   12.80    5.70
 -10  -7   2    1.00    3.20
 -10  -7   2    0.20    3.80
 -10   7   2   -0.10    3.40
 -10   7   2    1.30    3.30
 -10   7   2    5.60    3.80
  -9  -7   2   83.49   11.90
  -9  -7   2   74.89   10.30
  -9   7   2   92.29   10.00
  -9   7   2   79.69    8.00
  -9   7   2   67.09   10.00
   8  -7  -2   44.10    7.40
  -8  -7   2   46.70    8.90
  -8  -7   2   42.60    7.90
  -8   7   2   48.80    7.90
   8   7  -2   28.70    6.00
  -8   7   2   43.30    5.90
  -8   7   2   36.70    7.30
  -7  -7   2   32.10    6.90
   7  -7  -2   20.90    4.90
  -7  -7   2   25.20    5.70
   7   7  -2   18.60    6.10
  -7   7   2   32.90    6.60
  -7   7   2   19.20    3.60
  -7   7   2   33.90    6.90
  -6  -7   2  182.38   11.70
  -6  -7   2  174.38   13.40
   6  -7  -2  185.98   12.50
   6  -7  -2  174.28    7.80
   6   7  -2  181.38   13.20
   6   7  -2  172.28    6.00
  -6   7   2  171.38    8.60
  -6   7   2  202.48   13.30
  -6   7   2  154.48   11.50
   6   7  -2  183.38   11.20
  -5  -7   2   52.59    7.90
   5  -7  -2   40.20    6.70
   5  -7  -2   41.30    4.50
  -5  -7   2   40.60    6.00
  -5   7   2   32.40    6.30
  -5   7   2   43.00    3.60
   5   7  -2   41.70    3.30
   5   7  -2   33.30    6.10
  -5   7   2   36.70    6.20
   5   7  -2   31.10    5.00
  -4  -7   2   25.80    5.20
   4  -7  -2   30.00    5.20
   4  -7  -2   28.50    4.50
   4   7  -2   30.40    3.30
   4   7  -2   31.80    5.70
  -4   7   2   33.40    5.80
  -4   7   2   32.10    2.60
  -4   7   2   33.80    5.90
   4   7  -2   44.00    5.40
  -3  -7   2  482.15   20.60
  -3  -7   2  476.35   16.00
   3  -7  -2  521.45   20.40
  -3   7   2  511.65   19.80
   3   7  -2  498.95   16.20
  -3   7   2  492.75   19.70
   3   7  -2  491.85   20.50
  -2  -7   2  285.37   11.80
  -2  -7   2  295.87   15.00
   2  -7  -2  302.97   14.40
   2   7  -2  300.57   12.10
  -2   7   2  308.17   13.90
   2   7  -2  298.27   12.40
  -2   7   2  292.17   14.20
   2   7  -2  286.17   14.50
  -1  -7   2   92.79    7.30
  -1  -7   2  114.49    8.90
   1  -7  -2  107.49    4.10
  -1  -7   2  111.99    7.00
   1  -7  -2  100.99    7.60
   1   7  -2   99.49    8.00
   1   7  -2  118.19    7.40
  -1   7   2  104.09    7.50
  -1   7   2  110.59    8.30
   0  -7   2   16.70    3.50
   0  -7   2   23.70    3.90
   0  -7  -2   21.10    4.00
   0  -7   2   22.40    4.90
   0   7   2   20.60    4.10
   0   7  -2   17.90    3.50
   0   7   2   19.30    4.30
   0   7  -2   30.80    5.40
   1  -7   2   29.70    5.70
   1  -7   2   47.60    5.20
  -1  -7  -2   36.50    5.00
   1  -7   2   34.50    5.10
   1   7   2   50.49    5.60
   1   7   2   44.00    6.30
   1   7   2   47.70    6.30
  -1   7  -2   55.39    6.10
  -1   7  -2   37.50    5.70
   2  -7   2  441.66   17.00
   2  -7   2  415.06   17.40
  -2  -7  -2  432.16   17.20
  -2  -7  -2  440.36   15.60
  -2   7  -2  445.26   18.90
   2   7   2  445.36   17.70
   2   7   2  450.05   18.50
   2   7   2  450.35   17.20
  -2   7  -2  414.56   18.40
   3  -7   2   -0.90    1.90
   3  -7   2    2.60    2.10
  -3  -7  -2    0.10    1.30
  -3  -7  -2    0.90    1.60
  -3  -7  -2    0.30    2.10
  -3   7  -2   -1.10    1.80
  -3   7  -2    0.10    1.70
   3   7   2   -2.40    1.40
   3   7   2    0.60    1.60
  -3   7  -2    1.80    2.20
   3   7   2   -1.40    1.70
  -3   7  -2    0.80    1.80
   4  -7   2   86.79    7.50
  -4  -7  -2   93.89    7.50
  -4  -7  -2   89.29    9.50
   4  -7   2   71.69    7.50
  -4  -7  -2   93.09    8.20
   4   7   2   91.39    8.60
   4   7   2   85.59    7.70
  -4   7  -2   89.29    8.80
   4   7   2   82.29    7.40
  -4   7  -2   94.29    8.10
  -4   7  -2   91.99    8.80
  -4   7  -2   93.39    7.60
   5  -7   2    2.70    2.70
  -5  -7  -2    0.40    2.20
  -5  -7  -2    2.00    2.20
  -5  -7  -2    1.30    2.60
  -5  -7  -2    0.40    2.40
  -5   7  -2    0.70    2.30
  -5   7  -2    7.10    3.20
  -5   7  -2    0.60    2.00
  -6  -7  -2  115.59   10.20
  -6  -7  -2  111.29   10.70
   6  -7   2  105.29    9.10
   6  -7   2  104.59    9.90
  -6  -7  -2  104.59   11.00
  -6  -7  -2  101.59    9.70
  -6   7  -2   92.49    9.90
  -6   7  -2  100.59    9.50
  -6   7  -2  100.29    9.20
   6   7   2   96.79    9.10
  -6   7  -2   95.09   11.60
  -7  -7  -2  286.37   18.00
   7  -7   2  301.57   16.40
  -7  -7  -2  281.57   16.70
  -7  -7  -2  250.47   17.80
  -7   7  -2  279.47   16.50
  -7   7  -2  290.37   17.90
  -8  -7  -2   17.80    5.50
  -8  -7  -2   14.40    5.00
   8  -7   2   12.40    4.30
   8  -7   2   11.40    3.00
  -8   7  -2   18.30    5.60
   8   7   2    9.20    3.60
  -8   7  -2    6.60    4.20
  -8   7  -2   16.80    5.60
  -9  -7  -2   -6.40    3.90
  -9  -7  -2   -3.30    3.00
  -9   7  -2    1.70    3.40
   9   7   2   -3.70    2.60
  -9   7  -2    1.20    4.10
 -10  -7  -2   -3.50    4.70
 -10  -7  -2   17.50    6.90
  10   7   2   12.10    4.60
 -10   7  -2    4.40    6.90
 -10   7  -2   16.00    6.10
 -11  -7  -2   -1.50    4.30
 -11  -7  -2    2.90    4.70
 -11   7  -2    2.70    4.50
 -12  -7  -2   31.00    8.60
 -12  -7  -2   27.20    9.30
  12   7   2   22.80    5.10
 -12   7  -2   39.50    9.20
 -13  -8   2  429.86   28.70
 -13   8   2  387.26   26.00
 -13   8   2  363.96   23.60
 -12  -8   2  466.55   27.20
 -12  -8   2  499.05   30.00
 -12   8   2  471.25   27.80
 -12   8   2  515.25   27.10
 -11  -8   2 1487.75   52.89
 -11  -8   2 1440.66   55.39
 -11   8   2 1506.25   51.69
 -11   8   2 1525.75   53.89
 -10  -8   2  471.35   27.20
 -10  -8   2  492.35   32.20
 -10   8   2  490.45   25.90
 -10   8   2  410.56   20.20
 -10   8   2  468.65   24.30
  -9  -8   2 1569.54   50.79
  -9  -8   2 1605.74   54.29
  -9   8   2 1459.75   44.00
  -9   8   2 1420.76   56.49
  -9   8   2 1558.44   50.29
  -8  -8   2 1694.73   52.09
  -8  -8   2 1679.93   55.49
  -8   8   2 1637.14   45.50
  -8   8   2 1678.43   53.39
  -8   8   2 1640.74   51.99
  -7  -8   2 3004.80   82.29
  -7  -8   2 2973.40   78.29
  -7   8   2 2940.51   79.99
   7   8  -2 2885.11   76.59
  -7   8   2 2903.71   78.69
  -7   8   2 2810.42   74.29
  -6  -8   2 3497.65   87.49
   6  -8  -2 3365.56   88.99
  -6  -8   2 3462.65   91.19
   6  -8  -2 3459.05   80.49
  -6   8   2 3308.57   89.89
   6   8  -2 3403.16   85.89
  -6   8   2 3286.17   79.19
  -6   8   2 3428.16   89.69
  -6   8   2 3434.46   88.49
   6   8  -2 3373.56   90.69
   6   8  -2 3481.25   76.99
  -5  -8   2 3227.78   84.69
   5  -8  -2 3133.69   77.39
   5   8  -2 3169.08   73.39
  -5   8   2 3110.69   83.69
   5   8  -2 3152.48   79.19
   5   8  -2 3350.36  105.69
  -5   8   2 3168.08   82.19
  -5   8   2 3104.89   72.29
   4  -8  -2 2164.88   60.19
   4  -8  -2 2198.38   57.59
  -4  -8   2 2123.89   61.19
  -4   8   2 2164.88   59.89
   4   8  -2 2253.87   57.09
   4   8  -2 2199.88   53.39
  -4   8   2 2165.38   59.99
   4   8  -2 2147.59   61.19
  -3  -8   2 2547.15   68.99
  -3  -8   2 2518.45   62.19
   3  -8  -2 2571.54   67.89
   3   8  -2 2560.44   68.59
  -3   8   2 2522.15   66.99
   3   8  -2 2589.24   62.39
  -3   8   2 2569.94   67.59
   3   8  -2 2550.54   64.09
   2  -8  -2 8206.48  188.28
  -2  -8   2 8187.08  189.38
  -2  -8   2 8589.44  187.18
   2   8  -2 8182.18  188.98
   2   8  -2 7991.70  184.08
  -2   8   2 8062.59  186.78
  -1  -8   2 5314.27  122.89
  -1  -8   2 5266.87  125.79
  -1  -8   2 5094.69  120.69
   1  -8  -2 5207.18  114.19
   1  -8  -2 5268.97  123.69
  -1   8   2 5305.67  124.09
   1   8  -2 5226.78  120.99
   1   8  -2 5019.60  124.49
  -1   8   2 5245.58  122.89
   1   8  -2 5338.97  121.59
   0  -8   2 5634.14  135.09
   0  -8   2 5609.64  131.19
   0  -8   2 5750.92  131.79
   0  -8  -2 5552.04  132.29
   0   8   2 5678.93  131.89
   0   8   2 5730.63  137.09
   0   8  -2 5755.62  131.99
   0   8  -2 5666.23  134.59
   1  -8   2 4305.77  105.09
   1  -8   2 4197.38  101.39
  -1  -8  -2 4256.97  101.69
   1  -8   2 4220.78  100.49
   1   8   2 4202.08  106.19
   1   8   2 4210.28  102.89
  -1   8  -2 4284.37  104.29
  -1   8  -2 4270.07  103.69
   1   8   2 4114.19  100.69
   2  -8   2 4149.58  101.99
  -2  -8  -2 4258.07  101.59
   2  -8   2 4273.67  100.29
  -2   8  -2 4242.68  100.19
  -2   8  -2 4093.69  103.69
   2   8   2 4201.48  103.19
   2   8   2 4253.67  101.19
   2   8   2 4171.58  101.49
  -2   8  -2 4248.48  102.99
   3  -8   2 4362.46  104.29
  -3  -8  -2 4166.28   99.89
   3  -8   2 4235.68  100.59
  -3  -8  -2 4266.97  102.59
   3   8   2 4204.28  104.09
  -3   8  -2 4331.67  105.99
  -3   8  -2 4199.18  105.39
  -3   8  -2 4170.28  100.99
  -3   8  -2 4162.58  104.19
   3   8   2 4214.48  102.19
   3   8   2 4152.08  101.59
  -4  -8  -2 4875.31  118.89
  -4  -8  -2 5134.09  121.19
   4  -8   2 5137.09  119.09
   4   8   2 4968.00  120.59
  -4   8  -2 4868.61  122.79
  -4   8  -2 5124.99  120.29
  -4   8  -2 4995.90  119.29
   4   8   2 5216.88  120.49
   5  -8   2 2253.47   59.39
  -5  -8  -2 2199.98   61.19
   5  -8   2 2227.08   62.59
  -5  -8  -2 2225.78   60.39
  -5  -8  -2 2103.89   65.99
  -5   8  -2 2257.17   63.59
  -5   8  -2 2216.78   59.89
  -5   8  -2 2228.68   60.59
   5   8   2 2252.67   61.39
   5   8   2 2266.57   62.39
  -5   8  -2 2102.09   63.49
  -6  -8  -2 1182.88   44.40
   6  -8   2 1276.37   39.00
  -6  -8  -2 1274.87   41.00
  -6  -8  -2 1237.88   40.10
  -6   8  -2 1226.68   42.30
   6   8   2 1255.27   37.80
  -6   8  -2 1165.68   38.70
  -6   8  -2 1269.57   40.50
  -7  -8  -2 2089.89   63.99
  -7  -8  -2 2138.59   61.79
   7  -8   2 2139.99   59.49
   7   8   2 2118.59   56.99
  -7   8  -2 2069.99   63.49
  -7   8  -2 2117.29   61.09
  -7   8  -2 2029.70   60.29
   8  -8   2 2037.30   59.39
  -8  -8  -2 2006.40   63.89
  -8  -8  -2 2012.90   61.59
   8  -8   2 1994.50   51.79
  -8   8  -2 2034.20   63.49
  -8   8  -2 2075.79   61.39
   8   8   2 2032.60   55.49
  -9  -8  -2 1584.54   52.59
  -9  -8  -2 1574.54   54.69
  -9   8  -2 1495.95   53.79
  -9   8  -2 1550.64   54.29
   9   8   2 1501.25   44.60
   9   8   2 1581.74   45.10
 -10  -8  -2  984.40   40.10
 -10  -8  -2  944.71   41.50
  10   8   2  966.10   31.90
 -10   8  -2 1015.40   41.90
  10   8   2 1003.70   32.10
 -10   8  -2 1033.70   40.60
 -11  -8  -2  712.33   35.60
 -11   8  -2  719.93   35.10
  11   8   2  678.33   24.50
 -11   8  -2  739.13   34.20
 -12  -8  -2  249.38   21.60
 -12  -8  -2  234.28   20.20
 -12  -9   2   95.99   15.40
 -12  -9   2   94.99   13.70
 -12   9   2   85.89   12.70
 -12   9   2   87.99   15.60
 -11  -9   2  168.08   15.90
 -11  -9   2  185.08   18.00
 -11   9   2  185.98   16.80
 -11   9   2  161.98   15.60
 -10  -9   2    4.60    4.20
 -10  -9   2   -3.10    4.70
 -10   9   2   -1.30    3.80
 -10   9   2   -4.70    3.10
  -9  -9   2   -4.10    2.50
  -9  -9   2   -5.30    3.70
  -9   9   2    2.20    3.50
  -9   9   2    0.20    3.80
  -9   9   2   -6.80    2.30
  -8  -9   2   -0.70    3.70
  -8   9   2    2.70    3.40
  -8   9   2    4.60    3.80
  -8   9   2    3.60    2.80
  -7  -9   2   17.00    5.90
   7  -9  -2   17.60    3.00
  -7   9   2   20.90    3.60
   7   9  -2   11.20    4.40
  -7   9   2   24.00    5.80
   7   9  -2   16.80    1.90
  -7   9   2   20.30    5.90
   6  -9  -2    1.90    2.10
  -6  -9   2   -1.30    3.30
   6   9  -2    0.40    1.30
  -6   9   2   -3.40    2.80
  -6   9   2    5.40    3.80
  -6   9   2    2.50    1.60
   5  -9  -2    3.10    3.40
  -5  -9   2    4.10    3.60
   5  -9  -2    3.00    2.50
   5   9  -2   -4.60    2.40
  -5   9   2    0.60    2.70
   5   9  -2    0.60    2.40
  -5   9   2    5.00    4.00
   5   9  -2   -0.30    1.40
  -4  -9   2  268.37   16.70
   4  -9  -2  265.67   14.40
   4  -9  -2  263.87   15.80
   4   9  -2  297.97   12.40
   4   9  -2  292.87   14.30
  -4   9   2  259.17   15.40
  -4   9   2  283.67   16.20
   4   9  -2  260.27   16.30
  -3  -9   2  922.61   33.40
  -3  -9   2  882.11   27.60
   3   9  -2  912.81   29.20
   3   9  -2  897.71   27.70
  -3   9   2  968.30   32.70
   3   9  -2  912.01   33.20
  -3   9   2  885.51   31.50
   2  -9  -2  141.39    4.20
  -2  -9   2  136.89   10.20
  -2  -9   2  135.59    8.80
   2  -9  -2  130.09   10.40
  -2  -9   2  130.39   11.00
  -2   9   2  121.39   10.20
   2   9  -2  128.99    9.00
   2   9  -2  151.98    9.40
  -2   9   2  130.29    9.80
   2   9  -2  144.19   11.00
   1  -9  -2    0.10    0.80
  -1  -9   2   -0.90    2.80
   1  -9  -2    0.70    2.30
  -1  -9   2    0.10    1.90
  -1  -9   2    0.60    1.70
  -1   9   2   -0.10    2.50
  -1   9   2   -2.20    1.60
   1   9  -2    2.80    2.30
   1   9  -2    1.40    2.30
   1   9  -2    1.60    1.90
   0  -9  -2   14.40    5.70
   0  -9   2   14.10    4.00
   0  -9   2   18.20    4.10
   0  -9   2   20.50    4.90
   0  -9  -2   15.90    2.70
   0   9   2   16.90    4.30
   0   9  -2   19.30    4.20
   0   9   2   15.10    3.90
   0   9  -2   12.70    4.20
   1  -9   2   25.40    5.50
   1  -9   2   31.40    5.20
   1  -9   2   29.60    5.40
   1   9   2   32.70    5.80
   1   9   2   31.40    5.90
  -1   9  -2   22.70    5.40
   1   9   2   30.50    5.50
  -1   9  -2   33.20    5.80
  -2  -9  -2   24.20    5.00
   2  -9   2   32.40    5.70
   2  -9   2   23.50    4.60
  -2   9  -2   31.80    6.30
  -2   9  -2   32.90    6.00
   2   9   2   23.40    4.80
   2   9   2   19.90    4.60
   2   9   2   29.40    5.60
   3  -9   2   96.29    8.00
  -3  -9  -2   88.69    8.60
  -3  -9  -2   82.79    7.10
   3  -9   2   89.39   10.00
  -3   9  -2   64.19    8.60
  -3   9  -2   82.59    7.50
   3   9   2   89.79    8.20
  -3   9  -2   84.29    9.00
   3   9   2   96.29    8.60
   4  -9   2   56.19    8.20
  -4  -9  -2   71.69    7.10
  -4  -9  -2   50.99    7.70
  -4  -9  -2   57.49    8.90
   4  -9   2   69.49    9.30
   4   9   2   65.69    8.40
  -4   9  -2   40.20    6.60
  -4   9  -2   58.49    8.90
   4   9   2   52.39    7.70
  -4   9  -2   76.19    7.30
  -4   9  -2   48.20    8.10
   4   9   2   76.89    7.60
  -5  -9  -2  333.67   18.90
  -5  -9  -2  300.17   16.90
   5  -9   2  325.87   15.70
   5   9   2  301.57   15.30
   5   9   2  254.67   15.70
  -5   9  -2  278.67   15.10
  -5   9  -2  313.77   16.60
  -5   9  -2  317.07   18.60
   6  -9   2  261.17   14.70
  -6  -9  -2  244.38   15.10
  -6  -9  -2  245.58   15.80
  -6   9  -2  236.68   16.50
   6   9   2  261.07   14.00
  -6   9  -2  244.78   15.30
  -6   9  -2  241.58   14.30
   7  -9   2   -5.10    1.80
  -7  -9  -2    0.70    3.40
   7   9   2   -3.60    1.60
  -7   9  -2    2.60    3.10
  -7   9  -2    2.00    4.10
  -7   9  -2   -5.80    3.00
   8  -9   2    4.00    3.70
   8  -9   2   -1.60    2.10
  -8  -9  -2   -2.30    3.10
   8   9   2   -4.10    1.80
  -8   9  -2    0.90    3.10
  -9  -9  -2   10.50    5.70
  -9  -9  -2    3.20    4.50
  -9   9  -2   31.50    8.10
  -9   9  -2   15.60    5.70
   9   9   2    7.30    4.60
   9   9   2   12.80    4.10
 -10  -9  -2   -3.90    4.20
 -10  -9  -2    1.80    4.30
  10   9   2   -2.30    2.40
 -10   9  -2   -0.30    3.30
 -10   9  -2    0.90    4.60
  10   9   2  -12.50    4.00
 -11  -9  -2    3.10    5.90
 -11  -9  -2   -8.00    3.60
 -11   9  -2   -4.30    3.60
 -11   9  -2   -2.20    3.90
  11   9   2   -7.10    2.40
 -12 -10   2  148.19   15.40
 -12 -10   2  160.88   17.00
 -12  10   2  128.09   16.50
 -12  10   2  150.88   15.70
 -11 -10   2  640.54   32.10
 -11 -10   2  570.94   32.80
 -11  10   2  619.34   31.40
 -11  10   2  634.94   32.60
 -10 -10   2  953.80   42.00
 -10  10   2  854.21   34.60
 -10  10   2  963.90   40.20
 -10  10   2  920.11   39.10
  -9 -10   2  914.91   39.40
  -9  10   2  792.62   27.60
  -9  10   2  896.31   37.40
  -9  10   2  925.31   37.30
  -8  10   2 1029.60   39.20
  -8  10   2 1006.90   39.50
  -8  10   2  935.21   29.00
  -7 -10   2  890.51   37.00
   7 -10  -2  893.51   27.10
  -7  10   2  863.41   35.40
  -7  10   2  918.91   35.70
   7  10  -2  928.01   23.90
  -7  10   2  899.61   25.80
   6 -10  -2 2021.60   54.99
  -6 -10   2 2023.30   63.19
   6  10  -2 2058.59   50.59
   6  10  -2 1965.80   57.49
  -6  10   2 2136.49   62.39
  -6  10   2 2039.20   61.29
  -5 -10   2 1886.41   59.29
   5 -10  -2 1858.41   53.79
   5  10  -2 2158.28   70.59
  -5  10   2 1873.41   57.29
   5  10  -2 1849.61   49.00
   4 -10  -2 2942.31   77.59
  -4 -10   2 2962.70   81.49
  -4  10   2 3034.00   80.09
   4  10  -2 2925.01   81.09
   4  10  -2 3050.29   72.79
   4  10  -2 2930.11   75.69
  -4  10   2 2748.23   78.69
   3 -10  -2 1206.28   40.90
  -3 -10   2 1253.57   42.20
   3  10  -2 1226.78   36.20
   3  10  -2 1226.88   37.50
  -3  10   2 1244.38   40.80
   3  10  -2 1222.98   41.70
  -2 -10   2 1539.45   49.60
   2 -10  -2 1605.54   35.30
   2 -10  -2 1565.64   48.60
  -2 -10   2 1558.44   44.60
  -2 -10   2 1607.94   47.10
   2  10  -2 1601.94   49.50
   2  10  -2 1618.44   45.40
  -2  10   2 1559.74   47.60
  -2  10   2 1619.74   48.60
   2  10  -2 1550.04   45.10
  -1 -10   2 3165.58   80.39
  -1 -10   2 3240.48   81.29
   1 -10  -2 3266.17   83.69
  -1 -10   2 3222.18   85.49
   1 -10  -2 3188.38   71.99
   1  10  -2 3178.18   84.59
   1  10  -2 3171.38   79.79
  -1  10   2 3179.58   83.09
  -1  10   2 3124.29   82.19
   1  10  -2 3178.58   80.69
   0 -10   2 3238.18   86.59
   0 -10   2 3255.47   83.09
   0 -10  -2 3263.77   76.29
   0 -10   2 3371.36   87.79
   0 -10  -2 3345.47   85.29
   0  10  -2 3309.57   83.89
   0  10   2 3246.08   83.89
   0  10   2 3342.07   84.89
   0  10  -2 3237.38   86.39
   1 -10   2 3702.73   89.89
   1 -10   2 3742.33   95.99
   1 -10   2 3591.94   91.49
  -1 -10  -2 3660.23   92.69
   1  10   2 3543.45   93.59
   1  10   2 3715.33   92.39
  -1  10  -2 3619.74   92.29
   1  10   2 3592.94   91.59
  -1  10  -2 3624.44   94.69
  -2 -10  -2 1939.11   54.69
   2 -10   2 1860.31   54.09
   2 -10   2 1855.51   51.19
  -2  10  -2 1892.91   55.09
   2  10   2 1944.51   55.69
   2  10   2 1915.81   53.49
   2  10   2 1823.22   53.19
  -2  10  -2 1752.92   55.39
  -3 -10  -2 1933.71   55.69
   3 -10   2 1827.12   55.49
  -3 -10  -2 1903.01   51.39
   3  10   2 1862.91   54.69
  -3  10  -2 1880.11   57.49
   3  10   2 1999.50   54.59
   3  10   2 1838.82   56.09
  -3  10  -2 2062.69   58.19
  -4 -10  -2 1297.07   40.10
   4 -10   2 1376.76   40.20
  -4 -10  -2 1391.46   43.80
  -4  10  -2 1332.97   45.00
  -4  10  -2 1293.07   40.20
   4  10   2 1350.96   41.30
  -4  10  -2 1358.76   42.20
  -5 -10  -2 2253.67   63.79
  -5 -10  -2 2357.26   66.69
   5 -10   2 2410.16   63.09
   5  10   2 2228.58   65.89
  -5  10  -2 2371.16   65.59
  -5  10  -2 2255.77   63.19
   5  10   2 2401.26   63.69
  -5  10  -2 2454.95   69.69
   6 -10   2 1631.04   48.00
  -6 -10  -2 1625.74   51.69
  -6  10  -2 1600.34   53.09
   6  10   2 1696.93   48.00
  -6  10  -2 1605.24   50.39
  -6  10  -2 1575.34   53.09
  -7 -10  -2  975.20   37.10
   7 -10   2  948.91   33.40
  -7  10  -2  911.51   35.30
  -7  10  -2  913.41   34.00
   7  10   2  962.60   32.20
  -8 -10  -2  996.40   38.80
   8 -10   2  991.40   35.70
  -8  10  -2  953.10   40.40
   8  10   2  993.90   32.80
  -8  10  -2  992.70   42.70
  -9 -10  -2  785.12   34.60
   9  10   2  696.63   33.60
  -9  10  -2  765.02   33.50
   9  10   2  739.33   26.70
  -9  10  -2  788.42   36.50
 -10 -10  -2  874.91   38.10
 -10  10  -2  871.01   37.70
 -10  10  -2  846.12   39.30
  10  10   2  804.02   27.80
 -11 -10  -2  506.05   28.90
  11  10   2  445.16   18.90
 -11  10  -2  488.15   29.60
 -11  10  -2  523.25   28.90
 -11 -11   2    7.30    6.80
 -11  11   2    2.10    4.90
 -10 -11   2   -4.00    4.30
 -10  11   2    6.60    5.40
 -10  11   2   -1.00    4.20
  -9 -11   2    5.70    5.70
  -9  11   2   20.50    6.40
  -9  11   2   10.60    6.00
  -9  11   2    2.90    3.10
  -8 -11   2   33.10    8.20
  -8  11   2   28.10    7.50
  -8  11   2   23.20    6.70
  -8  11   2   27.10    4.50
  -7 -11   2  101.89   15.80
   7  11  -2  100.69    6.10
  -6 -11   2   80.49   11.80
   6 -11  -2   90.49    8.80
  -6  11   2   80.69   11.10
  -6  11   2   99.99   11.20
   6  11  -2   90.89    6.70
  -5 -11   2    8.90    5.10
   5 -11  -2    8.00    3.80
  -5  11   2    7.60    3.80
   5  11  -2   11.70    3.60
   5  11  -2    6.30    3.70
  -4 -11   2   45.10    8.70
   4 -11  -2   38.70    7.50
  -4  11   2   43.10    7.90
  -3 -11   2   10.90    4.90
  -3 -11   2   23.70    5.70
  -3  11   2    7.10    4.40
   3  11  -2   10.20    3.90
   3  11  -2   13.00    3.80
  -3  11   2   12.60    4.70
  -2 -11   2  167.18   12.10
  -2 -11   2  152.38   10.60
  -2 -11   2  171.68   14.10
  -2  11   2  165.98   12.80
   2  11  -2  154.88   11.10
   2  11  -2  166.58   11.30
  -2  11   2  146.19   11.90
   1 -11  -2   11.00    2.10
  -1 -11   2   14.90    4.00
  -1 -11   2   12.10    3.70
  -1 -11   2   14.30    5.40
   1  11  -2   17.20    4.20
   1  11  -2   11.70    4.20
  -1  11   2   11.40    4.30
   1  11  -2   11.30    4.90
   0 -11   2    7.70    3.50
   0 -11  -2    8.50    4.30
   0 -11  -2    6.70    2.10
   0 -11   2    7.70    4.30
   0  11   2    5.00    3.80
   0  11  -2   -0.30    3.10
   0  11  -2    9.50    4.00
  -1 -11  -2   -1.20    2.60
   1 -11   2    2.00    3.10
   1 -11   2   -2.10    2.00
   1 -11   2   -2.20    2.70
  -1  11  -2   -3.00    1.70
   1  11   2    2.40    3.10
   1  11   2    0.00    2.10
   2 -11   2   66.99    9.80
  -2 -11  -2   65.79    6.40
  -2 -11  -2   72.89   10.00
   2 -11   2   71.89    7.50
  -2  11  -2   99.39   10.20
   2  11   2   65.09    8.80
  -3 -11  -2    0.50    2.30
   3 -11   2    2.80    2.50
  -3 -11  -2    1.70    3.10
   3  11   2    0.20    2.50
  -3  11  -2    2.50    3.60
   3  11   2   -0.90    2.50
  -4 -11  -2   49.70    6.90
   4 -11   2   49.40    6.90
  -4 -11  -2   57.79    9.30
  -4  11  -2   64.79    8.70
   4  11   2   55.39    7.70
   4  11   2   49.00    8.00
  -4  11  -2   51.79    9.10
  -5 -11  -2    6.50    4.10
   5 -11   2    9.70    3.70
  -5 -11  -2    9.60    4.10
  -5  11  -2    6.70    4.10
   5  11   2    6.70    3.80
  -5  11  -2    5.50    3.60
  -5  11  -2    9.70    4.60
  -6 -11  -2    0.90    3.50
   6 -11   2   -3.80    2.30
  -6  11  -2   -4.10    2.50
  -6  11  -2    0.10    3.30
   6  11   2   -0.90    2.50
  -7 -11  -2   44.30    8.70
   7 -11   2   37.90    6.90
  -7  11  -2   24.50    5.50
   7  11   2   40.10    6.60
  -7  11  -2   39.90    8.10
  -7  11  -2   27.60    7.90
   8 -11   2   36.70    7.10
  -8  11  -2   49.60   10.80
  -8  11  -2   48.70    8.70
   8  11   2   47.00    7.20
  -9 -11  -2   39.80    9.10
  -9  11  -2   33.70    7.50
   9  11   2   35.80    6.20
  -9  11  -2   18.50    7.50
 -10 -11  -2   10.20    6.00
  10  11   2    1.50    3.10
 -10  11  -2   14.70    6.50
 -10  11  -2   16.30    7.00
 -10 -12   2  393.36   26.20
 -10  12   2  381.36   24.50
 -10  12   2  355.56   24.00
  -9 -12   2  716.03   36.10
  -9  12   2  735.83   34.80
  -9  12   2  734.93   34.90
   8 -12  -2  434.46   15.40
  -8 -12   2  479.55   28.10
  -8  12   2  468.65   26.50
  -8  12   2  418.56   25.00
  -7 -12   2  715.33   34.30
   7 -12  -2  695.23   26.00
  -7  12   2  701.93   32.70
   7  12  -2  709.83   21.80
  -7  12   2  759.92   33.60
   6 -12  -2  960.00   33.90
  -6  12   2  825.52   49.80
   6  12  -2  949.80   29.00
  -6  12   2  954.90   38.40
   5 -12  -2 1205.28   42.20
  -5 -12   2 1266.37   47.00
  -5  12   2 1269.67   45.40
   5  12  -2 1279.47   37.50
  -4 -12   2 1211.28   44.90
   4  12  -2 1184.28   37.00
   4  12  -2 1207.78   39.70
  -4  12   2 1194.78   43.20
  -3 -12   2 1541.15   48.40
  -3 -12   2 1495.55   51.59
   3  12  -2 1458.35   45.90
   3  12  -2 1528.95   45.20
  -3  12   2 1543.95   50.39
  -2 -12   2 1665.13   54.99
  -2 -12   2 1683.93   50.69
   2  12  -2 1771.02   50.09
  -2  12   2 1699.93   53.09
   2  12  -2 1509.65   52.89
   1 -12  -2  962.30   25.10
  -1 -12   2  995.60   38.70
  -1 -12   2  992.70   34.60
  -1 -12   2  996.90   34.10
  -1  12   2  936.21   35.50
  -1  12   2  970.30   36.10
   1  12  -2 1041.20   35.20
   0 -12   2 2127.79   57.99
   0 -12  -2 2042.90   50.99
   0 -12   2 2005.20   59.29
   0 -12  -2 2157.68   62.49
   0 -12   2 2047.60   64.19
   0  12  -2 2138.19   60.59
   0  12   2 2167.18   61.69
   0  12   2 1885.11   59.39
   1 -12   2 1113.49   41.10
  -1 -12  -2 1035.20   30.60
  -1 -12  -2 1008.80   37.40
   1 -12   2 1048.00   34.10
   1  12   2 1018.00   36.60
  -1  12  -2 1031.80   37.30
   1  12   2  972.80   36.20
  -2 -12  -2 1090.69   33.00
   2 -12   2 1110.59   35.50
  -2 -12  -2 1141.69   40.10
   2  12   2 1037.30   38.30
  -2  12  -2 1173.88   40.90
   2  12   2 1132.79   38.60
   3 -12   2 1269.87   39.20
  -3 -12  -2 1337.17   44.80
  -3 -12  -2 1281.97   38.70
  -3  12  -2 1293.67   45.40
   3  12   2 1290.87   42.30
  -4 -12  -2 1542.45   50.19
  -4 -12  -2 1402.66   48.70
   4 -12   2 1471.45   44.40
  -4  12  -2 1593.64   48.90
   4  12   2 1552.94   47.40
  -4  12  -2 1498.35   51.39
   5 -12   2 1209.88   38.10
  -5 -12  -2 1185.08   43.00
  -5  12  -2 1221.08   41.90
  -5  12  -2 1170.48   50.09
   5  12   2 1199.28   39.60
   6 -12   2  882.81   30.90
  -6 -12  -2  819.52   35.00
  -6  12  -2  856.31   34.40
   6  12   2  900.61   31.90
  -6  12  -2  893.31   37.90
  -6  12  -2  795.62   30.90
   7 -12   2  955.70   33.90
  -7 -12  -2  891.51   43.20
  -7  12  -2  997.80   38.40
   7  12   2  937.01   33.20
  -7  12  -2 1022.00   42.30
   8 -12   2  291.87   17.20
  -8 -12  -2  287.57   20.30
   8  12   2  281.97   15.60
  -8  12  -2  309.37   22.30
  -8  12  -2  290.17   20.00
   9 -12   2  676.93   22.00
  -9  12  -2  766.12   34.50
   9  12   2  742.53   26.60
  -9  12  -2  728.73   36.60
 -10 -12  -2  390.36   25.00
  10  12   2  309.67   16.20
 -10  12  -2  350.16   23.90
 -10 -13   2  -14.40    5.00
 -10  13   2    2.60    5.70
  -9 -13   2    3.80    5.00
  -9  13   2    9.30    5.80
  -9  13   2   -0.20    3.80
  -8 -13   2   59.09   11.40
  -8  13   2   62.79   10.50
   8  13  -2   69.69    3.50
  -8  13   2   55.99   11.00
  -7 -13   2   57.89   11.60
   7 -13  -2   52.29    8.60
  -7  13   2   58.19   10.20
   7  13  -2   60.39    5.80
  -7  13   2   45.60    9.00
   6 -13  -2    4.00    5.10
  -6 -13   2   19.10    7.60
  -6  13   2   19.80    6.70
   6  13  -2   16.40    3.80
  -6  13   2   21.60    6.50
  -5 -13   2   15.20    6.70
   5 -13  -2   17.10    6.20
  -5  13   2   12.40    5.40
   5  13  -2   22.30    4.90
  -4 -13   2   22.60    7.50
  -4 -13   2   14.10    5.50
   4 -13  -2   15.10    6.30
   4  13  -2   17.30    4.80
  -3 -13   2   11.60    6.20
  -3 -13   2   13.60    5.20
   3  13  -2   11.80    4.00
  -3  13   2   13.10    5.40
  -2 -13   2   83.09   12.20
  -2 -13   2   67.59    9.50
   2  13  -2   77.39    9.40
   2  13  -2  102.29   10.00
  -2  13   2   71.89   10.60
  -1 -13   2   37.40    8.40
  -1 -13   2   33.50    6.30
   1 -13  -2   35.00    3.10
   1 -13  -2   37.00    3.00
   1  13  -2   45.50    7.80
  -1  13   2   37.70    7.70
   1  13  -2   48.60    7.80
   0 -13  -2   65.29   10.40
   0 -13  -2   67.29    5.30
   0 -13  -2   58.29    4.80
   0 -13   2   42.70    7.10
   0 -13   2   57.09   10.20
   0  13  -2   46.60    8.30
   0  13   2   60.89    9.60
   0  13  -2   72.49    9.20
  -1 -13  -2   68.99    6.20
   1 -13   2   88.49   13.50
   1 -13   2   78.09    8.30
  -1 -13  -2   77.19   11.40
  -1 -13  -2   77.09    6.60
   1  13   2   93.69   10.00
  -1  13  -2   62.19    9.60
  -2 -13  -2   62.49    6.50
   2 -13   2   69.09    8.70
  -2 -13  -2   63.89   10.00
  -2  13  -2   46.60    8.90
   2  13   2   77.49   10.50
  -3 -13  -2    4.20    3.00
  -3 -13  -2    5.10    4.40
   3 -13   2   -0.60    2.90
  -3  13  -2    0.40    3.40
   3  13   2   11.40    4.70
  -4 -13  -2    3.10    4.00
   4 -13   2    2.00    2.70
  -4 -13  -2   -0.30    2.70
  -4  13  -2   -2.40    2.70
  -4  13  -2    8.40    4.80
   4  13   2    7.80    4.00
  -5 -13  -2    6.20    4.40
   5 -13   2    0.60    3.00
   5  13   2    0.80    2.70
  -5  13  -2    2.50    3.90
  -5  13  -2    0.50    4.00
   6 -13   2   -4.80    2.30
   6  13   2   -4.50    2.50
  -6  13  -2    2.90    4.80
  -6  13  -2   -1.30    3.50
   7 -13   2    6.00    3.90
  -7 -13  -2    5.30    5.20
  -7  13  -2    9.40    5.40
   7  13   2    3.30    3.50
  -7  13  -2    3.60    4.20
   8 -13   2   96.89   10.00
  -8 -13  -2   87.79   13.20
  -8  13  -2   77.99   12.00
   8  13   2   87.79    9.50
  -8  13  -2   86.29   14.30
  -9 -13  -2   79.19   12.80
   9  13   2   50.89    7.80
  -9  13  -2   39.30    8.50
  -9  13  -2   51.79   15.70
  -9  14   2  362.06   27.20
  -9  14   2  365.26   25.30
  -8 -14   2  336.57   24.40
  -8  14   2  328.57   23.30
  -8  14   2  314.47   22.50
  -7 -14   2  901.01   42.00
  -7  14   2  931.51   40.60
  -7  14   2  974.30   41.90
  -6 -14   2  423.46   27.00
   6 -14  -2  400.16   24.30
  -6  14   2  484.45   27.30
   6  14  -2  526.05   20.30
  -6  14   2  450.75   26.20
  -5 -14   2  616.14   32.10
  -5 -14   2  609.04   29.40
  -5  14   2  580.14   30.00
   5  14  -2  596.84   24.10
  -4 -14   2  713.23   31.10
  -4 -14   2  677.63   33.80
  -4  14   2  659.53   32.00
   4  14  -2  646.24   26.50
  -3 -14   2 1470.25   49.10
  -3 -14   2 1511.65   54.59
   3  14  -2 1507.65   47.30
  -3  14   2 1464.05   51.89
  -2 -14   2 1129.19   44.90
  -2 -14   2 1036.40   38.50
   2  14  -2 1150.88   39.60
  -2  14   2 1122.69   42.90
   1 -14  -2  760.22   19.50
   1 -14  -2  793.02   19.70
  -1 -14   2  777.72   36.50
  -1 -14   2  793.82   30.70
  -1  14   2  850.01   35.60
   1  14  -2  847.12   33.00
   0 -14  -2  954.00   26.60
   0 -14   2  908.61   33.10
   0 -14   2  945.91   40.70
   0 -14  -2  910.01   26.00
   0 -14  -2  911.31   37.90
   0  14  -2  987.40   37.40
   0  14   2 1008.00   38.10
  -1 -14  -2  316.67   14.10
   1 -14   2  324.87   17.00
  -1 -14  -2  291.87   19.90
   1 -14   2  324.27   22.40
  -1 -14  -2  309.67   13.50
   1  14   2  359.96   20.50
  -1  14  -2  332.67   20.60
  -2 -14  -2 1285.47   38.90
   2 -14   2 1378.96   42.20
  -2 -14  -2 1356.56   40.40
  -2 -14  -2 1378.06   48.70
   2  14   2 1407.36   47.00
   3 -14   2  980.90   33.10
  -3 -14  -2  990.70   39.70
  -3  14  -2 1004.60   40.80
   3  14   2  976.60   37.00
  -4 -14  -2  935.51   39.40
   4 -14   2  928.11   32.10
   4  14   2  974.40   36.40
  -4  14  -2  946.61   40.20
  -4  14  -2 1007.10   37.80
   5 -14   2  436.76   20.00
  -5 -14  -2  468.25   26.30
   5  14   2  468.85   23.10
  -5  14  -2  477.55   24.70
  -5  14  -2  424.26   26.30
   6 -14   2  702.13   27.00
  -6 -14  -2  706.03   33.40
  -6  14  -2  707.63   32.20
   6  14   2  692.73   29.00
  -6  14  -2  753.72   36.10
  -7 -14  -2  559.64   29.90
   7 -14   2  536.15   23.20
  -7  14  -2  573.64   31.90
  -7  14  -2  552.54   28.20
   7  14   2  524.05   23.70
   8  14   2  342.07   17.90
  -8  14  -2  264.67   25.30
  -8  14  -2  324.17   21.60
  -8 -15   2  -11.90    8.40
  -8  15   2    2.10    5.00
  -8  15   2   11.50    6.10
  -7 -15   2    3.20    5.00
   7  15  -2   -2.70    3.00
  -7  15   2   -1.30    4.40
  -7  15   2    9.40    5.30
  -6 -15   2   18.90    6.90
  -6 -15   2   16.80    7.50
  -6  15   2   13.60    6.50
  -6  15   2   16.80    6.60
   6  15  -2    9.00    4.20
  -5 -15   2   17.80    6.90
  -5 -15   2   26.80    7.70
   5  15  -2   23.80    6.30
  -5  15   2   25.70    7.50
  -4 -15   2    2.50    4.30
  -4 -15   2   17.90    6.80
  -4  15   2    6.00    5.40
   4  15  -2   12.40    4.70
  -3 -15   2   18.30    6.90
  -3 -15   2   19.30    6.20
   3  15  -2   14.40    4.80
  -3  15   2   20.90    6.70
  -2 -15   2   -3.90    3.40
  -2 -15   2    0.10    3.10
   2  15  -2   -2.20    3.40
  -2  15   2   -2.10    3.30
  -1 -15   2    2.70    3.10
  -1 -15   2    0.60    4.30
   1  15  -2    2.30    4.10
  -1  15   2   14.60    6.10
   0 -15  -2    1.30    1.90
   0 -15   2    3.70    2.90
   0 -15  -2    2.90    1.80
   0 -15   2    2.00    4.80
   0  15   2    2.70    4.10
   1 -15   2   16.90    4.40
  -1 -15  -2   20.10    4.30
  -1 -15  -2   17.50    3.70
  -1 -15  -2   26.00    9.10
  -1  15  -2   26.90    7.10
  -2 -15  -2   15.60    4.10
  -2 -15  -2   14.00    5.90
  -2 -15  -2   24.20    5.00
   2 -15   2   14.70    4.50
   2  15   2   23.80    6.70
  -2  15  -2   17.40    6.40
  -3 -15  -2    2.40    2.60
   3 -15   2    9.20    3.50
  -3 -15  -2   -3.80    4.20
  -3 -15  -2   -1.60    3.70
  -3  15  -2    1.70    4.00
   3  15   2    3.40    4.90
  -4 -15  -2   16.10    6.80
   4 -15   2   13.80    4.30
  -4  15  -2   30.40    7.80
  -4  15  -2   16.00    6.10
   5 -15   2    2.40    3.30
  -5 -15  -2    3.00    5.40
  -5  15  -2   -4.50    4.80
  -5  15  -2   -4.80    4.00
   6 -15   2   -8.40    2.80
  -6 -15  -2    0.60    5.10
  -6  15  -2   -2.40    4.30
  -6  15  -2   -3.90    4.50
  -7 -15  -2   -0.50    4.50
   7 -15   2    1.20    3.50
  -7  15  -2    3.40    5.60
  -7  15  -2    3.60    4.50
  -6 -16   2  346.27   25.50
  -6 -16   2  318.27   22.10
   6  16  -2  311.07   17.40
  -6  16   2  326.57   23.30
  -5 -16   2  463.95   29.40
  -5 -16   2  442.26   25.70
   5  16  -2  450.05   21.70
  -5  16   2  423.76   26.70
  -4 -16   2  539.05   27.70
  -4 -16   2  552.84   32.30
  -4  16   2  603.94   31.70
   4  16  -2  554.44   25.90
  -3 -16   2  756.82   37.50
  -3 -16   2  740.83   32.10
   3  16  -2  737.23   32.00
  -3  16   2  695.93   34.50
  -2 -16   2  548.65   26.10
  -2 -16   2  518.85   30.70
  -2  16   2  540.05   29.20
   2  16  -2  566.84   27.50
  -1 -16   2  232.18   20.50
  -1 -16   2  267.77   16.70
  -1  16   2  289.77   20.50
   1  16  -2  274.17   19.20
   0 -16   2  689.83   28.20
   0 -16   2  700.43   35.90
   0 -16  -2  673.83   18.50
   0 -16  -2  654.33   18.40
   0  16  -2  801.62   34.40
   0  16   2  785.42   34.50
  -1 -16  -2  951.90   41.20
  -1 -16  -2  880.81   28.50
  -1 -16  -2  968.90   28.60
   1 -16   2 1019.00   34.70
   1  16   2 1035.10   40.90
  -1  16  -2 1009.40   41.40
   2 -16   2  593.74   24.30
  -2 -16  -2  613.64   31.70
  -2 -16  -2  572.34   22.40
   2  16   2  636.84   30.20
  -2  16  -2  644.34   32.30
  -3 -16  -2  485.95   21.80
   3 -16   2  498.25   21.50
  -3 -16  -2  520.75   28.90
   3  16   2  507.95   26.40
  -3  16  -2  506.15   28.90
  -4 -16  -2  242.68   16.30
   4 -16   2  284.77   15.30
  -4 -16  -2  285.87   21.20
   4  16   2  296.87   19.10
  -4  16  -2  301.27   20.20
   5 -16   2  278.57   15.30
  -5 -16  -2  263.87   20.70
  -5  16  -2  284.97   22.50
   5  16   2  276.47   18.40
  -5  16  -2  296.97   20.30
  -6 -16  -2  496.85   29.00
   6 -16   2  475.45   20.90
   6  16   2  503.25   25.00
  -6  16  -2  533.35   31.60
  -5 -17   2   10.70    6.50
  -5 -17   2   -1.50    5.80
  -5  17   2   14.30    6.20
  -4 -17   2    3.80    5.00
  -4 -17   2    7.30    6.00
   4  17  -2    1.20    4.50
  -3 -17   2    8.20    5.60
  -3 -17   2    7.60    6.20
  -3  17   2   11.30    5.90
   3  17  -2    0.90    4.10
  -2 -17   2   -7.80    3.70
  -2 -17   2   -4.40    3.30
  -2  17   2   -1.10    4.50
   2  17  -2    4.00    4.50
  -1 -17   2    5.10    6.00
  -1 -17   2   -2.00    3.20
   1  17  -2    2.00    4.80
  -1  17   2    1.50    4.40
   0 -17   2    7.70    5.00
   0  17   2   20.10    6.70
   0  17  -2    7.90    5.40
   1 -17   2   -7.30    2.30
  -1 -17  -2   -5.20    2.20
  -1  17  -2   -1.50    3.80
   1  17   2    0.80    3.80
  -2 -17  -2   16.80    7.40
   2 -17   2    7.20    4.00
  -2 -17  -2    9.10    4.20
  -2  17  -2   20.40    6.70
   2  17   2    1.30    5.60
  -3 -17  -2    0.30    5.50
  -3 -17  -2   -3.40    3.60
   3 -17   2   -5.80    3.40
  -3  17  -2   -3.10    4.30
   3  17   2   -3.60    4.50
  -3  17  -2   -8.90    3.20
  -4 -17  -2   25.10    8.30
   4 -17   2   16.70    5.40
  -4 -17  -2   15.90    6.20
  -4  17  -2   12.90    7.70
   4  17   2   33.50    8.60
  -4  17  -2    9.40    5.40
  -1 -18   2  327.97   25.00
   0 -18   2  282.47   17.50
   0  18  -2  305.87   22.00
   1 -18   2  429.96   20.80
   1  18   2  488.85   27.90
  -1  18  -2  441.26   28.00
 -14   0   3    7.70    6.60
 -14   0   3   -2.30    3.90
 -13   0   3    0.00    4.20
 -13   0   3   -2.60    4.90
 -12   0   3    2.80    4.30
 -12   0   3   -0.80    3.60
 -11   0   3    2.10    5.40
 -11   0   3    0.60    3.50
  10   0  -3   -2.80    1.20
 -10   0   3   -2.00    2.70
 -10   0   3   -3.20    2.70
  -9   0   3   -0.10    2.70
   9   0  -3    0.40    1.30
  -9   0   3   -1.20    2.20
   9   0  -3   -5.60    2.20
  -8   0   3    0.30    2.30
   8   0  -3    1.20    1.50
   8   0  -3   -4.60    1.80
  -8   0   3   -0.30    1.30
  -7   0   3    0.50    1.80
  -7   0   3   -0.50    1.10
   7   0  -3   -2.80    1.30
   7   0  -3    0.10    1.00
   6   0  -3   -0.10    1.30
  -6   0   3    0.90    1.80
  -6   0   3    1.20    0.80
  -5   0   3    0.90    1.40
  -5   0   3   -1.20    0.60
   5   0  -3    0.20    1.20
  -4   0   3   -0.10    1.10
  -4   0   3    0.70    0.80
  -3   0   3   -0.10    1.10
  -3   0   3    0.10    0.70
  -3   0   3    0.10    1.00
  -2   0   3   -0.60    0.70
  -1   0   3    0.50    1.10
  -1   0   3   -0.20    0.60
   1   0  -3    0.00    0.60
   1   0  -3    0.70    1.00
   0   0  -3    0.00    0.50
   0   0   3    1.40    1.30
   0   0   3    1.30    0.60
   0   0   3    0.70    0.70
   0   0  -3   -0.40    1.00
   1   0   3    1.60    1.30
   1   0   3   -0.30    1.30
  -1   0  -3    0.20    0.60
   1   0   3    1.90    0.90
  -1   0  -3    0.90    1.30
  -1   0  -3    0.30    1.00
   2   0   3    0.50    1.10
  -2   0  -3    1.60    1.30
  -2   0  -3   -0.20    1.20
   2   0   3    0.60    1.10
   2   0   3    0.50    1.40
   3   0   3   -1.20    1.50
  -3   0  -3    1.20    1.60
   3   0   3   -1.20    1.50
   3   0   3   -0.90    1.30
  -3   0  -3    0.70    1.50
   3   0   3   -0.50    1.00
   4   0   3   -0.50    1.60
   4   0   3    0.70    1.50
  -4   0  -3    2.20    1.80
   4   0   3    2.90    1.60
  -4   0  -3    0.40    1.70
   4   0   3   -0.50    1.30
   5   0   3   -0.60    1.30
   5   0   3   -0.90    1.50
  -5   0  -3   -0.30    1.90
   5   0   3   -2.10    1.10
  -5   0  -3   -2.10    1.40
   5   0   3   -1.30    1.50
   6   0   3    0.60    2.30
   6   0   3    0.90    2.10
  -6   0  -3    1.10    2.30
   6   0   3   -0.20    2.10
  -6   0  -3   -1.20    2.00
   6   0   3   -1.20    1.30
  -7   0  -3   -4.20    2.20
   7   0   3    0.80    2.10
  -7   0  -3    2.30    2.80
  -8   0  -3   -0.90    2.60
   8   0   3   -4.10    2.30
  -9   0  -3    4.10    3.70
   9   0   3   -1.90    2.70
 -10   0  -3   -4.40    4.20
 -11   0  -3    3.00    4.50
 -12   0  -3    1.70    4.00
 -12   0  -3  -11.20    4.30
 -13   0  -3  -11.10    4.00
 -14  -1   3   71.99   12.00
 -14   1   3   70.29   12.00
 -13  -1   3  252.17   19.20
 -13  -1   3  241.28   20.40
 -13   1   3  249.28   20.80
 -13   1   3  255.87   18.70
 -12  -1   3   90.79   13.90
 -12  -1   3   92.79   12.40
  12  -1  -3  117.19    9.00
 -12   1   3  121.59   15.90
 -12   1   3  101.99   13.30
 -11  -1   3  230.58   16.30
  11  -1  -3  232.38   12.20
 -11   1   3  256.67   17.10
 -10  -1   3  639.84   30.00
 -10  -1   3  617.64   18.60
 -10  -1   3  619.64   26.80
  10  -1  -3  587.64   21.10
 -10   1   3  668.63   27.60
 -10   1   3  597.84   21.00
  -9  -1   3   48.20    7.40
  -9  -1   3   46.80    8.40
  -9  -1   3   42.70    7.00
  -9  -1   3   49.10    4.50
   9  -1  -3   44.40    8.40
   9   1  -3   41.50    7.00
  -9   1   3   49.00    7.70
  -9   1   3   49.60    8.30
  -9   1   3   54.99    5.30
   8  -1  -3  292.57   12.30
  -8  -1   3  295.07   15.40
  -8  -1   3  270.47   16.60
  -8   1   3  281.97   15.20
  -8   1   3  304.77   12.20
   8   1  -3  293.67   15.40
  -8   1   3  280.37   14.50
   7  -1  -3  554.64   17.90
  -7  -1   3  554.44   23.20
  -7  -1   3  550.44   20.80
  -7   1   3  533.05   17.30
   7   1  -3  547.85   20.80
  -7   1   3  522.55   20.80
  -6  -1   3  337.67   14.30
  -6  -1   3  377.96   24.50
   6  -1  -3  345.17   12.60
  -6  -1   3  343.27    9.90
  -6   1   3  349.87   15.00
   6   1  -3  348.07   14.60
  -6   1   3  345.47   12.10
  -5  -1   3  402.46   10.80
  -5  -1   3  419.66   17.20
  -5  -1   3  409.06   14.80
   5  -1  -3  416.06   13.70
  -5   1   3  435.46   15.80
   5   1  -3  408.76   18.60
  -5   1   3  405.36   13.20
  -4  -1   3 1478.55   33.00
  -4  -1   3 1448.46   36.60
  -4  -1   3 1461.95   39.50
  -4   1   3 1469.45   37.70
   4   1  -3 1485.25   36.80
  -4   1   3 1376.76   35.40
  -3  -1   3 1360.36   36.20
  -3  -1   3 1385.06   33.50
  -3   1   3 1351.96   34.70
  -3   1   3 1409.76   34.30
   3   1  -3 1417.96   33.70
  -2  -1   3  335.17   11.40
  -2  -1   3  314.37    9.00
   2   1  -3  321.67   11.20
  -1  -1   3 4198.98   93.19
  -1   1   3 4003.30   91.19
   0  -1   3   56.79    3.40
   0  -1  -3   62.39    4.00
   0  -1   3   59.69    2.50
   0  -1   3   55.99    4.40
   0   1  -3   59.69    2.60
   0   1  -3   57.69    3.40
   0   1   3   58.39    5.30
   0   1   3   55.99    3.90
   0   1  -3   58.49    4.50
   0   1   3   55.89    3.60
   1  -1   3    2.30    1.00
   1  -1   3    1.60    1.40
  -1  -1  -3    0.80    1.10
   1  -1   3    0.20    1.20
  -1  -1  -3    2.30    1.20
  -1  -1  -3    0.90    1.20
   1   1   3    2.40    1.80
  -1   1  -3    0.50    0.80
  -1   1  -3    1.20    0.90
   1   1   3    1.90    1.10
  -1   1  -3    1.70    1.60
   1   1   3    2.10    1.20
   2  -1   3 1388.26   34.40
  -2  -1  -3 1366.16   36.30
  -2  -1  -3 1469.25   39.30
  -2  -1  -3 1381.26   35.80
   2  -1   3 1388.36   36.90
   2  -1   3 1375.76   36.70
  -2   1  -3 1371.86   36.90
   2   1   3 1382.96   36.20
   2   1   3 1420.26   38.90
   2   1   3 1373.96   35.30
  -2   1  -3 1415.46   34.70
   3  -1   3  434.96   16.00
  -3  -1  -3  436.96   17.50
  -3  -1  -3  435.86   15.60
  -3  -1  -3  427.36   16.00
   3  -1   3  417.06   16.60
   3  -1   3  424.76   16.00
   3  -1   3  433.56   14.60
   3   1   3  429.06   15.10
  -3   1  -3  410.96   16.10
   3   1   3  416.56   15.70
   3   1   3  422.86   17.00
  -3   1  -3  422.86   14.70
  -4  -1  -3  720.33   24.20
   4  -1   3  720.43   22.90
   4  -1   3  769.72   24.30
   4  -1   3  724.93   24.20
   4  -1   3  692.23   23.90
  -4  -1  -3  679.23   23.20
  -4  -1  -3  728.63   25.30
  -4   1  -3  711.43   24.20
   4   1   3  714.63   23.00
   4   1   3  733.33   24.20
  -4   1  -3  772.02   23.40
   4   1   3  687.23   24.40
   4   1   3  740.73   24.10
   5  -1   3  695.13   25.10
   5  -1   3  709.63   23.60
   5  -1   3  706.83   24.10
  -5  -1  -3  680.03   24.60
  -5  -1  -3  689.73   24.70
   5  -1   3  698.03   24.00
  -5  -1  -3  691.33   25.50
  -5   1  -3  701.03   23.80
   5   1   3  723.83   25.40
   5   1   3  694.83   23.80
   5   1   3  711.43   24.90
  -5   1  -3  671.03   24.70
   5   1   3  679.03   23.60
   6  -1   3  644.44   22.90
  -6  -1  -3  605.64   24.00
   6  -1   3  642.64   23.50
   6  -1   3  620.54   23.20
  -6  -1  -3  645.54   24.40
   6  -1   3  651.13   24.70
   6   1   3  589.54   22.40
   6   1   3  628.04   23.50
  -6   1  -3  625.74   24.40
  -6   1  -3  624.44   23.50
   7  -1   3  104.19    8.20
   7  -1   3  103.29   10.10
   7  -1   3   97.39    8.80
  -7  -1  -3   86.89    8.90
  -7  -1  -3  103.69    9.60
  -7   1  -3   80.49    8.70
   7   1   3   96.69    9.00
  -7   1  -3   87.89    9.00
   7   1   3   94.79    8.40
  -8  -1  -3  405.76   20.70
   8   1   3  357.06   17.60
  -8   1  -3  402.46   20.20
  -9  -1  -3  237.88   16.30
   9  -1   3  209.38   13.90
  -9   1  -3  221.08   15.60
   9   1   3  223.28   14.00
 -10  -1  -3    7.70    5.00
 -10   1  -3    8.70    5.50
  10   1   3   16.30    5.40
 -11  -1  -3  299.67   20.90
 -11  -1  -3  345.87   22.30
 -11   1  -3  322.87   21.30
 -12  -1  -3  104.69   14.40
 -12  -1  -3   72.49   12.00
 -12   1  -3   89.29   13.50
 -13  -1  -3   68.09   11.80
 -13   1  -3  116.69   16.20
 -14  -2   3    5.40    4.10
 -14   2   3    7.60    7.20
 -13  -2   3  115.39   15.90
 -13  -2   3  136.19   14.60
 -13   2   3  126.79   17.30
 -13   2   3  139.89   14.80
  12  -2  -3   -3.70    3.40
 -12  -2   3   -5.80    3.10
 -12  -2   3    6.10    5.40
 -12   2   3   -1.90    3.70
 -11  -2   3    3.90    6.30
 -11  -2   3   -2.80    1.90
  11  -2  -3   -5.20    2.20
 -11  -2   3    2.60    3.80
 -11   2   3    0.00    2.20
 -11   2   3    5.70    3.80
 -10  -2   3  570.84   25.20
 -10  -2   3  523.05   19.40
 -10  -2   3  595.44   28.50
  10  -2  -3  567.34   21.40
 -10   2   3  538.25   24.20
 -10   2   3  547.55   23.30
 -10   2   3  581.74   26.00
  -9  -2   3   81.99    8.70
   9  -2  -3   68.19    6.60
  -9  -2   3   72.89   10.80
  -9   2   3   59.19    6.10
  -9   2   3   73.49    9.70
   9   2  -3   64.49    8.70
  -9   2   3   68.59    9.80
  -8  -2   3   18.90    4.80
  -8  -2   3   18.10    5.20
   8  -2  -3   13.60    3.50
  -8   2   3   20.50    4.90
  -8   2   3   12.60    3.20
  -8   2   3   20.30    4.30
   8   2  -3   13.00    3.80
  -7  -2   3    5.50    3.10
  -7  -2   3    5.80    2.80
   7  -2  -3    2.70    1.70
  -7   2   3    3.90    2.00
  -7   2   3    6.60    3.20
   7   2  -3    7.40    3.00
  -7   2   3    5.20    2.50
  -6  -2   3   43.60    6.60
   6  -2  -3   45.20    4.70
  -6  -2   3   43.60    5.30
   6   2  -3   49.40    5.20
  -6   2   3   36.00    5.30
  -6   2   3   47.80    4.50
   5  -2  -3 1078.69   29.40
  -5  -2   3 1029.40   29.30
  -5  -2   3 1045.10   32.70
   5   2  -3 1051.79   29.50
  -5   2   3 1023.00   30.70
  -5   2   3 1074.99   25.80
  -5   2   3 1096.19   28.90
  -4  -2   3  134.09    6.80
  -4  -2   3  141.59    8.70
  -4   2   3  139.09    7.90
  -4   2   3  138.59    6.30
   4   2  -3  149.49    7.00
  -4   2   3  134.79    7.00
  -3  -2   3  203.68    6.20
  -3  -2   3  211.38   10.00
  -3  -2   3  206.98    7.50
   3   2  -3  209.08    7.60
   3   2  -3  208.28    9.80
  -3   2   3  206.28    8.90
  -3   2   3  206.18    8.60
  -2  -2   3  747.83   19.40
  -2  -2   3  774.42   22.20
  -2  -2   3  772.32   18.40
  -2   2   3  765.12   19.50
   2   2  -3  776.52   18.40
   2   2  -3  785.82   22.20
  -2   2   3  772.02   22.00
  -2   2   3  757.32   22.30
   0  -2   3 1479.05   38.20
   0  -2   3 1491.65   37.20
   0  -2  -3 1463.45   35.70
   0  -2  -3 1451.75   39.80
   0  -2   3 1519.15   36.70
   0   2  -3 1521.05   36.60
   0   2   3 1470.05   32.70
   0   2  -3 1481.75   33.00
   0   2  -3 1493.55   38.20
   0   2   3 1560.74   40.10
   0   2   3 1490.45   35.60
  -1  -2  -3   20.10    2.80
  -1  -2  -3   23.40    4.10
  -1  -2  -3   25.40    1.60
   1  -2   3   18.50    2.60
   1  -2   3   14.80    2.70
   1  -2   3   18.80    3.20
   1  -2   3   19.80    1.90
  -1   2  -3   20.50    2.00
   1   2   3   22.30    3.00
   1   2   3   13.30    2.80
  -1   2  -3   22.70    2.90
   1   2   3   22.10    2.90
  -1   2  -3   17.90    3.00
  -2  -2  -3  507.45   14.40
   2  -2   3  540.75   17.90
  -2  -2  -3  546.65   19.80
   2  -2   3  521.25   15.40
  -2  -2  -3  499.35   17.30
   2  -2   3  533.05   17.80
  -2  -2  -3  526.25   17.00
   2   2   3  495.05   18.90
  -2   2  -3  507.65   15.30
  -2   2  -3  519.35   17.80
   2   2   3  516.05   16.80
   2   2   3  518.95   16.90
  -2   2  -3  524.25   16.60
   3  -2   3  468.35   17.40
  -3  -2  -3  489.35   17.20
  -3  -2  -3  494.85   19.30
  -3  -2  -3  479.95   17.40
   3  -2   3  469.65   15.60
  -3  -2  -3  456.95   14.90
   3   2   3  466.05   18.60
  -3   2  -3  475.95   15.80
   3   2   3  469.05   16.60
   3   2   3  479.25   17.10
  -4  -2  -3  567.14   20.60
   4  -2   3  566.94   19.40
   4  -2   3  574.74   20.50
  -4  -2  -3  598.24   19.00
  -4  -2  -3  562.34   20.40
   4  -2   3  551.64   20.50
   4  -2   3  551.14   20.50
  -4  -2  -3  615.44   24.70
   4   2   3  572.94   21.70
  -4   2  -3  532.65   20.50
   4   2   3  613.84   21.10
   4   2   3  577.24   20.20
  -4   2  -3  564.74   19.30
   5  -2   3  689.73   24.70
   5  -2   3  683.53   23.70
   5  -2   3  691.83   24.20
   5  -2   3  687.13   23.40
  -5  -2  -3  703.93   24.90
  -5  -2  -3  708.13   26.20
  -5  -2  -3  711.43   25.00
  -5  -2  -3  731.13   23.60
   5   2   3  678.83   23.80
  -5   2  -3  689.53   24.90
   5   2   3  689.73   24.00
  -5   2  -3  660.73   23.20
   6  -2   3   68.19    7.00
  -6  -2  -3   64.99    8.00
  -6  -2  -3   55.49    8.00
   6  -2   3   52.99    7.10
   6  -2   3   60.09    7.80
  -6  -2  -3   63.49    8.20
  -6  -2  -3   53.19    6.80
   6  -2   3   63.39    6.50
  -6   2  -3   60.39    8.00
   6   2   3   72.69    7.40
   6   2   3   68.49    6.80
  -6   2  -3   81.29    7.80
  -7  -2  -3  154.28   11.60
   7  -2   3  177.38   10.40
   7  -2   3  161.58   12.20
   7  -2   3  148.79   10.90
  -7  -2  -3  154.38   11.90
  -7  -2  -3  169.18   12.50
  -7  -2  -3  162.18   11.50
  -7   2  -3  142.59   11.30
  -7   2  -3  170.68   12.00
   7   2   3  161.98   10.90
   7   2   3  162.98   11.80
   8  -2   3   55.59    7.70
  -8  -2  -3   75.79    9.90
  -8  -2  -3   60.19    8.90
   8   2   3   67.59    7.50
  -8   2  -3   71.59    9.70
  -9  -2  -3   96.39   11.90
  -9  -2  -3   94.09   12.40
  -9   2  -3   64.79    9.70
 -10  -2  -3   47.30    8.80
 -10  -2  -3   51.79    9.60
  10   2   3   49.50    7.50
 -11  -2  -3    7.10    4.40
 -11  -2  -3   -3.90    3.30
 -11   2  -3    1.40    4.50
 -12  -2  -3   13.80    6.40
 -12  -2  -3   13.00    6.00
 -12   2  -3   28.90    7.80
 -13  -2  -3   12.50    5.50
 -13  -2  -3    7.60    6.20
 -13   2  -3   -2.50    6.30
 -14  -3   3  100.39   15.10
 -14  -3   3   92.39   16.90
 -14   3   3   99.99   16.50
 -14   3   3  109.89   17.40
 -13  -3   3  101.09   15.40
 -13  -3   3   99.79   13.10
 -13   3   3   77.59   12.40
 -12  -3   3   74.29   12.90
 -12  -3   3   69.29   11.10
  12  -3  -3   67.59    9.50
 -12  -3   3   74.69    8.20
 -12   3   3   84.69    8.60
 -12   3   3   65.39   10.90
 -11  -3   3   88.49    8.20
 -11  -3   3   95.29   12.10
 -11  -3   3  117.39   15.20
  11  -3  -3   84.69    9.40
 -11   3   3  108.99   15.10
 -11   3   3  110.39    9.40
 -10  -3   3  463.45   24.90
 -10  -3   3  430.06   21.70
 -10  -3   3  404.26   17.80
  10  -3  -3  421.06   19.00
 -10   3   3  464.25   23.00
 -10   3   3  413.56   20.10
 -10   3   3  432.96   18.80
   9  -3  -3  136.39    9.60
  -9  -3   3  108.19   10.00
  -9  -3   3   84.79   11.50
  -9   3   3  119.69    8.90
   9   3  -3   97.89    9.80
  -9   3   3  100.49    8.80
  -9   3   3  131.49   11.30
  -8  -3   3  637.24   24.10
   8  -3  -3  601.14   22.00
  -8  -3   3  597.64   26.50
  -8   3   3  583.64   22.10
  -8   3   3  604.24   21.60
  -8   3   3  599.14   24.60
   8   3  -3  607.24   23.70
  -7  -3   3  303.27   16.80
  -7  -3   3  326.87   15.10
   7  -3  -3  309.67   14.00
   7   3  -3  300.77   14.50
  -7   3   3  324.97   13.80
  -7   3   3  301.17   15.40
  -7   3   3  310.37   13.70
   6  -3  -3  471.95   17.60
  -6  -3   3  471.15   20.30
  -6  -3   3  470.65   17.50
   6   3  -3  446.56   17.20
  -6   3   3  446.26   18.50
  -6   3   3  455.35   16.70
  -6   3   3  440.76   16.10
  -5  -3   3  735.33   26.00
  -5  -3   3  767.32   22.90
   5  -3  -3  785.82   23.80
  -5   3   3  729.43   24.50
  -5   3   3  731.73   22.80
   5   3  -3  747.43   22.70
  -5   3   3  749.13   21.70
  -4  -3   3 1156.98   34.30
  -4  -3   3 1164.58   30.30
   4  -3  -3 1170.58   32.30
   4   3  -3 1208.98   34.40
   4   3  -3 1136.49   30.10
  -4   3   3 1114.29   31.40
  -3  -3   3  118.39    4.20
  -3  -3   3  115.99    5.50
  -3  -3   3  111.19    7.60
  -3   3   3  122.49    6.40
   3   3  -3  119.69    5.50
   3   3  -3  114.89    7.50
  -3   3   3  123.79    7.10
  -2  -3   3  369.46   10.30
  -2  -3   3  369.56   13.80
  -2  -3   3  361.96   10.90
   2  -3  -3  369.96   13.80
  -2   3   3  372.26    9.90
  -2   3   3  373.26   13.70
   2   3  -3  363.36   10.10
   2   3  -3  369.56   13.80
  -2   3   3  371.76   13.50
   1  -3  -3 1236.08   28.20
  -1  -3   3 1230.78   33.20
   1  -3  -3 1180.68   33.40
  -1  -3   3 1180.68   30.30
  -1  -3   3 1170.88   31.90
  -1   3   3 1249.77   33.50
   1   3  -3 1206.98   27.00
   1   3  -3 1197.08   30.90
  -1   3   3 1185.38   29.20
  -1   3   3 1219.58   28.00
   1   3  -3 1248.38   32.20
   0  -3  -3 1658.23   38.10
   0  -3  -3 1556.44   43.10
   0  -3   3 1600.84   40.70
   0  -3   3 1652.43   40.30
   0   3   3 1552.94   42.70
   0   3  -3 1648.73   40.70
   0   3   3 1616.94   37.80
   0   3   3 1627.34   36.90
   0   3  -3 1637.24   41.70
   0   3  -3 1615.34   36.20
   0   3  -3 1599.24   40.80
  -1  -3  -3 1964.10   51.49
  -1  -3  -3 1943.41   44.20
   1  -3   3 1892.71   48.80
   1  -3   3 1936.01   48.10
   1  -3   3 1935.31   48.30
  -1  -3  -3 2017.60   46.70
   1   3   3 1938.01   48.30
   1   3   3 1920.01   44.20
  -1   3  -3 1954.70   49.10
   1   3   3 1928.41   50.99
  -1   3  -3 1918.81   44.70
   1   3   3 1926.01   46.20
  -1   3  -3 1949.90   48.00
  -1   3  -3 1945.81   49.10
  -2  -3  -3 1162.08   36.50
   2  -3   3 1251.37   34.40
  -2  -3  -3 1251.17   30.80
  -2  -3  -3 1231.98   34.60
  -2  -3  -3 1304.87   33.40
   2  -3   3 1245.78   34.60
   2  -3   3 1299.97   31.90
  -2   3  -3 1239.68   35.20
  -2   3  -3 1262.67   33.90
  -2   3  -3 1290.97   34.90
   2   3   3 1251.87   33.10
   2   3   3 1228.58   36.50
   2   3   3 1261.57   34.10
  -2   3  -3 1247.28   31.60
  -3  -3  -3  294.17   13.70
   3  -3   3  303.27   12.00
   3  -3   3  327.57   13.80
  -3  -3  -3  305.77   11.40
  -3  -3  -3  319.67   13.20
   3  -3   3  301.57   13.40
  -3  -3  -3  291.87   15.00
  -3   3  -3  300.47   14.00
   3   3   3  323.27   13.30
  -3   3  -3  309.87   12.00
  -3   3  -3  313.97   13.80
  -3   3  -3  346.67   13.80
   3   3   3  321.57   13.30
   4  -3   3  152.58    9.70
   4  -3   3  149.69    8.60
   4  -3   3  150.78    9.60
  -4  -3  -3  158.58    9.60
  -4  -3  -3  146.19    9.60
  -4  -3  -3  152.88   10.70
  -4  -3  -3  156.18    8.50
  -4   3  -3  172.38    9.20
  -4   3  -3  158.38   10.40
   4   3   3  147.19    9.20
  -4   3  -3  174.78   10.30
  -5  -3  -3 1120.49   36.50
   5  -3   3 1066.59   34.00
  -5  -3  -3 1124.59   32.60
  -5  -3  -3 1086.69   34.70
  -5  -3  -3 1087.19   34.20
   5  -3   3 1122.39   34.20
   5  -3   3 1079.19   32.80
   5  -3   3 1108.99   33.50
  -5   3  -3 1074.49   34.40
  -5   3  -3 1063.39   32.70
   5   3   3 1060.19   33.60
  -5   3  -3 1122.79   35.40
   6  -3   3  156.68   11.20
   6  -3   3  148.29    9.70
   6  -3   3  158.08   10.30
  -6  -3  -3  164.08   10.50
   6  -3   3  157.28   10.70
  -6  -3  -3  140.09   11.20
  -6  -3  -3  141.19   10.60
  -6  -3  -3  143.79   11.00
  -6   3  -3  144.59   10.80
   6   3   3  128.19    9.40
  -6   3  -3  133.19   10.00
   6   3   3  134.99   10.00
  -7  -3  -3  359.96   19.00
  -7  -3  -3  362.46   17.70
  -7  -3  -3  367.86   19.50
   7  -3   3  360.26   18.60
   7  -3   3  352.66   15.60
  -7  -3  -3  352.36   18.20
   7  -3   3  342.57   20.10
   7   3   3  343.67   17.80
  -7   3  -3  376.46   18.20
  -7   3  -3  363.56   18.70
   7   3   3  342.47   16.40
   8  -3   3  228.38   11.90
  -8  -3  -3  234.98   15.00
   8  -3   3  207.18   13.80
  -8  -3  -3  217.68   15.40
  -8  -3  -3  213.78   15.30
   8  -3   3  217.08   15.30
  -8   3  -3  200.48   13.90
   8   3   3  241.08   13.60
  -9  -3  -3  307.37   19.10
  -9  -3  -3  325.97   18.90
  -9  -3  -3  357.96   20.70
  -9   3  -3  285.77   18.20
 -10  -3  -3  208.38   16.70
 -10  -3  -3  195.88   15.80
  10   3   3  206.88   13.40
 -11  -3  -3  216.88   18.40
 -11  -3  -3  216.28   17.80
 -11   3  -3  227.88   18.00
 -12  -3  -3  146.99   15.60
 -12  -3  -3  102.99   14.70
 -12   3  -3  109.59   15.00
 -13  -3  -3   17.60    7.60
 -13  -3  -3    5.80    6.20
 -13   3  -3    1.50    4.80
 -14  -4   3    5.00    6.20
 -14  -4   3    6.90    5.20
 -14   4   3   -1.60    4.70
 -13  -4   3   -2.00    3.70
 -13  -4   3    3.00    4.00
 -12  -4   3   -6.50    2.40
 -12  -4   3    1.20    3.60
 -12  -4   3    5.30    5.40
 -12   4   3   -1.80    2.20
 -12   4   3    3.30    4.50
  11  -4  -3   -8.00    3.40
 -11  -4   3    1.30    4.10
 -11  -4   3    3.80    4.10
 -11  -4   3    0.20    2.20
 -11   4   3   -0.60    3.80
 -11   4   3   -1.00    3.00
  10  -4  -3    1.10    3.60
 -10  -4   3   16.20    4.90
 -10  -4   3    3.10    4.10
 -10   4   3    7.00    3.50
 -10   4   3   11.30    4.00
 -10   4   3    9.50    4.20
  -9  -4   3   74.49   10.70
   9  -4  -3   75.99    8.20
  -9  -4   3   81.79    8.70
  -9   4   3   54.89    8.60
   9   4  -3   59.69    8.30
  -9   4   3   80.59    8.10
  -9   4   3   64.09    7.20
  -8  -4   3    9.20    3.70
  -8  -4   3    6.10    3.60
   8  -4  -3    5.30    2.80
  -8   4   3   11.00    3.10
   8   4  -3    4.30    3.00
  -8   4   3    9.80    3.30
  -8   4   3    9.60    4.20
   7  -4  -3   94.19    7.90
  -7  -4   3   97.09    8.10
  -7  -4   3  105.79   10.00
  -7   4   3   87.79    6.80
   7   4  -3   99.89    8.00
  -7   4   3   90.99    7.70
  -7   4   3  103.69    9.20
   6  -4  -3    2.90    2.20
  -6  -4   3    0.30    1.90
  -6  -4   3    0.80    2.50
  -6   4   3    1.40    2.20
  -6   4   3    3.50    1.60
  -6   4   3    3.90    2.20
  -5  -4   3   49.50    4.80
   5  -4  -3   46.10    5.80
  -5  -4   3   40.20    7.20
  -5   4   3   53.09    4.00
  -5   4   3   40.10    5.50
   5   4  -3   41.50    5.00
  -5   4   3   53.19    5.30
   4  -4  -3    1.60    1.80
  -4  -4   3    2.20    1.40
  -4  -4   3    0.50    1.80
   4   4  -3   -0.60    0.90
   4   4  -3   -0.90    1.40
  -4   4   3    0.00    1.40
  -4   4   3    0.50    0.80
  -3  -4   3   28.70    3.10
   3  -4  -3   28.30    3.40
  -3  -4   3   21.90    4.10
  -3  -4   3   28.90    2.20
  -3   4   3   29.00    1.90
   3   4  -3   28.90    2.80
  -3   4   3   20.90    3.60
   3   4  -3   23.80    4.60
  -2  -4   3  440.66   13.40
   2  -4  -3  459.25   16.70
  -2  -4   3  466.85   17.00
   2   4  -3  464.45   14.10
  -2   4   3  451.45   16.40
   2   4  -3  472.05   12.90
   2   4  -3  453.25   16.70
  -2   4   3  465.85   15.20
  -1  -4   3  954.80   28.40
  -1  -4   3  974.20   25.80
   1  -4  -3  948.81   29.10
  -1  -4   3  970.60   28.20
   1  -4  -3  997.50   22.40
   1   4  -3  989.00   28.10
  -1   4   3  975.60   25.40
  -1   4   3 1000.20   28.70
   1   4  -3  968.80   23.30
   1   4  -3  940.91   26.20
   0  -4  -3   19.00    2.10
   0  -4   3   14.40    3.00
   0  -4  -3   24.00    2.60
   0  -4   3   21.10    3.10
   0  -4   3   17.40    3.30
   0  -4  -3   22.00    4.10
   0   4  -3   20.40    3.40
   0   4  -3   22.70    3.90
   0   4  -3   21.40    3.60
   0   4   3   22.90    2.40
   1  -4   3   72.09    6.00
  -1  -4  -3   78.89    4.80
   1  -4   3   78.59    5.80
   1  -4   3   75.39    6.00
  -1  -4  -3   78.69    4.50
  -1  -4  -3   74.99    6.80
  -1   4  -3   73.89    6.10
   1   4   3   80.79    6.00
  -1   4  -3   74.69    4.30
  -1   4  -3   71.39    5.90
   1   4   3   69.79    4.20
  -1   4  -3   84.79    6.30
  -2  -4  -3  182.18    7.80
  -2  -4  -3  204.98    9.20
   2  -4   3  191.68    9.90
   2  -4   3  179.68    9.80
  -2  -4  -3  171.68   10.90
  -2   4  -3  195.38   10.10
   2   4   3  186.08    7.90
   2   4   3  188.68    9.80
  -2   4  -3  195.28   10.20
  -2   4  -3  163.08    7.80
  -2   4  -3  191.18   10.40
  -3  -4  -3  240.98   12.50
   3  -4   3  236.08   11.90
  -3  -4  -3  274.97   14.50
  -3  -4  -3  269.27   10.70
   3  -4   3  237.78   11.90
  -3   4  -3  250.17   12.30
  -3   4  -3  244.28   12.70
  -3   4  -3  262.87   11.00
  -3   4  -3  235.68   11.90
   3   4   3  266.07   12.40
   4  -4   3   39.10    5.70
  -4  -4  -3   45.60    7.30
  -4  -4  -3   34.60    4.60
   4  -4   3   32.80    5.30
  -4  -4  -3   38.30    5.40
  -4   4  -3   36.70    5.60
  -4   4  -3   29.00    5.00
   4   4   3   34.50    5.20
  -4   4  -3   32.00    4.60
  -5  -4  -3   80.79    8.50
   5  -4   3   74.59    7.40
  -5  -4  -3   70.89    7.00
   5  -4   3   64.89    6.80
   5  -4   3   65.59    6.40
  -5  -4  -3   73.99    6.70
  -5  -4  -3   88.99    8.50
  -5   4  -3   74.59    8.00
   5   4   3   79.59    7.40
  -5   4  -3   68.19    8.80
  -5   4  -3   74.29    7.50
  -5   4  -3   60.19    6.70
   6  -4   3   11.60    4.20
   6  -4   3    7.90    3.00
  -6  -4  -3    5.30    3.60
   6  -4   3   11.50    3.40
  -6  -4  -3    6.60    3.40
  -6  -4  -3    8.40    3.30
   6  -4   3    7.80    3.20
  -6  -4  -3   11.50    4.30
  -6   4  -3    9.20    4.50
  -6   4  -3   10.30    3.70
  -6   4  -3   10.30    4.00
   7  -4   3   30.40    6.10
   7  -4   3   41.90    7.40
   7  -4   3   32.60    5.20
  -7  -4  -3   26.60    5.50
  -7  -4  -3   37.30    6.70
   7  -4   3   25.00    5.40
  -7  -4  -3   28.90    6.30
  -7  -4  -3   25.80    6.40
  -7   4  -3   30.40    6.40
   7   4   3   23.70    5.10
  -7   4  -3   35.90    6.60
  -7   4  -3   31.80    6.50
   7   4   3   33.20    6.50
  -8  -4  -3  172.48   16.30
  -8  -4  -3  154.98   13.10
   8  -4   3  142.99    9.30
  -8  -4  -3  174.18   12.90
   8  -4   3  168.08   13.30
  -8   4  -3  160.78   12.80
   8   4   3  146.99   10.80
  -9  -4  -3   37.10    7.40
  -9  -4  -3   65.39   10.40
  -9  -4  -3   53.49    8.80
   9   4   3   48.10    7.80
  -9   4  -3   62.29    9.60
 -10  -4  -3   -3.00    3.80
 -10  -4  -3    1.50    3.10
 -10  -4  -3    2.00    4.10
  10   4   3   -0.30    3.30
 -10   4  -3    2.40    4.60
 -11  -4  -3  -10.10    3.10
 -11  -4  -3    0.40    3.50
 -11   4  -3    2.70    4.00
 -12  -4  -3    7.20    6.40
 -12  -4  -3    8.00    5.30
 -12   4  -3    9.50    6.20
 -13  -4  -3   -5.10    5.40
 -13  -4  -3    0.20    4.50
 -13   4  -3   -1.30    4.90
 -13  -5   3   71.59   12.10
 -13  -5   3   63.79   12.20
 -13   5   3   57.19   11.00
 -13   5   3   82.39   11.20
 -12  -5   3  122.59   14.70
 -12  -5   3   96.89   14.80
 -12   5   3   93.19   12.80
 -12   5   3  108.69   10.90
 -11  -5   3   54.29   10.40
 -11  -5   3   49.10    8.50
 -11   5   3   44.30    7.00
 -11   5   3   56.59   10.10
 -10  -5   3   40.80    9.30
  10  -5  -3   48.40    7.90
 -10  -5   3   64.29   10.00
 -10   5   3   48.30    8.80
 -10   5   3   54.19    7.50
 -10   5   3   53.89    8.00
  -9  -5   3  151.58   12.00
  -9  -5   3  138.19   13.30
  -9   5   3  162.48   12.90
   9   5  -3  125.09   11.30
  -9   5   3  156.28   11.30
  -9   5   3  128.59    9.70
  -8  -5   3  470.25   20.70
  -8  -5   3  502.45   24.30
   8  -5  -3  424.46   19.90
   8   5  -3  481.85   23.20
  -8   5   3  462.85   18.30
  -8   5   3  471.35   20.00
  -8   5   3  471.35   22.10
  -7  -5   3  897.71   33.10
   7  -5  -3  827.22   29.30
  -7  -5   3  836.82   28.80
  -7   5   3  895.61   31.40
  -7   5   3  835.12   26.10
  -7   5   3  891.71   29.20
   7   5  -3  858.01   28.70
  -6  -5   3   64.59    6.40
   6  -5  -3   80.09    7.50
  -6  -5   3   60.49    8.20
  -6   5   3   79.69    7.30
  -6   5   3   65.59    5.10
  -6   5   3   46.90    7.00
   6   5  -3   71.89    6.40
   5  -5  -3  408.96   17.40
  -5  -5   3  400.06   15.80
  -5  -5   3  428.26   19.20
  -5   5   3  420.86   13.20
   5   5  -3  443.06   18.00
  -5   5   3  407.56   17.80
   5   5  -3  404.56   18.60
  -5   5   3  442.36   17.40
  -4  -5   3  222.88   10.10
   4  -5  -3  218.88   11.70
   4  -5  -3  211.48    9.80
  -4  -5   3  229.08   12.90
   4   5  -3  226.58    9.70
  -4   5   3  211.78   11.30
  -4   5   3  221.88    7.20
   4   5  -3  223.48   12.50
   3  -5  -3  360.36   14.30
  -3  -5   3  344.37   10.90
  -3  -5   3  356.86   15.80
  -3   5   3  356.66   14.40
   3   5  -3  361.26   15.70
   3   5  -3  362.96   12.20
  -3   5   3  353.26   14.90
   3   5  -3  359.36   11.50
  -2  -5   3 1232.48   36.10
  -2  -5   3 1262.97   31.60
   2  -5  -3 1271.67   35.90
   2   5  -3 1265.47   31.10
   2   5  -3 1232.68   32.20
   2   5  -3 1271.57   36.10
  -2   5   3 1246.28   33.60
  -2   5   3 1254.47   35.60
  -1  -5   3  238.38   11.80
  -1  -5   3  235.48   11.70
  -1  -5   3  249.28    9.90
   1  -5  -3  240.98   12.30
   1  -5  -3  243.98    6.10
  -1   5   3  246.88   10.00
  -1   5   3  240.88   11.80
   1   5  -3  240.88   10.30
   1   5  -3  241.48    8.50
   0  -5  -3  683.63   20.10
   0  -5  -3  718.23   18.20
   0  -5   3  685.93   21.30
   0  -5   3  682.73   23.00
   0  -5   3  676.53   22.60
   0  -5  -3  711.73   25.10
   0   5  -3  713.83   23.30
   0   5   3  712.53   23.30
   0   5  -3  671.33   21.80
   0   5   3  690.73   19.90
  -1  -5  -3  518.35   15.90
   1  -5   3  505.05   18.40
  -1  -5  -3  499.35   15.40
   1  -5   3  552.44   24.40
  -1  -5  -3  465.95   20.00
   1  -5   3  515.35   18.90
   1   5   3  496.75   15.50
  -1   5  -3  488.75   15.10
   1   5   3  511.25   18.60
  -1   5  -3  488.65   18.20
  -1   5  -3  483.95   18.20
  -1   5  -3  498.35   20.50
  -2  -5  -3 2158.78   53.49
   2  -5   3 2180.38   55.99
   2  -5   3 2170.78   55.79
  -2  -5  -3 2188.08   52.89
  -2  -5  -3 2189.58   59.79
  -2   5  -3 2198.78   56.19
   2   5   3 2174.38   52.69
  -2   5  -3 2193.18   56.59
  -2   5  -3 2242.38   57.29
   2   5   3 2107.99   55.89
  -2   5  -3 2165.18   52.69
   3  -5   3  396.96   16.30
   3  -5   3  384.76   16.30
  -3  -5  -3  410.46   19.20
  -3  -5  -3  384.56   15.30
  -3  -5  -3  397.46   14.60
  -3   5  -3  369.16   16.10
   3   5   3  389.36   16.40
  -3   5  -3  370.56   16.50
  -3   5  -3  397.16   14.70
  -3   5  -3  417.76   17.70
  -4  -5  -3  311.67   13.50
  -4  -5  -3  317.07   15.90
   4  -5   3  291.67   14.40
  -4  -5  -3  304.97   16.80
   4  -5   3  286.47   14.50
  -4  -5  -3  309.37   14.20
  -4   5  -3  298.27   15.10
   4   5   3  303.87   14.80
  -4   5  -3  300.77   14.80
  -4   5  -3  307.17   15.70
  -4   5  -3  333.07   13.90
  -5  -5  -3  228.98   15.30
  -5  -5  -3  269.77   14.10
  -5  -5  -3  263.97   13.10
   5  -5   3  241.18   13.70
   5  -5   3  264.07   14.20
  -5  -5  -3  269.27   15.20
   5   5   3  253.57   14.10
  -5   5  -3  293.57   15.40
  -5   5  -3  245.78   13.80
  -5   5  -3  236.78   12.80
  -5   5  -3  274.27   15.60
   6  -5   3   38.00    5.90
  -6  -5  -3   31.50    5.60
  -6  -5  -3   29.80    6.10
  -6  -5  -3   23.30    5.50
   6  -5   3   35.00    6.30
   6  -5   3   31.30    7.10
  -6   5  -3   28.60    5.70
   6   5   3   37.10    6.40
  -6   5  -3   30.60    5.90
  -6   5  -3   27.00    6.40
  -6   5  -3   44.30    8.10
  -7  -5  -3  649.54   26.80
  -7  -5  -3  668.53   25.80
   7  -5   3  639.14   26.30
   7  -5   3  642.34   26.20
  -7  -5  -3  571.54   26.40
   7  -5   3  645.54   23.10
  -7   5  -3  650.73   27.60
  -7   5  -3  636.54   27.60
  -7   5  -3  594.14   26.00
  -7   5  -3  620.74   25.20
  -8  -5  -3  248.88   17.10
   8  -5   3  248.08   15.90
   8  -5   3  214.68   11.50
  -8  -5  -3  219.18   16.80
  -8  -5  -3  205.38   14.40
  -8   5  -3  213.08   14.60
  -8   5  -3  213.18   15.90
   8   5   3  239.58   13.70
  -9  -5  -3  267.87   18.80
  -9  -5  -3  307.37   18.60
  -9   5  -3  314.87   18.80
 -10  -5  -3   74.49   11.20
 -10  -5  -3   76.29   11.90
 -10   5  -3   66.79   10.30
  10   5   3   76.29    9.50
 -11  -5  -3  252.27   18.90
 -11  -5  -3  202.78   18.20
 -11   5  -3  212.18   17.60
 -12  -5  -3   72.49   12.00
 -12  -5  -3   89.29   13.30
 -12   5  -3   68.19   11.20
 -13  -6   3   -4.70    3.90
 -13  -6   3  -11.60    4.10
 -13   6   3   -9.00    3.00
 -13   6   3    2.50    5.20
 -12  -6   3   58.19   10.50
 -12  -6   3   40.20   10.00
 -12   6   3   51.99    8.70
 -12   6   3   42.00    8.50
 -11  -6   3    6.80    5.90
 -11  -6   3   21.20   10.00
 -11  -6   3   24.60    6.10
 -11   6   3   17.50    5.50
 -11   6   3   15.40    6.80
 -10  -6   3   50.99    8.60
 -10   6   3   47.30    7.90
  -9  -6   3    2.00    4.00
   9  -6  -3    4.10    3.80
  -9  -6   3    5.70    4.10
  -9   6   3    4.90    3.10
  -9   6   3    2.30    3.00
  -9   6   3    0.00    2.30
  -8  -6   3  130.79   12.10
   8  -6  -3   92.09    9.60
  -8  -6   3  108.89   10.20
  -8   6   3  101.79   10.20
  -8   6   3  113.49   10.10
   8   6  -3  109.19   11.50
  -8   6   3  100.49    7.80
   7  -6  -3    4.40    3.10
  -7  -6   3    4.60    3.60
  -7  -6   3    5.80    3.10
  -7   6   3    4.60    3.20
  -7   6   3    7.80    2.40
   7   6  -3    4.80    2.70
  -7   6   3    9.10    3.50
   6  -6  -3  117.19    9.70
  -6  -6   3  141.99   11.60
  -6  -6   3  121.89    9.10
  -6   6   3  126.49    6.80
   6   6  -3  123.79    8.60
   6   6  -3   99.79   15.60
  -6   6   3  124.79   10.40
  -6   6   3  136.49   10.00
   5  -6  -3   -0.60    2.10
   5  -6  -3   -0.90    1.00
  -5  -6   3    3.20    1.90
  -5  -6   3    3.50    2.80
  -5   6   3    0.40    1.90
   5   6  -3   -0.50    1.90
  -5   6   3    0.50    0.90
   5   6  -3    0.90    1.80
   4  -6  -3  217.58   12.50
  -4  -6   3  242.88   13.70
  -4  -6   3  224.28   10.60
   4  -6  -3  215.28   10.80
  -4   6   3  242.38   18.60
  -4   6   3  214.68   11.90
   4   6  -3  211.48   10.00
   4   6  -3  217.48   12.90
   4   6  -3  217.58    8.00
  -4   6   3  220.08    6.30
   3  -6  -3   76.59    6.60
   3  -6  -3   74.79    7.10
  -3  -6   3   62.99    6.90
  -3  -6   3   69.29    4.40
   3   6  -3   75.49    7.20
  -3   6   3   86.59    6.90
  -3   6   3   68.39    6.80
   3   6  -3   70.89    4.80
   3   6  -3   72.69    5.10
   2  -6  -3  241.08   12.50
  -2  -6   3  226.08    9.50
  -2  -6   3  228.28   12.60
  -2  -6   3  235.48   12.40
  -2   6   3  235.18   12.10
   2   6  -3  238.58   12.60
  -2   6   3  237.48   11.10
   2   6  -3  237.18   10.10
   2   6  -3  239.48    9.50
  -1  -6   3  259.57   12.80
   1  -6  -3  236.58   13.20
  -1  -6   3  259.87   10.90
  -1  -6   3  276.87   13.60
   1   6  -3  265.57    9.90
  -1   6   3  259.77   11.10
   1   6  -3  269.17   11.60
  -1   6   3  233.38   12.40
   1   6  -3  278.17   13.30
   0  -6   3    0.30    1.80
   0  -6   3   -1.00    1.50
   0  -6  -3    0.10    0.70
   0  -6  -3    0.20    1.20
   0  -6  -3   -0.20    1.50
   0   6  -3    1.30    1.90
   0   6   3   -0.50    1.00
   0   6   3    0.40    1.70
   0   6  -3    0.90    1.70
   1  -6   3    2.00    1.80
  -1  -6  -3    2.70    2.00
   1  -6   3    4.60    2.30
  -1  -6  -3    1.10    1.30
   1  -6   3    2.20    2.50
  -1  -6  -3    4.90    1.80
   1   6   3    3.40    2.00
  -1   6  -3    4.20    2.50
   1   6   3    3.40    1.80
   1   6   3    4.10    2.60
  -1   6  -3   -0.40    1.50
  -1   6  -3    2.40    1.90
  -2  -6  -3  307.37   16.60
  -2  -6  -3  317.47   12.70
   2  -6   3  307.97   14.40
   2  -6   3  334.67   14.80
  -2  -6  -3  334.37   13.30
   2   6   3  346.87   13.30
  -2   6  -3  335.97   15.50
  -2   6  -3  342.27   15.60
   2   6   3  339.67   15.30
  -2   6  -3  351.96   13.00
  -2   6  -3  321.67   14.60
   3  -6   3    1.20    1.70
  -3  -6  -3    1.70    2.10
  -3  -6  -3    4.90    2.30
   3  -6   3    4.80    2.60
  -3  -6  -3    3.00    1.90
   3   6   3    0.50    1.80
  -3   6  -3    3.10    2.00
  -3   6  -3    1.90    2.30
   3   6   3    2.10    1.60
  -3   6  -3    2.70    2.10
  -3   6  -3    0.40    2.30
   4  -6   3   61.99    8.10
  -4  -6  -3   45.90    5.90
  -4  -6  -3   50.99    7.10
   4  -6   3   57.19    7.40
  -4  -6  -3   41.30    6.90
  -4  -6  -3   53.59    5.90
   4   6   3   56.49    7.40
  -4   6  -3   64.19    7.20
  -4   6  -3   46.00    6.30
  -4   6  -3   54.29    5.80
  -4   6  -3   60.69    8.60
  -5  -6  -3  129.09   11.80
   5  -6   3  114.09    9.60
  -5  -6  -3  114.39   10.20
  -5  -6  -3  124.19    9.20
  -5  -6  -3  101.89    8.70
  -5   6  -3  106.39    8.60
  -5   6  -3  125.39   10.70
  -5   6  -3  110.29    9.40
  -5   6  -3  116.59   10.10
   6  -6   3   39.30    6.70
  -6  -6  -3   42.70    6.60
  -6  -6  -3   39.60    6.70
   6  -6   3   34.70    6.20
  -6  -6  -3   21.30    5.50
  -6   6  -3   32.60    5.90
  -6   6  -3   32.70    6.90
  -6   6  -3   29.70    6.10
   6   6   3   33.00    6.10
  -6   6  -3   45.30    7.50
  -7  -6  -3    3.10    3.20
   7  -6   3    0.70    2.00
   7  -6   3    2.10    3.40
  -7  -6  -3    4.60    3.70
  -7  -6  -3   -2.20    2.90
  -7   6  -3    7.00    3.60
  -7   6  -3    8.10    4.30
  -7   6  -3   -3.50    2.70
  -8  -6  -3   -1.90    3.00
   8  -6   3   -1.20    1.80
   8  -6   3    2.10    3.80
  -8  -6  -3   -1.30    3.00
  -8   6  -3   -0.10    3.40
  -8   6  -3    7.60    3.60
   8   6   3    3.50    2.80
  -9  -6  -3    3.70    3.30
   9  -6   3    2.70    2.10
  -9  -6  -3    2.80    4.50
   9  -6   3    2.30    3.80
  -9   6  -3   12.30    4.90
  -9   6  -3    3.90    4.40
 -10  -6  -3   10.90    6.70
 -10  -6  -3   -1.20    4.10
 -10   6  -3   15.20    5.80
  10   6   3    1.50    4.40
 -11  -6  -3   60.69   11.40
 -11  -6  -3   60.19   10.60
 -11   6  -3   75.79   11.70
 -12  -6  -3   42.80   11.10
 -12  -6  -3   45.30   10.30
 -12   6  -3   61.69   10.50
 -13  -7   3   -5.90    4.40
 -13   7   3   -0.70    4.10
 -13   7   3    2.90    4.90
 -12  -7   3  151.98   15.10
 -12  -7   3  162.78   16.90
 -12   7   3  172.78   14.80
 -12   7   3  113.69   15.10
 -11  -7   3   88.49   12.40
 -11  -7   3  100.49   14.80
 -11   7   3   75.79   11.70
 -11   7   3   86.39   11.50
 -10  -7   3   84.49   11.00
 -10  -7   3  103.79   13.90
 -10   7   3   76.39    8.30
 -10   7   3   94.39   10.00
 -10   7   3   83.69   11.60
  -9  -7   3   46.70    9.50
  -9  -7   3   60.19    8.80
  -9   7   3   42.00    6.10
  -9   7   3   42.20    8.10
  -9   7   3   49.60    8.00
  -8  -7   3  145.79   11.80
  -8  -7   3  116.59   12.30
   8  -7  -3  124.19   11.70
  -8   7   3  107.29   10.40
  -8   7   3  138.39   12.30
   8   7  -3  121.49   10.50
  -8   7   3  126.09    8.30
   7  -7  -3   72.29    9.50
  -7  -7   3   85.59   11.10
  -7  -7   3   83.29    8.50
  -7   7   3   73.39    9.70
   7   7  -3   82.99    8.10
  -7   7   3   81.69    6.10
  -7   7   3   87.19    9.10
   6  -7  -3    5.00    3.50
  -6  -7   3    4.80    3.60
  -6  -7   3    9.50    3.40
   6  -7  -3    7.10    2.00
  -6   7   3    6.10    1.80
   6   7  -3    3.30    2.70
   6   7  -3    7.70    3.80
  -6   7   3    7.80    3.40
  -6   7   3    9.20    3.80
  -5  -7   3  940.31   29.90
   5  -7  -3  974.80   28.70
  -5  -7   3  967.10   34.30
   5  -7  -3  985.20   33.00
  -5   7   3  914.41   23.30
  -5   7   3  964.60   32.20
   5   7  -3  975.30   29.40
   5   7  -3  937.51   33.60
   5   7  -3  972.50   23.90
  -5   7   3  935.41   32.40
  -4  -7   3    2.60    2.50
   4  -7  -3    8.00    2.70
   4  -7  -3    5.30    2.80
   4   7  -3    3.40    1.80
  -4   7   3    4.20    2.90
  -4   7   3    3.30    2.30
   4   7  -3    5.60    1.60
   4   7  -3    8.70    3.10
   3  -7  -3  464.45   19.80
  -3  -7   3  464.45   15.30
  -3  -7   3  452.95   20.10
   3  -7  -3  463.35   21.50
  -3   7   3  443.06   19.00
  -3   7   3  469.85   18.60
   3   7  -3  474.95   15.80
   3   7  -3  450.95   16.00
   3   7  -3  482.55   20.20
  -2  -7   3  181.48    8.90
  -2  -7   3  176.98   11.60
  -2  -7   3  208.28   12.00
   2  -7  -3  176.08   11.30
   2   7  -3  186.18    9.50
  -2   7   3  194.18   10.50
   2   7  -3  204.28   12.10
   2   7  -3  183.18    8.80
  -2   7   3  178.18   11.20
  -1  -7   3  383.66   16.90
  -1  -7   3  434.86   17.30
   1  -7  -3  375.66   18.00
   1   7  -3  405.56   17.70
   1   7  -3  389.46   14.00
  -1   7   3  415.06   15.90
   1   7  -3  394.86   15.70
   0  -7  -3   64.89    3.80
   0  -7  -3   69.59    6.00
   0  -7   3   69.29   10.20
   0  -7   3   64.69    6.50
   0  -7   3   61.09    5.70
   0  -7  -3   61.49    7.10
   0   7   3   59.59    5.40
   0   7  -3   82.19    7.40
   0   7  -3   63.39    6.20
   0   7   3   73.39    7.00
  -1  -7  -3  344.57   14.40
   1  -7   3  343.27   15.20
   1  -7   3  353.96   15.70
  -1  -7  -3  341.87   18.00
  -1  -7  -3  357.26   12.60
   1  -7   3  361.66   18.90
  -1   7  -3  365.46   16.20
  -1   7  -3  367.16   16.90
   1   7   3  361.96   14.30
   1   7   3  357.46   16.30
   1   7   3  376.06   16.70
   2  -7   3  344.37   15.80
  -2  -7  -3  339.57   13.40
  -2  -7  -3  317.87   17.70
   2  -7   3  335.37   15.40
  -2  -7  -3  339.87   14.30
  -2   7  -3  350.36   16.50
   2   7   3  368.56   16.80
  -2   7  -3  341.47   16.50
   2   7   3  320.77   13.80
  -2   7  -3  357.26   14.00
  -2   7  -3  338.47   15.40
   2   7   3  335.97   15.90
  -3  -7  -3    6.50    2.50
  -3  -7  -3    3.10    2.60
   3  -7   3    5.10    2.90
   3  -7   3    8.60    3.60
  -3  -7  -3    9.10    2.80
  -3   7  -3    5.70    3.30
  -3   7  -3    6.30    2.90
   3   7   3    7.90    2.70
   3   7   3    5.60    2.60
  -3   7  -3    5.40    2.40
  -3   7  -3    6.50    3.40
   4  -7   3 1006.10   34.00
  -4  -7  -3  998.40   37.50
   4  -7   3 1032.20   32.80
  -4  -7  -3 1033.70   31.80
  -4  -7  -3  972.90   31.50
  -4   7  -3 1028.30   33.20
  -4   7  -3 1039.20   35.30
  -4   7  -3 1051.69   35.10
   4   7   3  969.20   33.80
   4   7   3  986.10   31.40
  -4   7  -3  985.70   34.80
  -5  -7  -3   31.30    5.70
   5  -7   3   18.20    4.90
  -5  -7  -3   16.80    5.30
   5  -7   3   29.80    6.00
  -5  -7  -3   27.20    5.50
  -5   7  -3   17.80    5.50
  -5   7  -3   18.80    4.80
   5   7   3   31.90    6.30
  -5   7  -3   25.70    5.40
  -5   7  -3   21.80    4.90
  -6  -7  -3  240.38   17.50
  -6  -7  -3  239.68   14.70
  -6  -7  -3  238.08   14.30
  -6  -7  -3  247.08   16.40
   6  -7   3  237.88   14.40
  -6   7  -3  228.78   14.00
  -6   7  -3  225.68   15.90
  -6   7  -3  256.67   16.60
  -7  -7  -3  104.19   10.00
   7  -7   3   93.89    9.70
   7  -7   3  102.89    8.70
  -7  -7  -3   88.39   11.50
  -7   7  -3   94.69   12.00
  -7   7  -3   93.39    9.50
  -7   7  -3   97.69    9.80
   8  -7   3  228.08   12.30
   8  -7   3  247.58   16.20
  -8  -7  -3  205.88   14.80
  -8  -7  -3  217.68   16.60
  -8   7  -3  213.28   15.10
  -8   7  -3  229.08   17.30
   9  -7   3   17.80    3.60
  -9  -7  -3   19.00    5.60
  -9  -7  -3   13.40    5.50
   9  -7   3   16.20    5.80
  -9   7  -3   10.30    6.70
   9   7   3   20.20    5.20
  -9   7  -3   20.10    6.80
 -10  -7  -3   80.39   12.80
 -10  -7  -3   93.79   14.70
  10   7   3   76.49    9.50
 -10   7  -3   74.29   11.60
 -11  -7  -3  159.78   15.60
 -11  -7  -3  113.19   15.00
 -11   7  -3  139.79   14.70
 -12  -7  -3    2.80    4.90
 -12  -7  -3    2.30    4.70
 -12   7  -3   -6.10    5.40
 -13  -8   3    2.00    5.60
 -13  -8   3  -11.70    4.00
 -13   8   3   -9.00    4.50
 -13   8   3   -4.30    3.50
 -12  -8   3   -0.90    3.90
 -12  -8   3    1.60    5.70
 -12   8   3   -0.50    4.50
 -12   8   3    1.00    3.80
 -11  -8   3  275.67   19.20
 -11  -8   3  266.47   21.00
 -11   8   3  227.58   17.00
 -11   8   3  204.78   14.40
 -11   8   3  242.78   18.50
 -10  -8   3   59.19    9.50
 -10  -8   3   52.39   10.60
 -10   8   3   34.90    8.50
 -10   8   3   61.79    9.60
 -10   8   3   28.30    5.90
  -9  -8   3    7.60    4.40
  -9  -8   3    4.90    5.10
  -9   8   3    3.90    4.30
  -9   8   3    8.00    3.20
  -8  -8   3    3.50    4.60
  -8  -8   3    9.50    4.40
  -8   8   3   12.50    5.00
  -8   8   3   13.20    5.10
   8   8  -3   12.30    4.20
  -8   8   3   21.70    4.10
  -7  -8   3   44.20    7.30
  -7  -8   3   47.80    8.80
   7   8  -3   33.40    9.00
  -7   8   3   44.00    7.90
  -7   8   3   44.80    8.40
  -7   8   3   48.80    4.40
   6  -8  -3   38.60    4.70
  -6  -8   3   39.90    7.80
   6  -8  -3   49.10    8.00
  -6   8   3   31.40    6.40
  -6   8   3   41.60    7.40
  -6   8   3   44.40    3.40
   6   8  -3   56.19    9.00
   6   8  -3   46.00    2.30
  -6   8   3   46.30    7.60
   6   8  -3   36.30    5.70
   5  -8  -3  444.66   21.40
  -5  -8   3  493.75   23.10
   5  -8  -3  488.85   18.80
  -5   8   3  463.55   21.20
   5   8  -3  451.45   18.20
  -5   8   3  465.85   21.20
   5   8  -3  470.55   14.60
   5   8  -3  463.15   22.30
   4  -8  -3    7.80    3.50
   4  -8  -3   12.80    3.60
  -4  -8   3    8.80    4.40
   4   8  -3    9.60    3.50
   4   8  -3    6.90    2.90
  -4   8   3    6.20    3.00
  -4   8   3    7.90    3.80
   4   8  -3    4.30    2.00
  -3  -8   3   81.69    8.80
   3  -8  -3   84.89    8.10
  -3  -8   3   88.39    6.20
   3   8  -3   89.49    8.70
  -3   8   3   94.99    8.10
   3   8  -3   99.09    6.90
  -3   8   3   96.79    8.80
   3   8  -3   92.59    6.60
  -2  -8   3  201.98   10.30
  -2  -8   3  202.28   13.30
   2  -8  -3  210.18   13.30
  -2  -8   3  221.58   12.90
   2   8  -3  225.18   10.40
  -2   8   3  233.88   13.40
   2   8  -3  197.78   12.80
   2   8  -3  222.08   11.10
  -2   8   3  203.38   11.70
  -1  -8   3  332.77   16.10
  -1  -8   3  334.77   14.40
  -1  -8   3  381.36   18.30
   1  -8  -3  346.97   17.90
   1   8  -3  339.97   16.80
   1   8  -3  354.56   15.30
  -1   8   3  347.67   16.70
   1   8  -3  341.77   13.70
  -1   8   3  350.26   15.30
   0  -8   3  186.58   12.50
   0  -8   3  176.58   10.30
   0  -8  -3  161.78   12.30
   0  -8  -3  200.78   11.20
   0  -8  -3  183.58    7.10
   0  -8   3  191.68   11.50
   0   8  -3  171.78   11.50
   0   8   3  173.18   11.30
   0   8  -3  166.68   10.60
   0   8   3  169.58    9.90
   1  -8   3    2.70    2.90
  -1  -8  -3    5.60    2.80
   1  -8   3    5.00    2.80
  -1  -8  -3    0.60    1.20
   1  -8   3    3.60    2.30
  -1  -8  -3    1.50    2.20
   1   8   3    5.30    2.20
  -1   8  -3    2.00    2.80
   1   8   3    3.30    2.70
   1   8   3    0.40    2.20
  -1   8  -3    3.30    2.70
  -2  -8  -3    0.70    1.30
  -2  -8  -3   -1.40    2.30
  -2  -8  -3   -0.90    1.80
   2  -8   3   -0.30    1.80
   2  -8   3    0.90    2.30
   2   8   3    2.50    2.70
  -2   8  -3   -1.00    2.20
   2   8   3    0.90    1.60
  -2   8  -3    2.00    2.50
  -2   8  -3    0.80    1.70
   2   8   3    0.90    2.40
   3  -8   3  273.37   14.20
   3  -8   3  251.57   14.60
  -3  -8  -3  268.57   13.70
  -3  -8  -3  287.07   20.90
  -3  -8  -3  277.47   13.10
  -3   8  -3  259.47   13.00
  -3   8  -3  269.27   14.20
  -3   8  -3  269.87   15.50
   3   8   3  294.07   15.00
   3   8   3  260.97   13.30
   3   8   3  276.47   17.50
  -3   8  -3  245.78   15.10
  -4  -8  -3  315.77   15.50
   4  -8   3  330.57   17.30
   4  -8   3  317.07   16.00
  -4  -8  -3  319.97   20.00
   4   8   3  335.17   16.70
   4   8   3  335.87   15.80
  -4   8  -3  332.87   18.20
  -4   8  -3  320.37   15.40
  -4   8  -3  319.87   16.30
   4   8   3  319.67   17.00
  -4   8  -3  317.17   17.90
  -5  -8  -3    8.10    4.70
  -5  -8  -3    7.30    3.30
  -5  -8  -3    9.70    3.80
   5  -8   3    8.00    3.30
  -5   8  -3    8.50    4.20
  -5   8  -3    6.90    3.80
   5   8   3    7.90    4.00
  -5   8  -3    7.10    3.50
  -5   8  -3    7.80    3.50
  -6  -8  -3   31.40    6.20
  -6  -8  -3   22.80    5.40
   6  -8   3   17.10    4.90
  -6   8  -3   39.00    7.00
  -6   8  -3   14.40    4.70
  -6   8  -3   32.10    7.30
  -7  -8  -3   20.30    5.50
   7  -8   3   11.40    4.50
  -7  -8  -3   17.20    5.80
  -7   8  -3    5.60    6.10
  -7   8  -3   18.90    6.10
  -7   8  -3    7.40    4.00
   8  -8   3    2.10    2.50
  -8  -8  -3    0.50    3.20
   8  -8   3    8.60    4.60
  -8  -8  -3    9.50    6.30
  -8   8  -3    3.10    3.60
  -8   8  -3    4.10    4.40
   9  -8   3    8.70    2.70
  -9  -8  -3    5.20    4.70
   9  -8   3    5.60    3.90
  -9  -8  -3    6.70    5.10
  -9   8  -3    8.80    5.00
   9   8   3   -0.60    3.80
  -9   8  -3    7.00    4.90
 -10  -8  -3    3.80    4.40
 -10  -8  -3   18.80    7.00
  10   8   3    8.60    6.10
 -10   8  -3   18.30    6.80
 -10   8  -3   14.30    7.10
 -11  -8  -3    5.90    5.10
 -11  -8  -3   -1.50    3.70
  11   8   3   -1.10    3.70
 -11   8  -3   -5.30    3.80
 -12  -9   3   11.80    6.40
 -12  -9   3    9.60    6.80
 -12   9   3   27.10    6.90
 -12   9   3   10.20   10.30
 -11  -9   3  133.99   13.80
 -11  -9   3  113.59   15.50
 -11   9   3  111.69   14.10
 -11   9   3   90.09   13.10
 -10  -9   3   85.39   13.30
 -10   9   3   52.09    9.10
 -10   9   3   55.89    6.60
 -10   9   3   57.39    9.80
  -9  -9   3   44.70    8.50
  -9  -9   3   36.70    8.40
  -9   9   3   41.50    8.40
  -9   9   3   41.10    8.30
  -9   9   3   29.50    4.70
  -8  -9   3   20.90    6.80
  -8  -9   3    8.90    4.50
  -8   9   3    8.80    2.70
  -8   9   3    9.20    5.10
  -8   9   3   11.70    4.90
  -7  -9   3    9.30    5.00
  -7   9   3    1.90    1.60
  -7   9   3    1.40    3.00
  -7   9   3    3.80    3.70
   7   9  -3    3.60    3.00
   6  -9  -3   14.20    3.50
  -6  -9   3   10.80    4.80
   6   9  -3   12.90    4.20
  -6   9   3   16.80    8.70
   6   9  -3   12.90    2.10
  -6   9   3   16.90    5.20
   5  -9  -3  148.39   10.30
   5  -9  -3  137.89   11.90
  -5  -9   3  166.48   13.30
  -5   9   3  170.08   12.80
   5   9  -3  163.18   10.40
   5   9  -3  137.89   12.30
  -5   9   3  154.38   12.30
   5   9  -3  162.78    8.10
   4  -9  -3   75.99    8.60
   4  -9  -3   82.89    8.40
  -4  -9   3  102.69   10.50
   4   9  -3  101.79   10.20
   4   9  -3   90.39    7.40
  -4   9   3   74.19    8.50
  -4   9   3  105.69    9.80
   4   9  -3  104.89    7.00
   3  -9  -3  156.48   11.60
  -3  -9   3  152.68    8.90
  -3  -9   3  155.08   12.50
  -3   9   3  157.38   11.10
   3   9  -3  163.68    9.60
   3   9  -3  151.08   12.80
   3   9  -3  151.18    9.30
  -3   9   3  160.58   11.80
   2  -9  -3   17.70    4.70
  -2  -9   3   19.30    3.80
  -2  -9   3   14.00    5.00
  -2  -9   3   18.20    4.80
  -2   9   3   15.50    3.90
  -2   9   3   15.70    4.10
   2   9  -3   22.20    4.00
   2   9  -3   16.20    3.60
   2   9  -3   14.40    5.40
  -1  -9   3   82.69    9.00
  -1  -9   3   54.79    5.80
   1  -9  -3   70.69    8.60
  -1  -9   3   50.09    7.30
   1   9  -3   55.39    5.70
  -1   9   3   54.59    7.40
  -1   9   3   65.29    6.70
   1   9  -3   53.69    7.80
   0  -9  -3   15.20    4.30
   0  -9   3   27.40    4.90
   0  -9   3   36.50    6.70
   0  -9   3   31.10    5.50
   0  -9  -3   29.20    2.80
   0  -9  -3   30.00    5.50
   0   9   3   28.80    5.00
   0   9  -3   37.10    6.40
   0   9   3   35.10    6.40
   0   9  -3   28.00    5.60
   1  -9   3   11.60    3.80
  -1  -9  -3    2.00    3.30
   1  -9   3    6.20    3.10
   1  -9   3   11.90    4.70
  -1  -9  -3    8.30    3.40
  -1  -9  -3    4.10    1.80
  -1   9  -3    0.30    2.00
   1   9   3   11.20    3.80
  -1   9  -3    7.60    3.30
   1   9   3    5.40    2.70
   1   9   3    2.20    3.10
   2  -9   3   35.90    6.10
   2  -9   3   37.60    7.20
  -2  -9  -3   34.50    5.40
  -2  -9  -3   39.20    5.90
  -2  -9  -3   47.60    9.30
  -2   9  -3   33.00    7.80
   2   9   3   32.70    6.20
   2   9   3   31.50    5.50
   2   9   3   26.90    5.90
  -2   9  -3   45.40    7.20
   3  -9   3    3.40    3.00
  -3  -9  -3    3.50    2.30
  -3  -9  -3    5.50    3.00
  -3  -9  -3    3.90    3.50
   3  -9   3    2.30    3.00
   3   9   3    1.30    2.40
   3   9   3    2.50    2.10
  -3   9  -3    2.00    2.70
  -3   9  -3   -0.40    2.20
  -3   9  -3    0.50    2.40
   3   9   3    0.80    2.40
  -3   9  -3    3.30    3.50
   4  -9   3  263.57   14.50
  -4  -9  -3  244.58   22.60
  -4  -9  -3  257.67   14.50
  -4  -9  -3  232.38   13.10
  -4   9  -3  244.58   15.90
   4   9   3  242.08   14.40
  -4   9  -3  252.37   14.50
  -4   9  -3  229.98   13.40
  -4   9  -3  226.18   15.90
   4   9   3  228.38   13.60
   4   9   3  268.57   20.50
  -5  -9  -3   74.89    8.20
   5  -9   3   51.79    7.60
  -5   9  -3   53.09    8.30
   5   9   3   68.39    8.80
  -5   9  -3   64.29   10.10
  -5   9  -3   49.40    7.10
  -6  -9  -3  207.88   14.10
   6  -9   3  202.48   13.80
  -6   9  -3  200.28   14.00
   6   9   3  217.18   13.70
  -6   9  -3  200.68   15.80
  -6   9  -3  189.48   13.50
   7  -9   3   18.00    5.00
  -7  -9  -3   18.60    5.80
  -7   9  -3   18.80    6.50
  -7   9  -3   15.00    5.00
   7   9   3   17.50    4.90
   8  -9   3    4.00    4.30
   8  -9   3   17.20    4.50
  -8  -9  -3   16.50    5.20
   8   9   3   11.70    4.40
  -8   9  -3    7.70    4.30
  -8   9  -3   23.40    7.20
   9  -9   3   31.10    7.50
   9  -9   3   16.90    4.00
  -9  -9  -3   23.70    7.30
  -9   9  -3   35.60    8.20
   9   9   3   34.80    6.70
  -9   9  -3   37.80    9.00
   9   9   3   29.70    7.70
 -10  -9  -3   18.20    6.70
 -10  -9  -3   25.20    7.40
  10   9   3    8.80    4.10
 -10   9  -3   19.90    6.60
 -10   9  -3   21.10    7.30
 -11  -9  -3   91.29   13.20
  11   9   3   79.59    9.90
 -11   9  -3   86.19   12.60
 -12 -10   3   10.00    5.90
 -12 -10   3   -0.40    4.90
 -12  10   3    2.60    4.00
 -12  10   3    0.30    4.80
 -11 -10   3   86.59   12.60
 -11 -10   3   83.49   13.90
 -11  10   3   74.09   11.70
 -11  10   3   84.49   12.80
 -10 -10   3    9.50    6.30
 -10  10   3   -3.10    2.90
 -10  10   3    5.40    2.80
 -10  10   3   15.60    6.00
  -9 -10   3    9.70    5.70
  -9  10   3    0.00    3.90
  -9  10   3    6.00    5.10
  -8 -10   3   54.29   10.20
  -8  10   3   48.80    9.40
  -8  10   3   44.10    8.90
  -8  10   3   38.40    3.90
  -7 -10   3    5.30    4.80
   7 -10  -3    4.30    2.70
   7  10  -3    5.10    2.70
  -7  10   3   11.80    5.10
  -7  10   3    8.90    4.50
   6 -10  -3  152.68   10.70
  -6 -10   3  165.38   14.70
   6  10  -3  144.59    7.30
   6  10  -3  142.19   12.90
  -6  10   3  144.09   12.80
   5 -10  -3  110.79    9.80
  -5 -10   3  110.09   11.60
   5  10  -3  116.79    9.10
   5  10  -3   97.09    6.90
  -5  10   3  111.49   11.00
  -5  10   3  105.29   10.70
   4 -10  -3  216.08   14.20
  -4 -10   3  246.38   16.60
  -4  10   3  198.58   14.00
   4  10  -3  215.68   12.40
  -4  10   3  252.27   15.80
   4  10  -3  233.58   11.60
  -3 -10   3   83.09   11.50
  -3 -10   3   63.69    9.00
  -3 -10   3   63.69    6.50
   3 -10  -3   70.89    8.90
   3  10  -3   71.89    9.60
  -3  10   3   60.79    8.70
   3  10  -3   70.99    7.00
  -3  10   3   71.89    9.20
   3  10  -3   79.49    7.00
  -2 -10   3   19.40    4.40
   2 -10  -3   22.30    5.50
  -2 -10   3   21.90    5.80
  -2 -10   3   20.80    5.10
   2  10  -3   22.60    4.40
   2  10  -3   19.20    4.30
  -2  10   3   15.10    4.50
  -2  10   3   24.00    5.90
   2  10  -3   13.60    4.80
  -1 -10   3    1.70    2.50
  -1 -10   3   -2.90    1.50
  -1 -10   3   -1.60    2.90
   1 -10  -3    1.10    2.20
   1  10  -3    3.30    2.50
  -1  10   3    2.40    2.80
   1  10  -3   -0.60    2.50
  -1  10   3    2.90    2.70
   0 -10  -3    1.90    1.40
   0 -10  -3   -1.30    2.00
   0 -10   3   -2.50    1.90
   0 -10  -3    4.30    1.50
   0 -10   3    2.10    3.10
   0 -10   3    3.40    3.60
   0  10   3    1.70    2.50
   0  10  -3    3.00    2.70
   0  10   3   -0.70    2.80
   0  10  -3    2.70    2.60
   1 -10   3  115.89   11.40
  -1 -10  -3  144.39   10.70
   1 -10   3  126.79   10.20
  -1 -10  -3  122.79    7.00
  -1 -10  -3  114.49   11.90
   1  10   3  127.09    9.70
  -1  10  -3  106.79   10.50
   1  10   3  128.39   10.80
   1  10   3  115.79   10.60
  -1  10  -3  126.69   10.70
  -2 -10  -3   18.20    3.50
  -2 -10  -3   21.20    5.90
   2 -10   3   24.30    5.70
  -2 -10  -3   22.70    5.20
   2 -10   3   23.80    5.20
   2  10   3   27.90    6.30
   2  10   3   22.70    5.00
  -2  10  -3   24.10    5.70
  -2  10  -3   26.90    6.50
   2  10   3   17.80    5.20
   3 -10   3    1.60    2.70
  -3 -10  -3    0.90    1.90
  -3 -10  -3   -1.10    2.90
   3  10   3   -0.30    2.20
  -3  10  -3    1.20    2.30
  -3  10  -3    0.70    3.10
   3  10   3   -2.10    2.10
  -4 -10  -3    8.70    3.50
  -4 -10  -3    3.90    2.90
   4 -10   3    7.70    3.70
  -4  10  -3    5.40    4.10
   4  10   3    9.80    3.80
  -4  10  -3    1.00    3.30
  -4  10  -3    8.30    3.50
   4  10   3    6.60    3.20
   5 -10   3   36.50    6.50
  -5 -10  -3   32.40    6.20
  -5 -10  -3   32.50    6.50
   5  10   3   40.70    7.10
  -5  10  -3   35.50    6.60
   5  10   3   23.60    5.70
  -5  10  -3   25.60    5.70
  -5  10  -3   30.40    7.20
   6 -10   3   18.60    4.90
  -6 -10  -3   28.50    6.50
   6  10   3   31.10    6.20
  -6  10  -3   29.60    6.40
  -6  10  -3   21.80    6.90
  -6  10  -3   17.70    4.90
  -7 -10  -3   18.30    5.70
   7 -10   3   18.40    5.60
   7  10   3   25.80    5.80
  -7  10  -3   13.30    5.00
  -7  10  -3   13.30    6.00
   8 -10   3   12.00    5.10
  -8 -10  -3   13.60    5.80
  -8  10  -3   19.00    5.90
   8  10   3   20.40    5.20
  -8  10  -3    5.40    6.00
  -9 -10  -3   28.20    7.50
   9 -10   3   37.50    5.50
  -9  10  -3   37.60    8.20
   9  10   3   37.90    7.00
  -9  10  -3   39.00    9.90
 -10 -10  -3    4.80    5.70
 -10  10  -3    5.60    4.80
 -10  10  -3    4.60    4.10
  10  10   3    5.60    3.70
 -11 -10  -3   -2.70    4.70
 -11  10  -3   -3.50    4.30
  11  10   3   -8.90    4.00
 -11 -11   3   19.40    7.70
 -11  11   3    7.90    5.50
 -10 -11   3   38.20    8.00
 -10  11   3   54.19   10.60
 -10  11   3   49.90    9.80
  -9 -11   3   -0.20    4.20
  -9  11   3    7.00    5.00
  -9  11   3    7.10    5.10
  -8 -11   3   83.79   13.20
  -8  11   3   57.49   10.00
  -8  11   3   89.49   12.70
  -7 -11   3   24.40    7.00
   7  11  -3   22.10    2.10
  -7  11   3   24.70    6.90
   6 -11  -3   82.89    8.50
  -6 -11   3   92.39   13.30
   6  11  -3   62.59    8.70
   6  11  -3   85.49    6.10
  -6  11   3   72.59   10.80
   5 -11  -3   12.80    4.30
  -5 -11   3   18.00    6.10
   5  11  -3   16.20    3.60
  -5  11   3   11.70    4.90
   4 -11  -3   -1.60    2.40
  -4 -11   3    0.30    3.80
   4  11  -3   -5.80    1.80
  -4  11   3   -0.70    3.10
   4  11  -3   -2.60    1.70
   3 -11  -3  105.89   11.00
  -3 -11   3   91.29    8.20
  -3 -11   3  110.89   11.70
  -3 -11   3   98.79   10.20
  -3  11   3  117.09   11.40
  -3  11   3   94.49   10.00
   3  11  -3   97.79    8.50
   3  11  -3  111.09    8.60
  -2 -11   3   28.80    7.00
   2 -11  -3   25.00    6.90
  -2 -11   3   27.40    5.10
  -2 -11   3   24.90    6.00
   2  11  -3   29.90    5.60
  -2  11   3   20.70    6.20
  -2  11   3   36.80    7.50
   2  11  -3   24.70    4.80
   1 -11  -3   47.70    8.10
  -1 -11   3   67.39    8.90
  -1 -11   3   61.79    7.90
  -1 -11   3   72.79   10.40
   1  11  -3   73.39    8.10
   1  11  -3   71.89    7.20
  -1  11   3   70.49   10.00
  -1  11   3   57.89    8.20
   0 -11  -3    1.80    1.40
   0 -11   3    6.30    3.10
   0 -11   3    3.10    3.40
   0 -11  -3    4.60    3.70
   0 -11   3    1.60    2.80
   0 -11  -3    2.70    1.50
   0 -11  -3    4.50    3.30
   0  11   3    2.60    3.00
   0  11  -3    4.70    3.30
   0  11   3    4.60    3.40
   1 -11   3   18.00    5.10
   1 -11   3   16.10    5.30
  -1 -11  -3   26.30    3.90
   1 -11   3   18.90    4.70
  -1 -11  -3   13.40    4.30
   1  11   3   27.60    5.60
   1  11   3   18.00    5.00
  -1  11  -3   27.20    6.30
  -2 -11  -3   13.40    3.30
   2 -11   3    8.60    3.60
  -2 -11  -3    6.30    3.70
  -2  11  -3   11.80    4.50
   2  11   3    5.00    3.90
   2  11   3    0.50    3.00
   3 -11   3   75.49    8.40
  -3 -11  -3   68.59    9.10
  -3 -11  -3   82.29    7.50
   3  11   3   93.69    9.60
  -3  11  -3   63.09    9.70
  -3  11  -3   98.09    9.00
   4 -11   3   69.29    7.80
  -4 -11  -3   57.79    7.40
  -4 -11  -3   61.99    8.70
  -4  11  -3   61.89    9.90
   4  11   3   62.49    8.60
   4  11   3   62.29    9.00
  -4  11  -3   54.89    7.80
   5 -11   3    2.60    3.10
  -5 -11  -3   -3.50    3.20
  -5 -11  -3    1.20    2.80
   5  11   3   -2.20    3.00
  -5  11  -3    0.50    2.70
  -5  11  -3   -4.40    2.70
  -5  11  -3    0.90    3.70
   5  11   3   -2.20    2.40
   6 -11   3   20.30    5.50
  -6 -11  -3   17.20    5.60
  -6  11  -3   14.20    5.00
   6  11   3   19.50    5.50
  -6  11  -3   19.00    6.40
  -7 -11  -3   14.60    5.70
   7 -11   3   21.10    5.70
  -7  11  -3   18.70    6.20
   7  11   3   23.90    6.10
  -7  11  -3   18.00    6.80
   8 -11   3   44.80    8.20
  -8 -11  -3   36.30    9.10
  -8  11  -3   54.29    8.80
   8  11   3   37.00    6.50
  -8  11  -3   44.80    9.40
  -9 -11  -3   27.20    7.20
   9 -11   3   14.30    4.30
   9 -11   3   20.50    6.40
   9  11   3   21.60    5.90
  -9  11  -3   17.10    6.50
  -9  11  -3   25.80    8.40
 -10 -11  -3   10.70    5.80
  10  11   3   27.60    5.90
 -10  11  -3   30.80    8.30
 -10 -12   3   16.50    6.00
 -10  12   3    9.10    5.30
 -10  12   3   11.30    6.30
  -9 -12   3   10.00    5.60
  -9  12   3    9.10    5.50
  -9  12   3    5.00    5.60
  -8 -12   3  309.17   22.70
  -8  12   3  289.17   20.70
  -8  12   3  280.27   20.30
   7 -12  -3   22.20    5.70
  -7 -12   3   22.40    7.60
  -7  12   3   33.20    8.50
   7  12  -3   24.40    2.90
  -7  12   3   24.10    6.50
   6 -12  -3   58.29    8.80
  -6 -12   3   55.59   10.20
   6  12  -3   49.50    5.40
  -6  12   3   52.19   10.30
  -5 -12   3    2.70    3.60
   5 -12  -3   -4.70    2.80
   5  12  -3   -0.50    2.60
   5  12  -3    2.20    2.20
  -5  12   3    0.40    3.40
  -4 -12   3   11.80    5.70
  -4 -12   3    6.70    4.50
   4 -12  -3    3.70    3.90
   4  12  -3    3.70    3.60
   4  12  -3   11.10    3.90
  -4  12   3    2.70    3.80
   3 -12  -3  147.19   13.70
  -3 -12   3  136.49   12.60
  -3 -12   3  121.29   10.00
  -3 -12   3  130.69   13.60
   3  12  -3  110.69   11.40
  -3  12   3  131.89   12.80
   3  12  -3  131.29   10.40
  -2 -12   3   14.70    5.30
   2 -12  -3    9.30    5.20
  -2 -12   3    6.50    4.30
   2  12  -3    8.20    3.80
   2  12  -3   14.10    4.20
  -2  12   3   10.00    5.10
  -2  12   3   14.40    4.50
  -1 -12   3    8.10    5.30
  -1 -12   3    1.10    3.00
  -1 -12   3    3.00    3.30
  -1  12   3   10.30    4.40
   1  12  -3    5.10    3.00
  -1  12   3    2.40    3.80
   1  12  -3    1.10    2.80
   0 -12  -3  711.73   19.50
   0 -12  -3  707.43   19.60
   0 -12  -3  727.83   29.50
   0 -12   3  737.43   32.40
   0 -12   3  738.53   28.30
   0 -12   3  687.93   30.50
   0  12   3  632.94   27.40
   0  12   3  691.43   29.40
   0  12  -3  735.83   29.40
  -1 -12  -3  108.49    7.10
  -1 -12  -3   97.59    6.60
   1 -12   3   93.49    9.40
  -1 -12  -3   73.29    9.70
   1 -12   3  102.59   13.40
   1  12   3  104.29   10.00
   1  12   3   89.09   11.30
  -1  12  -3   85.39   11.00
  -2 -12  -3  103.99   10.60
   2 -12   3  110.69   10.00
  -2 -12  -3  109.69    7.90
   2  12   3  116.09   11.00
  -2  12  -3  115.29   12.00
   2  12   3  111.49   11.10
  -3 -12  -3    5.20    3.50
   3 -12   3    0.50    2.20
  -3 -12  -3    0.10    2.50
  -3  12  -3    8.00    4.80
   3  12   3    3.10    3.60
  -3  12  -3   -0.60    2.20
   3  12   3    7.00    3.90
   4 -12   3   12.30    4.30
  -4 -12  -3   22.10    5.30
  -4  12  -3   21.80    6.90
  -4  12  -3   17.90    4.90
   4  12   3   21.90    5.90
  -5 -12  -3  169.68   13.90
   5 -12   3  138.09   11.40
   5  12   3  155.18   12.70
  -5  12  -3  157.38   12.80
  -5  12  -3  163.08   15.40
  -6 -12  -3    4.50    4.30
   6 -12   3    0.80    3.50
   6  12   3    1.60    3.30
  -6  12  -3    1.90    4.30
  -6  12  -3    3.40    3.80
  -7 -12  -3    7.90    4.30
   7 -12   3    6.70    4.30
  -7  12  -3    0.00    4.40
   7  12   3   -2.60    3.50
  -7  12  -3    1.90    3.90
   8 -12   3   64.99    9.90
  -8 -12  -3   59.89   10.00
  -8  12  -3   60.09   11.70
   8  12   3   72.49    9.40
  -8  12  -3   70.99   11.20
   9 -12   3  214.98   16.30
   9 -12   3  240.18   17.30
  -9 -12  -3  246.98   19.20
   9  12   3  217.98   14.30
  -9  12  -3  187.18   16.80
  -9  12  -3  250.57   21.20
 -10 -13   3   41.20   10.60
 -10  13   3   36.40    9.10
 -10  13   3   22.40   12.30
  -9 -13   3   94.59   14.70
  -9  13   3  113.39   15.40
  -8 -13   3   10.10    5.00
  -8  13   3   -2.60    4.10
  -8  13   3    0.40    3.90
   7 -13  -3  217.88   15.50
  -7 -13   3  258.57   20.90
   7  13  -3  251.37   10.30
  -7  13   3  235.28   18.60
  -7  13   3  257.57   19.60
  -6 -13   3   43.00   10.10
  -6  13   3   42.50    9.10
   6  13  -3   34.90    5.20
  -5 -13   3   42.70    9.00
   5 -13  -3   35.30    7.90
  -5 -13   3   41.10    9.30
   5  13  -3   54.49    7.20
  -5  13   3   33.70    8.30
  -4 -13   3   43.20    9.80
   4 -13  -3   24.00    8.90
  -4 -13   3   25.30    7.00
   4  13  -3   39.40   10.50
   4  13  -3   43.90    7.20
  -4  13   3   36.80    8.10
  -3 -13   3   19.70    5.80
  -3 -13   3   18.70    6.90
  -3  13   3   14.90    5.50
   3  13  -3   20.00    4.80
   3  13  -3   25.40    5.90
  -2 -13   3   -1.80    2.20
  -2 -13   3    1.20    4.30
  -2 -13   3    3.70    3.50
   2  13  -3   -3.10    2.90
  -2  13   3    0.50    3.70
   2  13  -3    4.50    3.30
  -1 -13   3   10.60    4.70
  -1 -13   3   24.50    6.50
  -1  13   3   24.90    7.20
   1  13  -3   17.30    5.10
   1  13  -3   23.50    6.10
   0 -13  -3  443.06   13.20
   0 -13   3  440.76   25.30
   0 -13   3  440.46   21.40
   0 -13  -3  434.06   13.00
   0  13  -3  505.25   24.00
   0  13   3  427.96   23.00
   0  13  -3  392.76   19.90
  -1 -13  -3   -2.10    1.50
   1 -13   3   -1.60    2.30
   1 -13   3    1.60    4.30
  -1 -13  -3   -2.10    1.50
  -1 -13  -3   -2.20    2.80
   1  13   3   -1.40    2.80
  -1  13  -3   -1.70    2.80
  -2 -13  -3  169.68   10.10
  -2 -13  -3  171.98   14.00
   2 -13   3  183.28   13.00
  -2  13  -3  197.28   15.80
   2  13   3  186.18   14.50
   3 -13   3   57.09    8.30
  -3 -13  -3   38.60    6.20
  -3 -13  -3   44.50    8.00
   3  13   3   39.20    7.70
  -3  13  -3   46.40    7.80
   4 -13   3    6.00    3.80
  -4 -13  -3   -1.70    3.90
  -4 -13  -3    3.70    3.80
   4  13   3    5.80    4.70
  -4  13  -3   12.00    5.70
  -4  13  -3    3.00    3.60
  -5 -13  -3   24.40    7.10
   5 -13   3   33.90    6.60
  -5  13  -3   16.20    6.70
   5  13   3   22.30    6.70
  -5  13  -3   22.70    6.70
   6 -13   3   64.79    9.20
  -6 -13  -3   64.09   10.30
  -6  13  -3   60.79   11.80
  -6  13  -3   44.20    8.60
   6  13   3   68.79    9.80
   7 -13   3   15.70    5.60
  -7 -13  -3   13.90    6.30
   7  13   3   11.70    5.10
  -7  13  -3   28.40    7.70
  -8 -13  -3    6.30    6.10
   8 -13   3    5.40    4.90
  -8  13  -3   -0.70    5.10
   8  13   3    1.00    4.60
  -8  13  -3   -0.50    3.50
   9  13   3  160.18   13.40
  -9  13  -3  203.28   19.20
  -9  13  -3  171.38   16.30
  -9 -14   3    7.00    6.00
  -9  14   3   -3.00    4.60
  -9  14   3   -0.30    4.40
  -8 -14   3   40.60   10.10
  -8  14   3   34.90    9.30
  -8  14   3   54.89   10.90
  -7 -14   3   37.90    9.10
  -7  14   3   23.90    7.00
   7  14  -3   24.50    4.00
  -7  14   3   27.80    8.40
  -6 -14   3   16.10    6.90
  -6 -14   3   -3.10    4.90
   6 -14  -3   -7.40    7.10
  -6  14   3    6.30    4.50
   6  14  -3    2.80    2.90
  -5 -14   3   -4.00    3.60
  -5 -14   3    4.40    4.70
  -5  14   3   -0.10    4.20
   5  14  -3    0.40    2.80
  -4 -14   3   -5.20    3.30
  -4 -14   3    5.20    4.50
  -4  14   3   -0.40    3.60
   4  14  -3    2.00    3.10
  -3 -14   3   25.60    7.80
  -3 -14   3   34.70    7.60
   3  14  -3   25.90    5.90
  -3  14   3   23.20    7.50
  -2 -14   3    7.00    5.40
  -2 -14   3    7.90    4.10
   2  14  -3    7.10    4.70
  -2  14   3   10.80    5.10
  -1 -14   3   -0.30    3.20
  -1 -14   3    1.10    3.50
   1  14  -3    0.10    3.30
  -1  14   3   -4.40    2.50
   0 -14   3   17.30    7.00
   0 -14  -3   16.50    1.90
   0 -14   3   17.40    5.50
   0 -14  -3   15.60    1.80
   0  14  -3   11.30    5.20
   1 -14   3   93.49   14.30
  -1 -14  -3   65.39   10.40
  -1 -14  -3   72.39    5.80
   1 -14   3   57.29    8.60
  -1 -14  -3   87.79    6.20
  -1  14  -3   95.29   12.80
   1  14   3   63.59    9.60
  -2 -14  -3   63.09    6.60
   2 -14   3   86.69    9.40
  -2 -14  -3   83.29   11.80
  -2 -14  -3   74.79   10.00
   2  14   3   72.19   10.60
  -2  14  -3   87.39   12.90
  -3 -14  -3    3.00    3.70
  -3 -14  -3   10.90    5.10
   3 -14   3    8.10    4.20
  -3  14  -3    7.10    5.40
  -3  14  -3    3.90    3.90
   3  14   3    8.70    5.00
  -4 -14  -3   22.50    6.80
  -4 -14  -3   21.20    5.70
   4 -14   3   17.20    5.30
  -4  14  -3   29.60    8.20
  -4  14  -3   22.10    6.50
   4  14   3   31.90    7.60
  -5 -14  -3   29.50    9.10
   5 -14   3   36.70    6.50
  -5  14  -3   28.90    6.90
  -5  14  -3   19.30    6.90
   5  14   3   41.40    8.20
  -6 -14  -3   -3.10    3.60
   6 -14   3    7.20    4.30
  -6  14  -3    3.50    5.30
  -6  14  -3    4.60    4.90
   7 -14   3   -2.20    3.30
  -7 -14  -3   -1.20    4.50
  -7  14  -3   -5.10    3.90
  -7  14  -3   -2.00    3.80
   7  14   3   -4.50    5.90
  -8 -14  -3    3.60    6.10
   8 -14   3    6.50    4.00
  -8  14  -3    5.80    4.70
   8  14   3   10.80    5.30
  -8  14  -3    8.90    6.30
  -8 -15   3   54.29   12.10
  -8  15   3   55.39   11.30
  -8  15   3   36.80    9.20
  -7 -15   3   46.10   10.40
  -7 -15   3   43.00    8.70
  -7  15   3   44.30    9.70
  -7  15   3   50.89   10.60
   7  15  -3   50.79    6.50
  -6 -15   3   36.00    9.40
  -6 -15   3   47.50   10.80
   6  15  -3   45.20    6.80
  -6  15   3   37.10    9.10
  -5 -15   3   46.90    9.80
  -5 -15   3   42.10   10.30
   5  15  -3   51.99    7.50
  -5  15   3   43.00    9.60
  -4 -15   3   40.80    9.90
  -4 -15   3   18.50    5.90
   4  15  -3   26.20    6.10
  -4  15   3   34.20    8.80
  -3 -15   3  257.77   18.30
  -3 -15   3  260.87   21.10
  -3  15   3  262.97   19.90
   3  15  -3  235.08   16.10
  -2 -15   3   21.60    7.60
  -2 -15   3   18.40    5.30
   2  15  -3   14.70    5.10
  -2  15   3   20.90    6.70
  -1 -15   3   49.30    8.60
  -1 -15   3   41.30    9.90
  -1  15   3   48.80    9.60
   1  15  -3   43.00    7.90
   0 -15   3   57.79   11.50
   0 -15   3   82.99   10.70
   0  15  -3   69.99   11.00
   0  15   3  107.09   14.10
   1 -15   3  119.29   11.50
  -1 -15  -3  122.19    7.00
  -1 -15  -3  123.89    7.10
  -1 -15  -3  114.69   16.20
  -1  15  -3  126.49   13.60
   1  15   3  116.29   13.00
  -2 -15  -3   70.09    7.50
   2 -15   3   85.19   10.60
   2  15   3   50.99    9.30
  -2  15  -3   83.09   12.90
   3 -15   3   88.59    9.60
  -3 -15  -3   89.89   13.20
  -3 -15  -3   89.99    8.80
  -3  15  -3   92.99   13.80
   3  15   3   78.79   12.10
  -3  15  -3   77.19   11.10
  -4 -15  -3   36.50    8.60
   4 -15   3   41.30    7.10
  -4  15  -3   37.60    9.40
  -4  15  -3   39.90    8.00
   4  15   3   44.60    8.90
  -5 -15  -3   10.80    5.70
   5 -15   3   18.50    5.60
  -5  15  -3   15.40    6.20
   5  15   3    8.50    4.60
  -5  15  -3    5.00    4.70
  -6 -15  -3  172.38   15.90
   6 -15   3  138.29   12.10
  -6  15  -3  110.19   13.70
   6  15   3  138.89   13.20
  -6  15  -3  117.79   17.70
   7 -15   3   27.80    7.40
  -7 -15  -3   14.30    6.90
  -7  15  -3   15.20    5.70
   7  15   3    9.20    6.30
  -7  15  -3   44.10   10.70
  -6 -16   3   11.40    4.90
   6  16  -3   -4.90    3.80
  -6  16   3   -7.70    4.90
  -5 -16   3   17.70    5.90
  -5 -16   3   26.00    8.60
  -5  16   3   23.70    8.80
   5  16  -3   16.90    5.50
  -4 -16   3   17.80    5.80
  -4 -16   3   17.60    8.00
   4  16  -3    8.80    5.00
  -4  16   3   27.30    8.00
  -3 -16   3   -2.30    3.60
  -3 -16   3   -0.30    4.40
  -3  16   3   -3.10    4.50
   3  16  -3   -4.20    3.50
  -2 -16   3    6.30    4.50
  -2 -16   3    5.70    5.40
  -2  16   3    2.40    5.00
   2  16  -3   -2.40    3.40
  -1 -16   3   27.20    7.00
  -1 -16   3   37.40    9.60
   1  16  -3   33.50    8.00
  -1  16   3   44.20   10.20
   0 -16   3    4.80    4.40
   0 -16   3    9.20    6.10
   0  16   3   16.90    7.00
   0  16  -3    4.50    5.30
   1 -16   3    7.30    4.50
  -1 -16  -3    3.30    2.20
  -1 -16  -3    8.20    1.90
  -1  16  -3   -2.50    4.70
   1  16   3    7.80    5.00
   2 -16   3   14.40    4.70
  -2 -16  -3   14.40    4.50
  -2 -16  -3    7.60    5.30
  -2  16  -3    9.60    6.20
   2  16   3    8.10    5.60
   3 -16   3   43.80    7.60
  -3 -16  -3   45.80    6.90
  -3 -16  -3   34.00    8.50
   3  16   3   29.80    7.50
  -3  16  -3   39.90    8.00
  -3  16  -3   37.10    9.10
   4 -16   3   23.70    5.50
  -4 -16  -3   21.00    5.00
  -4 -16  -3   27.20    5.90
  -4  16  -3   15.70    5.40
   4  16   3   26.30    6.40
  -4  16  -3   10.10    6.20
  -5 -16  -3    0.10    5.80
   5 -16   3    9.60    4.80
  -5  16  -3    7.20    5.60
   5  16   3    7.60    5.50
  -5  16  -3   21.50   12.00
  -4 -17   3  108.79   14.40
  -4 -17   3  122.59   17.90
   4  17  -3  131.59   12.70
  -4  17   3  106.99   15.50
  -3 -17   3   34.90    7.20
  -3 -17   3   52.39   13.40
  -3  17   3   46.70   11.10
   3  17  -3   55.59   10.40
  -2 -17   3  134.89   13.70
  -2 -17   3  115.09   17.30
   2  17  -3  100.29   13.60
  -2  17   3   78.89   13.00
  -1 -17   3   36.20    7.90
  -1 -17   3   44.40    9.70
   1  17  -3   29.30    8.30
  -1  17   3   32.90    7.80
   0 -17   3   63.49    9.40
   0  17  -3   43.40    8.50
   0  17   3   71.89   11.90
   1 -17   3   15.00    5.30
   1  17   3    8.70    6.60
  -1  17  -3   13.50    6.70
   2 -17   3    7.80    4.50
  -2 -17  -3    5.60    5.00
  -2  17  -3    4.60    6.20
  -2  17  -3    9.10    5.00
   2  17   3    0.40    3.70
  -3 -17  -3  157.28   11.60
   3 -17   3  144.29   13.00
  -3 -17  -3  171.28   16.60
   3  17   3  202.28   16.80
  -3  17  -3  176.08   15.50
 -14   0   4 1002.00   42.20
 -13   0   4  893.81   41.90
 -13   0   4  886.21   38.00
 -12   0   4  658.23   33.30
 -12   0   4  606.54   29.20
 -11   0   4 1121.49   40.50
 -10   0   4 1118.29   42.50
 -10   0   4 1123.29   38.80
  -9   0   4 2936.21   82.29
  -9   0   4 2996.20   78.09
  -9   0   4 2932.51   68.69
  -8   0   4 4039.20  104.29
  -8   0   4 4021.70   91.99
  -8   0   4 4156.08  100.29
  -7   0   4 6567.24  151.08
  -7   0   4 6626.44  155.28
  -7   0   4 6444.06  144.09
  -6   0   4 1314.07   36.70
  -6   0   4 1304.77   32.20
   1   0  -4 4355.46   97.79
  -1   0   4 4304.27   97.69
   1   0  -4 4181.58   94.29
   3   0   4 2697.63   66.79
   3   0   4 2572.34   68.79
   3   0   4 2640.34   67.19
   3   0   4 2767.42   64.69
  -3   0  -4 2725.93   67.39
  -3   0  -4 2641.94   64.99
   4   0   4 4409.86  107.29
  -4   0  -4 4504.75  106.29
   4   0   4 4341.87  103.19
   4   0   4 4346.67  105.39
   4   0   4 4487.05  106.19
  -4   0  -4 4374.46  103.79
  -5   0  -4 3668.83   88.59
   5   0   4 3564.24   88.99
   5   0   4 3629.04   90.59
  -5   0  -4 3542.95   89.89
   5   0   4 3602.94   89.69
   5   0   4 3564.44   87.59
   6   0   4 2865.41   75.19
  -6   0  -4 2863.61   74.59
   6   0   4 2780.12   74.19
   6   0   4 2881.41   73.89
  -6   0  -4 2813.52   91.49
   6   0   4 2978.70   76.39
  -7   0  -4 4367.76  111.69
   7   0   4 4311.27  113.19
   7   0   4 4385.76  111.39
   7   0   4 4342.07  109.19
   7   0   4 4497.05  114.89
  -7   0  -4 4595.44  110.69
  -8   0  -4 2028.90   60.39
   8   0   4 2053.89   58.89
  -9   0  -4 1657.13   53.59
 -10   0  -4  575.34   28.30
 -11   0  -4 1896.21   63.39
 -11   0  -4 1878.91   62.39
 -12   0  -4  628.04   32.50
 -12   0  -4  682.83   34.20
 -14  -1   4    3.80    5.40
 -14   1   4    7.40    5.00
 -13  -1   4   11.00    5.00
 -13  -1   4   10.50    5.50
 -13   1   4   13.00    6.40
 -13   1   4   13.70    7.50
 -12  -1   4   23.90    6.70
 -12  -1   4   20.80    6.60
 -12   1   4   14.50    6.60
 -12   1   4   29.50    7.00
 -11  -1   4    3.50    3.80
 -11  -1   4    3.10    5.70
 -11   1   4    9.10    5.10
 -10  -1   4   -1.20    2.90
 -10  -1   4   -3.00    2.70
 -10  -1   4   -1.30    1.20
 -10   1   4   -0.40    1.40
 -10   1   4    1.40    2.90
  -9  -1   4   10.30    5.20
  -9  -1   4   13.80    4.60
  -9   1   4   14.50    4.70
  -9   1   4   12.20    4.50
   9   1  -4    9.00    3.90
  -9   1   4   15.40    3.30
  -8  -1   4    6.00    4.20
  -8  -1   4    3.50    3.10
  -8   1   4    3.80    1.70
   8   1  -4    2.40    2.80
  -8   1   4    5.30    3.10
  -7  -1   4    0.20    2.90
  -7  -1   4    0.00    2.40
  -7  -1   4    0.60    0.70
   7   1  -4    0.30    2.00
  -7   1   4    1.00    1.20
  -7   1   4   -1.00    1.90
  -6  -1   4    5.70    3.00
  -6  -1   4    2.80    2.00
  -6  -1   4    3.30    1.00
   6   1  -4    4.40    2.10
  -6   1   4    1.80    2.00
  -6   1   4    5.20    1.80
  -5  -1   4  257.17   10.90
  -5  -1   4  249.78    8.00
  -5  -1   4  252.47   13.00
  -5   1   4  249.28   11.40
   5   1  -4  259.17   11.00
  -5   1   4  249.88    9.80
  -4  -1   4   79.29    6.70
  -4  -1   4   83.49    5.10
  -4  -1   4   81.89    4.30
  -4   1   4   82.79    5.70
  -4   1   4   82.79    5.30
  -3  -1   4   36.40    4.60
  -3  -1   4   41.80    3.10
  -2  -1   4   31.40    2.10
  -2  -1   4   22.90    3.00
  -2  -1   4   25.40    3.70
   2   1  -4   24.30    3.30
  -2   1   4   28.50    2.80
  -2   1   4   34.00    3.40
  -2   1   4   20.70    3.50
  -1  -1   4  101.99    6.50
  -1  -1   4   97.59    3.50
  -1  -1   4   93.99    5.00
   1  -1  -4  113.49    6.00
   1   1  -4   95.59    5.00
  -1   1   4   95.99    7.40
   1   1  -4  107.59    6.60
  -1   1   4   93.19    3.90
  -1   1   4   99.99    5.80
   0  -1   4   21.70    1.80
   0  -1   4   25.20    2.60
   0  -1   4   22.40    3.50
   0  -1  -4   21.60    3.20
   0   1   4   16.00    2.50
   0   1   4   12.70    3.30
   0   1   4   21.90    3.40
   0   1  -4   24.00    2.40
   0   1  -4   18.20    3.30
   1  -1   4    4.60    1.30
  -1  -1  -4    2.40    1.60
   1  -1   4    3.70    2.00
   1  -1   4    0.30    1.70
  -1  -1  -4    2.30    1.50
  -1  -1  -4    2.60    0.60
  -1   1  -4    3.60    1.20
   1   1   4    1.10    1.50
   1   1   4    4.20    1.70
  -1   1  -4    3.90    2.00
   1   1   4    2.40    2.10
  -1   1  -4    5.50    1.50
   2  -1   4    6.70    2.60
   2  -1   4    4.30    1.70
  -2  -1  -4    3.70    2.00
  -2  -1  -4    5.10    2.10
   2   1   4    6.70    2.30
  -2   1  -4    4.10    1.70
  -2   1  -4    3.30    1.30
   2   1   4    6.10    2.70
   2   1   4    8.50    2.30
   3  -1   4   32.60    4.90
   3  -1   4   42.80    6.10
  -3  -1  -4   44.20    5.30
   3  -1   4   41.20    6.20
  -3  -1  -4   49.00    5.30
   3  -1   4   45.20    4.20
  -3   1  -4   35.60    5.20
   3   1   4   32.00    5.10
  -3   1  -4   40.60    4.20
   3   1   4   35.20    5.30
   3   1   4   42.70    5.50
   4  -1   4  202.28   11.50
  -4  -1  -4  209.78   11.90
   4  -1   4  207.08   12.50
  -4  -1  -4  202.68   11.20
   4  -1   4  217.38   10.60
  -4   1  -4  194.28   11.50
   4   1   4  217.58   11.80
   4   1   4  199.08   12.40
   4   1   4  214.38   11.80
  -4   1  -4  199.68   10.50
   4   1   4  220.18   10.90
   5  -1   4    8.50    3.20
   5  -1   4   -0.90    2.00
  -5  -1  -4    5.80    3.00
   5  -1   4    5.40    2.60
  -5  -1  -4    2.00    2.50
   5  -1   4    4.80    2.40
  -5   1  -4    6.00    2.90
   5   1   4    7.40    3.20
   5   1   4    7.80    3.30
   5   1   4    5.60    2.90
   5   1   4    0.40    2.00
   6  -1   4   44.20    6.30
   6  -1   4   43.80    6.70
  -6  -1  -4   46.80    7.20
   6  -1   4   31.40    5.90
   6  -1   4   58.49    8.60
   6   1   4   37.10    6.20
   6   1   4   31.60    5.90
   6   1   4   47.70    6.80
  -6   1  -4   40.00    6.40
  -7  -1  -4   -1.70    2.30
   7  -1   4   -2.00    2.90
   7  -1   4    1.20    2.70
   7  -1   4   -0.20    2.80
  -7  -1  -4   -1.60    2.80
   7   1   4   -1.10    2.30
  -7   1  -4    4.30    3.50
   7   1   4   -1.80    2.40
  -7   1  -4   -0.60    2.20
   8  -1   4    0.60    3.20
  -8  -1  -4    1.10    3.60
   8   1   4   -2.40    2.30
  -8   1  -4   -6.00    1.90
  -9  -1  -4   -2.80    3.00
  -9   1  -4   -1.20    3.30
 -10  -1  -4   14.90    5.20
 -10  -1  -4    2.40    4.40
 -10   1  -4    8.00    4.80
 -11  -1  -4    0.60    4.50
 -11  -1  -4   -1.80    4.10
 -11   1  -4    5.50    5.10
 -12  -1  -4   -3.90    5.00
 -12  -1  -4   -1.80    3.80
 -12   1  -4    4.00    4.60
 -14  -2   4  458.85   34.90
 -14  -2   4  524.25   28.90
 -14   2   4  531.65   30.10
 -14   2   4  419.06   36.60
 -13  -2   4  632.14   34.30
 -13  -2   4  631.64   30.80
 -13   2   4  622.24   34.30
 -13   2   4  616.24   31.00
 -12  -2   4  833.02   36.80
 -12  -2   4  947.91   41.20
 -12   2   4  877.91   36.70
 -11  -2   4 1381.76   49.90
 -11  -2   4 1241.48   35.20
 -11  -2   4 1224.68   43.60
 -11   2   4 1269.57   44.70
 -10  -2   4 1913.51   61.99
 -10  -2   4 1963.80   57.09
 -10   2   4 1927.91   57.89
 -10   2   4 1794.42   54.99
 -10   2   4 1961.40   50.89
  -9  -2   4 1976.00   58.99
  -9  -2   4 1826.82   52.99
  -9   2   4 1783.72   53.79
  -9   2   4 1877.41   48.40
  -9   2   4 1736.33   52.09
   9   2  -4 1797.52   53.49
  -8  -2   4 2127.99   57.69
  -8  -2   4 2172.68   62.69
   8   2  -4 2123.19   58.09
  -8   2   4 2088.69   56.79
  -8   2   4 2131.79   53.69
  -8   2   4 2104.69   58.89
  -7  -2   4 4788.22  117.19
   7   2  -4 4645.84  111.89
  -7   2   4 4651.93  108.69
  -7   2   4 4842.72  113.79
  -6  -2   4 4606.54  106.69
  -6  -2   4 4612.24  111.69
  -6   2   4 4447.16  108.19
   6   2  -4 4677.03  107.09
  -6   2   4 4469.25  104.99
  -6   2   4 4697.53  102.79
  -5  -2   4 6184.38  132.19
  -5  -2   4 6221.68  143.49
  -5  -2   4 6022.70  138.19
  -5  -2   4 6193.68  132.29
  -5   2   4 6234.78  137.89
   5   2  -4 6138.89  138.59
  -5   2   4 6200.28  140.89
  -4  -2   4 6079.89  140.59
  -4   2   4 6175.58  138.09
  -3  -2   4 5481.75  119.39
  -3  -2   4 5476.45  124.59
   3   2  -4 5489.45  124.49
  -3   2   4 5549.44  124.69
  -3   2   4 5275.47  123.29
   1  -2   4 6135.39  137.59
  -1  -2  -4 5893.91  140.39
  -1  -2  -4 6170.38  135.59
   1   2   4 6022.30  140.39
  -1   2  -4 5931.91  137.29
  -1   2  -4 6046.59  134.29
   1   2   4 6030.70  134.99
  -2  -2  -4 7309.47  167.88
  -2  -2  -4 7902.11  175.28
  -2   2  -4 7469.35  169.78
   2   2   4 7411.36  167.68
  -2   2  -4 7414.46  166.48
   3  -2   4 6275.47  142.09
   3  -2   4 6291.67  145.79
   3  -2   4 6404.96  146.19
  -3  -2  -4 6506.95  145.59
  -3  -2  -4 5986.80  148.69
  -3  -2  -4 6389.46  140.49
  -3   2  -4 6309.97  143.39
   3   2   4 6296.67  148.69
   3   2   4 6413.16  144.99
   3   2   4 6305.07  143.99
  -3   2  -4 6608.14  146.89
  -4  -2  -4 5532.55  128.79
  -4  -2  -4 5435.46  131.99
  -4  -2  -4 5551.74  128.49
   4  -2   4 5360.46  132.99
   4  -2   4 5343.97  128.39
   4  -2   4 5453.95  125.69
   4  -2   4 5484.35  130.29
  -4  -2  -4 5496.85  124.29
   4   2   4 5710.03  131.79
  -4   2  -4 5426.46  129.29
   4   2   4 5528.45  128.39
  -4   2  -4 5388.66  125.79
   4   2   4 5530.15  127.29
  -5  -2  -4 5072.19  125.49
  -5  -2  -4 5185.78  118.89
   5  -2   4 5173.68  122.39
  -5  -2  -4 4977.20  122.09
  -5  -2  -4 4996.90  122.49
   5  -2   4 5114.89  122.79
   5  -2   4 5100.69  119.89
   5  -2   4 5338.87  123.49
   5   2   4 5202.28  122.79
   5   2   4 5160.38  122.19
   5   2   4 5127.79  121.19
   5   2   4 4846.81  125.49
  -5   2  -4 5262.57  123.99
   6  -2   4 2591.34   67.89
  -6  -2  -4 2630.54   69.29
   6  -2   4 2508.55   68.69
   6  -2   4 2565.74   66.79
  -6  -2  -4 2512.85   70.79
   6  -2   4 2541.15   68.09
  -6  -2  -4 2610.74   65.99
   6   2   4 2442.56   67.09
  -6   2  -4 2578.24   67.09
   6   2   4 2424.26   66.99
  -7  -2  -4 2456.05   67.79
   7  -2   4 2332.67   65.29
  -7  -2  -4 2357.76   67.69
   7  -2   4 2459.85   65.09
   7  -2   4 2371.56   66.09
  -7  -2  -4 2481.65   65.19
   7  -2   4 2507.05   68.19
  -7   2  -4 2492.35   66.39
  -7   2  -4 2309.37   67.59
   7   2   4 2271.37   65.59
   7   2   4 2350.76   65.09
  -8  -2  -4 1683.93   50.79
  -8  -2  -4 1675.53   52.99
   8  -2   4 1718.13   53.49
   8  -2   4 1666.73   49.40
   8   2   4 1622.54   49.90
  -8   2  -4 1661.33   51.49
  -9  -2  -4 2037.90   63.49
  -9  -2  -4 2049.59   61.39
  -9   2  -4 2012.60   61.99
   9   2   4 2114.19   74.39
 -10  -2  -4 1133.89   42.50
 -10  -2  -4 1180.38   45.00
 -10   2  -4 1187.88   43.60
 -11  -2  -4  887.91   37.60
 -11  -2  -4  905.11   39.70
 -11   2  -4  878.51   38.30
 -12  -2  -4  600.94   31.70
 -12  -2  -4  643.24   34.10
 -12   2  -4  632.14   32.70
 -14  -3   4   -5.60    4.90
 -14  -3   4    0.50    4.10
 -14   3   4   -3.70    4.20
 -13  -3   4    4.50    4.60
 -13  -3   4    4.40    5.20
 -13   3   4    2.00    4.50
 -12  -3   4   19.90    6.30
 -12  -3   4   22.10    4.30
 -12  -3   4   26.60    8.00
 -12   3   4   17.70    4.50
 -12   3   4   19.30    7.10
 -11  -3   4   56.09    6.70
 -11  -3   4   53.39    9.10
 -11  -3   4   70.89   11.60
 -11   3   4   71.39    7.60
 -10  -3   4   42.50    7.10
 -10  -3   4   32.70    7.80
 -10   3   4   31.10    6.30
 -10   3   4   41.20    8.40
 -10   3   4   37.80    5.70
  -9  -3   4  445.26   23.30
   9  -3  -4  424.16   18.30
  -9  -3   4  447.16   20.40
  -9   3   4  442.06   21.20
  -9   3   4  389.26   18.40
  -9   3   4  459.35   20.70
   9   3  -4  437.36   20.60
   8  -3  -4   57.09    6.30
  -8  -3   4   54.19    8.70
  -8  -3   4   51.29    7.00
  -8   3   4   52.39    6.70
   8   3  -4   45.50    6.60
  -8   3   4   48.40    7.30
  -8   3   4   53.99    5.70
  -7  -3   4    0.00    2.80
  -7   3   4    3.10    2.70
  -7   3   4    3.70    2.20
  -7   3   4    7.10    2.40
   7   3  -4    3.10    2.00
  -6  -3   4  153.68   11.50
  -6  -3   4  171.78    9.40
  -6   3   4  169.48   10.50
   6   3  -4  169.98    9.40
  -6   3   4  166.08    9.20
  -5  -3   4   21.70    3.30
  -5  -3   4   29.90    5.30
   5   3  -4   39.50    4.00
  -5   3   4   35.80    5.10
  -5   3   4   32.80    4.40
  -5   3   4   44.10    3.90
  -4  -3   4  208.18    8.30
  -4  -3   4  196.68    6.00
  -4  -3   4  189.28   10.90
   4   3  -4  193.38   11.00
  -4   3   4  215.78    9.70
  -4   3   4  210.98   10.10
   4   3  -4  194.58    8.10
  -3  -3   4 2186.58   49.60
  -3  -3   4 2160.18   55.29
  -3  -3   4 2139.39   49.90
   3   3  -4 2203.88   49.60
  -3   3   4 2165.58   50.39
  -3   3   4 2180.08   54.49
  -3   3   4 2141.89   54.39
   3   3  -4 2200.58   55.39
  -2  -3   4   28.60    4.20
  -2  -3   4   46.00    3.60
   2  -3  -4   40.50    4.80
  -2  -3   4   41.10    5.70
   2   3  -4   44.60    4.60
  -2   3   4   42.20    3.00
  -2   3   4   41.90    4.90
   1  -3  -4 1362.26   40.00
  -1  -3   4 1396.06   37.10
  -1  -3   4 1438.46   39.00
   1  -3  -4 1462.05   34.50
  -1  -3   4 1417.96   36.30
  -1   3   4 1430.26   33.30
  -1   3   4 1425.36   40.00
  -1   3   4 1430.66   34.10
   1   3  -4 1408.06   37.10
   0  -3  -4   84.19    5.10
   0  -3   4   92.99    6.10
   0  -3  -4   73.69    7.00
   0  -3   4   94.49    6.20
   0  -3   4   96.59    7.00
   0   3   4   83.49    7.30
   0   3  -4   95.99    3.20
   0   3   4   77.49    5.80
   0   3  -4  101.49    7.00
   0   3   4   76.29    3.00
   0   3   4   80.49    4.90
   0   3  -4   89.29    5.80
   1  -3   4  178.88   10.00
  -1  -3  -4  213.18   15.70
  -1  -3  -4  196.38    8.90
   1  -3   4  192.78    9.80
   1  -3   4  180.88    9.10
  -1  -3  -4  180.78    5.60
   1   3   4  176.48   11.10
  -1   3  -4  202.78    9.30
   1   3   4  176.78    8.30
  -1   3  -4  192.08    6.90
   1   3   4  177.68    9.20
   2  -3   4  119.39    6.10
  -2  -3  -4  106.59    4.90
   2  -3   4  111.39    8.10
   2  -3   4  111.49    7.70
  -2  -3  -4  111.89    7.20
  -2  -3  -4   96.39    7.40
  -2  -3  -4  110.09    9.00
   2   3   4  125.89    9.50
  -2   3  -4  119.99    8.20
   2   3   4  118.29    7.30
  -2   3  -4  116.19    6.10
  -2   3  -4  121.19    7.40
   2   3   4  114.39    7.50
  -3  -3  -4  215.38   13.40
  -3  -3  -4  219.78    8.80
   3  -3   4  214.98   11.70
  -3  -3  -4  215.78   11.10
   3  -3   4  208.18   11.40
   3  -3   4  207.18    9.50
  -3  -3  -4  213.08   11.50
   3   3   4  222.38   13.40
   3   3   4  213.78   10.90
  -3   3  -4  196.58   10.60
  -3   3  -4  196.88    9.40
  -3   3  -4  204.78   11.60
   3   3   4  223.58   11.10
  -4  -3  -4    2.60    2.50
  -4  -3  -4    4.00    1.90
   4  -3   4    2.80    1.80
   4  -3   4   -0.60    1.60
   4  -3   4    3.60    2.50
  -4  -3  -4    3.80    2.10
  -4  -3  -4    3.80    2.80
   4   3   4    5.00    2.70
   4   3   4    2.00    2.10
  -4   3  -4    5.20    2.60
  -4   3  -4    1.90    2.10
   4   3   4    4.50    2.40
  -4   3  -4    4.20    2.50
  -5  -3  -4  897.01   33.60
   5  -3   4  908.71   31.10
   5  -3   4  903.61   31.50
  -5  -3  -4  974.10   28.80
   5  -3   4  945.31   31.70
   5  -3   4  901.61   29.20
  -5  -3  -4  899.11   31.10
  -5  -3  -4  951.40   31.80
   5   3   4  938.21   30.70
  -5   3  -4  922.81   32.10
   6  -3   4  500.75   20.70
  -6  -3  -4  485.35   22.10
   6  -3   4  506.55   21.30
   6  -3   4  496.75   22.10
  -6  -3  -4  494.45   23.90
  -6  -3  -4  479.25   19.60
  -6   3  -4  522.45   21.10
   6   3   4  530.95   21.80
   6   3   4  491.15   30.40
   7  -3   4   97.29    9.40
   7  -3   4  102.59    9.70
  -7  -3  -4   82.69   10.00
   7  -3   4  113.29   10.70
  -7  -3  -4   97.39   10.20
   7  -3   4   96.39    8.90
  -7  -3  -4  105.09    9.50
  -7   3  -4  117.89   10.10
   7   3   4   83.79   11.20
   7   3   4  116.59    9.70
  -7   3  -4   86.79    9.40
   8  -3   4   12.20    3.80
  -8  -3  -4   14.60    4.70
  -8  -3  -4   17.00    5.50
   8  -3   4    9.40    4.30
   8   3   4   24.90    5.70
  -8   3  -4   18.40    5.20
  -9  -3  -4    7.50    4.80
  -9  -3  -4   18.00    6.60
  -9   3  -4   12.70    5.30
   9   3   4   11.70    4.40
 -10  -3  -4   15.00    5.60
 -10  -3  -4    9.70    5.30
 -10   3  -4   11.60    6.00
 -11  -3  -4   -7.80    3.10
 -11  -3  -4    5.80    4.80
 -11   3  -4   -1.70    4.20
 -12  -3  -4    1.80    5.10
 -12  -3  -4    8.50    6.00
 -12   3  -4    7.10    5.90
 -14  -4   4  524.45   32.10
 -14  -4   4  458.05   27.60
 -14   4   4  490.05   28.50
 -13  -4   4  495.05   30.70
 -13  -4   4  544.75   28.60
 -13   4   4  527.35   23.00
 -13   4   4  518.45   28.50
 -12  -4   4  516.45   22.20
 -12  -4   4  532.75   27.20
 -12  -4   4  561.94   31.20
 -12   4   4  595.14   29.10
 -12   4   4  544.45   23.30
 -11  -4   4 2321.47   73.89
 -11  -4   4 2337.77   68.49
 -11   4   4 2361.36   70.29
 -11   4   4 2263.47   63.19
  10  -4  -4  705.33   27.50
 -10  -4   4  685.03   32.70
 -10  -4   4  739.23   29.40
 -10   4   4  775.02   27.30
 -10   4   4  775.72   31.30
 -10   4   4  682.23   26.90
  -9  -4   4 2200.68   60.19
  -9  -4   4 2126.99   65.29
   9  -4  -4 2123.79   58.79
  -9   4   4 2137.49   61.79
  -9   4   4 1994.90   56.69
  -9   4   4 2167.68   57.59
   9   4  -4 2080.49   59.79
  -8  -4   4 1810.92   50.69
  -8  -4   4 1825.62   56.09
   8  -4  -4 1775.02   50.49
  -8   4   4 1709.43   47.90
  -8   4   4 1789.32   52.99
  -8   4   4 1779.62   49.10
   8   4  -4 1814.92   50.79
   7  -4  -4 2450.05   64.19
  -7  -4   4 2454.05   68.79
  -7  -4   4 2356.76   70.19
  -7   4   4 2428.06   60.79
   7   4  -4 2465.65   63.19
  -7   4   4 2540.85   66.39
  -6  -4   4 2655.03   66.29
  -6  -4   4 2669.73   71.99
  -6   4   4 2705.13   69.79
   6   4  -4 2737.73   66.49
  -6   4   4 2642.34   64.19
  -6   4   4 2727.73   67.49
  -5  -4   4 4662.23  112.59
  -5  -4   4 4652.13  106.39
   5   4  -4 4715.53  106.29
  -5   4   4 4585.84  104.19
  -5   4   4 4631.04  108.89
   5   4  -4 4612.94  112.39
  -4  -4   4 7087.79  156.08
  -4  -4   4 7323.27  166.48
   4   4  -4 7310.87  166.28
  -3  -4   4 1589.94   39.40
  -3  -4   4 1672.13   39.60
  -3  -4   4 1676.23   45.60
   3  -4  -4 1741.23   45.20
   3   4  -4 1676.03   45.50
  -3   4   4 1688.23   38.60
  -3   4   4 1682.43   44.30
  -3   4   4 1692.03   44.90
   3   4  -4 1674.33   39.20
   1  -4  -4 2969.60   74.59
  -1  -4   4 3034.10   71.99
   1  -4  -4 2951.20   66.39
  -1  -4   4 2967.00   69.59
  -1  -4   4 2955.90   73.09
  -1   4   4 2889.21   67.09
   1   4  -4 2932.61   63.89
   1   4  -4 2939.01   63.89
   1   4  -4 2898.31   70.49
   1   4  -4 2986.40   71.69
  -1   4   4 2960.40   65.99
  -1   4   4 2994.90   74.09
   0  -4  -4 7594.94  170.08
   0  -4   4 7226.88  160.58
   0  -4  -4 7076.99  156.38
   0   4  -4 6931.91  159.88
   0   4   4 6920.81  154.48
   0   4  -4 6979.80  161.48
  -1  -4  -4 4529.25   98.39
  -1  -4  -4 4474.85  101.49
   1  -4   4 4386.06  103.99
   1  -4   4 4506.45  104.19
   1  -4   4 4405.26  105.39
  -1  -4  -4 4394.56  108.69
  -1   4  -4 4420.06  105.29
   1   4   4 4395.56   98.29
   1   4   4 4483.55  108.29
  -1   4  -4 4405.76   98.79
  -1   4  -4 4462.45  103.99
   1   4   4 4533.85  101.29
  -1   4  -4 4571.54  105.79
   1   4   4 4476.65  104.49
   2  -4   4 4155.38   98.79
  -2  -4  -4 4273.17   96.89
   2  -4   4 4188.68   99.49
  -2  -4  -4 4022.00  102.89
  -2  -4  -4 4112.79   92.69
   2   4   4 4037.90   98.09
  -2   4  -4 4036.60   99.19
   2   4   4 4162.18   96.39
  -2   4  -4 4256.67  100.59
  -2   4  -4 4200.38   94.09
   2   4   4 4183.28  102.39
  -3  -4  -4 4120.59   94.69
   3  -4   4 4100.29  100.09
  -3  -4  -4 4250.47   99.09
   3  -4   4 4090.79  100.29
  -3  -4  -4 4286.17  105.19
  -3  -4  -4 4048.09  100.39
  -3   4  -4 4177.18   96.19
  -3   4  -4 4261.57   99.79
   3   4   4 4174.58   99.49
  -3   4  -4 4125.69  100.89
  -4  -4  -4 4333.67   99.39
  -4  -4  -4 4265.37  103.29
   4  -4   4 4449.25  101.29
   4  -4   4 4202.48  103.99
  -4  -4  -4 4179.38  104.49
  -4  -4  -4 4108.39  107.89
   4  -4   4 4425.76  104.59
  -4   4  -4 4312.07  104.99
  -4   4  -4 4363.76  103.89
   4   4   4 4266.07  103.49
  -4   4  -4 4264.77  105.89
  -4   4  -4 4294.67  100.69
   5  -4   4 6344.47  149.49
   5  -4   4 6227.88  146.49
  -5  -4  -4 6321.37  150.68
   5  -4   4 6583.54  150.18
  -5  -4  -4 6217.68  148.79
  -5  -4  -4 6421.76  145.19
  -5  -4  -4 6448.65  154.38
  -5   4  -4 6355.66  146.39
  -5   4  -4 6268.77  149.09
  -5   4  -4 6423.96  150.48
  -5   4  -4 6203.68  151.08
   5   4   4 6256.27  148.69
   6  -4   4  938.91   31.90
  -6  -4  -4  989.70   31.30
   6  -4   4 1010.00   33.30
  -6  -4  -4  886.11   33.80
   6  -4   4  986.50   34.00
   6  -4   4  944.21   33.30
  -6  -4  -4  941.01   36.40
  -6  -4  -4  958.40   33.80
  -6   4  -4  952.20   34.30
   6   4   4  926.31   32.90
  -6   4  -4  985.10   34.00
  -6   4  -4  996.90   32.30
   7  -4   4 3639.54   94.59
  -7  -4  -4 3581.34   95.49
  -7  -4  -4 3672.63   91.49
   7  -4   4 3616.04   92.79
   7  -4   4 3573.44   91.19
   7   4   4 3588.14   92.29
  -7   4  -4 3670.53   92.59
  -8  -4  -4 1178.08   44.70
   8  -4   4 1184.08   38.00
  -8  -4  -4 1308.87   44.90
   8  -4   4 1215.48   42.70
  -8  -4  -4 1265.77   40.80
  -8   4  -4 1245.18   41.70
   8   4   4 1201.58   40.00
   9  -4   4 1178.18   36.90
  -9  -4  -4 1264.07   42.40
   9  -4   4 1195.38   43.90
  -9   4  -4 1279.57   43.40
   9   4   4 1114.89   39.80
 -10  -4  -4  968.60   40.50
 -10  -4  -4  907.51   36.90
 -10   4  -4  969.50   38.30
 -11  -4  -4  626.94   32.70
 -11   4  -4  623.64   30.90
 -12  -4  -4  522.85   28.20
 -12  -4  -4  549.45   31.90
 -12   4  -4  554.64   29.90
 -13  -5   4   -1.90    4.70
 -13  -5   4   -5.20    4.30
 -13   5   4   -1.90    3.70
 -13   5   4   -1.80    3.30
 -12  -5   4   44.80   10.10
 -12  -5   4   69.59   10.60
 -12  -5   4   50.99    8.70
 -12   5   4   82.99   12.50
 -12   5   4   65.79    9.00
 -11  -5   4   17.20    5.40
 -11  -5   4    6.90    5.10
 -11   5   4   14.70    4.60
 -11   5   4   30.20    7.60
  10  -5  -4   27.40    6.70
 -10  -5   4   28.30    7.70
 -10  -5   4   28.00    5.90
 -10   5   4   24.80    6.50
 -10   5   4   26.40    6.00
  -9  -5   4   -2.30    2.50
  -9  -5   4   -2.30    2.70
  -9   5   4    1.10    2.60
  -9   5   4   -2.00    1.90
   9   5  -4   -3.70    3.10
  -9   5   4    0.40    3.00
   8  -5  -4   20.40    4.90
  -8  -5   4   26.10    5.50
  -8  -5   4   23.20    6.40
   8   5  -4   24.70    4.90
  -8   5   4   21.70    4.30
  -8   5   4   25.10    5.20
  -8   5   4   21.30    5.80
  -7  -5   4    3.50    3.70
   7  -5  -4   -2.30    2.20
  -7  -5   4    5.60    3.10
   7   5  -4    7.40    2.90
  -7   5   4    4.80    2.10
  -7   5   4    2.60    3.20
  -7   5   4   12.50    3.70
  -6  -5   4   20.90    5.10
  -6  -5   4   27.00    4.40
  -6   5   4   25.30    5.10
  -6   5   4   27.80    3.50
  -6   5   4   31.50    5.30
   6   5  -4   24.80    4.00
  -5  -5   4   23.20    5.10
  -5  -5   4   27.80    4.10
  -5   5   4   30.90    2.80
   5   5  -4   28.00    5.50
   5   5  -4   25.80    3.80
  -4  -5   4    0.80    1.30
   4  -5  -4    0.90    1.50
  -4  -5   4    0.00    0.60
   4   5  -4   -3.50    1.40
  -4   5   4   -0.10    1.60
  -4   5   4    1.10    0.70
   4   5  -4    1.30    1.20
  -4   5   4    0.50    0.70
  -3  -5   4  525.95   20.50
   3  -5  -4  535.35   19.90
  -3  -5   4  507.75   15.30
  -3   5   4  506.75   19.60
   3   5  -4  538.45   20.50
   3   5  -4  533.55   15.10
   2  -5  -4   43.50    6.10
  -2  -5   4   38.20    3.70
  -2  -5   4   25.60    4.90
  -2  -5   4   20.60    4.20
   2   5  -4   31.70    5.00
  -2   5   4   35.10    5.60
   2   5  -4   39.40    4.10
   2   5  -4   35.40    2.60
  -2   5   4   36.20    3.80
  -1  -5   4    2.90    2.20
  -1  -5   4    4.00    1.90
   1  -5  -4    4.80    1.10
  -1  -5   4    7.50    2.60
   1  -5  -4    8.10    2.90
  -1   5   4    7.30    2.80
   1   5  -4   10.10    2.60
  -1   5   4    7.50    1.90
   1   5  -4   13.80    3.40
   1   5  -4    9.80    1.40
   0  -5   4    1.50    2.10
   0  -5  -4    1.00    1.00
   0  -5   4    0.80    1.90
   0  -5  -4    2.30    2.10
   0   5  -4   -1.60    1.30
   0   5  -4    0.70    1.80
   0   5   4    0.50    0.90
   0   5  -4    0.40    0.80
   0   5  -4   -0.40    1.60
   1  -5   4   11.20    3.40
  -1  -5  -4    8.50    2.00
   1  -5   4   12.10    3.10
  -1  -5  -4   10.70    3.80
   1  -5   4   12.00    3.60
  -1  -5  -4    9.10    2.30
  -1   5  -4   14.80    3.60
   1   5   4    4.10    2.30
  -1   5  -4   13.00    2.10
  -1   5  -4   13.60    3.40
  -1   5  -4   10.90    3.10
   1   5   4    9.90    1.90
  -2  -5  -4   48.10    4.80
  -2  -5  -4   46.20    3.90
   2  -5   4   49.30    5.50
   2  -5   4   32.30    5.20
  -2  -5  -4   50.09    7.70
  -2   5  -4   42.30    5.90
   2   5   4   36.80    5.30
  -2   5  -4   35.50    5.70
  -2   5  -4   40.20    6.00
  -2   5  -4   47.00    4.10
   2   5   4   45.30    3.80
  -3  -5  -4  135.99    7.50
   3  -5   4  138.49    9.60
  -3  -5  -4  128.09    8.50
   3  -5   4  136.29   11.10
  -3  -5  -4  144.39   11.60
   3   5   4  137.59    9.60
  -3   5  -4  136.49   10.30
  -3   5  -4  134.59    7.80
  -3   5  -4  129.69    9.20
  -3   5  -4  134.59    9.60
  -4  -5  -4   10.70    3.90
  -4  -5  -4    4.20    2.10
   4  -5   4   12.70    4.20
  -4  -5  -4   11.30    3.30
   4  -5   4   13.10    3.60
  -4  -5  -4    4.20    3.00
  -4   5  -4    8.60    3.50
  -4   5  -4   16.00    4.30
  -4   5  -4   19.30    5.00
   4   5   4   12.50    3.80
  -4   5  -4   19.40    3.90
  -5  -5  -4    4.80    4.10
   5  -5   4   10.10    3.90
  -5  -5  -4   12.20    3.50
  -5  -5  -4    9.80    3.50
  -5  -5  -4   14.60    4.60
  -5   5  -4    8.90    3.30
  -5   5  -4    8.80    3.90
  -5   5  -4    6.60    3.60
  -5   5  -4   11.40    4.40
   6  -5   4   62.89    8.70
  -6  -5  -4   60.29    8.90
   6  -5   4   51.09    7.70
   6  -5   4   57.19    8.30
  -6  -5  -4   51.39    7.90
  -6   5  -4   57.79   13.60
  -6   5  -4   45.20    6.80
  -6   5  -4   66.99    9.80
   6   5   4   53.29    8.00
  -6   5  -4   48.10    7.80
   7  -5   4    0.90    2.30
   7  -5   4    0.10    3.10
  -7  -5  -4   -2.00    2.70
  -7  -5  -4    4.20    3.80
  -7  -5  -4    5.50    3.50
  -7   5  -4   -0.70    2.40
  -7   5  -4   -2.70    3.00
  -8  -5  -4    2.60    2.80
  -8  -5  -4   -2.20    2.80
   8  -5   4    1.90    2.30
   8  -5   4    3.30    3.80
   8   5   4    5.10    3.50
  -8   5  -4    0.50    2.80
   9  -5   4    5.60    2.90
  -9  -5  -4    3.60    4.50
   9  -5   4    0.50    3.30
  -9  -5  -4    1.80    3.40
  -9   5  -4    4.60    3.60
   9   5   4   -4.90    3.90
 -10  -5  -4    3.60    4.90
 -10  -5  -4   -7.60    2.60
 -10   5  -4   -2.20    3.60
 -11  -5  -4   -1.90    4.70
 -11  -5  -4   -6.40    3.70
 -11   5  -4   -1.80    4.30
 -12  -5  -4    5.90   10.80
 -12  -5  -4    6.50    6.10
 -12   5  -4    1.60    5.50
 -13  -6   4  355.06   26.00
 -13  -6   4  329.57   22.90
 -13   6   4  381.86   24.70
 -13   6   4  375.76   21.20
 -12  -6   4  979.20   39.50
 -12  -6   4  982.50   44.10
 -12   6   4  977.20   36.70
 -12   6   4  977.90   41.00
 -11  -6   4  785.52   32.60
 -11  -6   4  769.02   36.40
 -11   6   4  737.73   33.30
 -11   6   4  788.42   30.60
 -11   6   4  651.33   27.40
 -10  -6   4 1055.89   38.20
 -10  -6   4 1103.39   43.70
 -10   6   4  994.80   53.19
 -10   6   4 1094.19   37.30
 -10   6   4 1021.20   33.90
   9  -6  -4 1535.95   49.90
  -9  -6   4 1660.03   55.19
  -9  -6   4 1661.83   49.80
  -9   6   4 1611.64   48.60
  -9   6   4 1555.64   44.60
   9   6  -4 1534.85   48.50
  -9   6   4 1682.13   52.49
  -8  -6   4 2034.00   61.49
  -8  -6   4 1981.20   55.19
   8  -6  -4 1905.71   56.69
  -8   6   4 1845.42   49.90
   8   6  -4 1976.30   54.79
  -8   6   4 1879.41   54.79
  -8   6   4 1953.80   57.99
  -7  -6   4 1983.50   53.89
   7  -6  -4 1972.80   56.79
  -7  -6   4 1932.01   59.69
   7   6  -4 1975.80   53.49
  -7   6   4 2026.60   55.59
  -7   6   4 1927.01   49.10
  -7   6   4 2019.80   57.99
   6  -6  -4 1988.80   57.39
  -6  -6   4 2127.19   60.79
  -6  -6   4 1999.40   53.89
  -6   6   4 2100.39   49.20
   6   6  -4 1979.20   59.79
   6   6  -4 2099.39   53.79
  -6   6   4 2135.49   56.89
  -6   6   4 2048.79   58.19
  -5  -6   4 3857.81   96.59
  -5  -6   4 3792.22   89.49
   5   6  -4 3821.12   96.49
  -5   6   4 3869.91   93.69
   5   6  -4 3688.43   91.69
  -5   6   4 3707.03   83.59
  -4  -6   4 3276.67   74.59
  -4  -6   4 3338.57   84.79
   4  -6  -4 3344.77   81.59
   4   6  -4 3349.36   77.29
  -4   6   4 3351.06   82.99
   4   6  -4 3355.96   84.99
  -4   6   4 3201.88   81.49
  -3  -6   4 5501.05  125.39
   3  -6  -4 5766.22  132.59
  -3  -6   4 5595.44  133.29
   3   6  -4 5590.24  133.19
  -3   6   4 5859.01  133.39
   3   6  -4 5649.63  125.19
   3   6  -4 5619.74  126.59
  -3   6   4 5484.25  132.49
   2  -6  -4 4683.23  111.29
  -2  -6   4 4581.84  110.39
  -2  -6   4 4631.34  104.59
  -2  -6   4 4498.25  109.99
   2   6  -4 4597.24  105.79
   2   6  -4 4518.65  101.89
   2   6  -4 4658.33  110.19
  -2   6   4 4502.35  105.69
   1  -6  -4 3922.41   99.49
  -1  -6   4 4009.60   93.99
  -1  -6   4 4038.10   97.79
  -1  -6   4 4111.19   97.99
   1  -6  -4 3983.70   87.19
   1   6  -4 3991.50   89.79
  -1   6   4 3950.80   92.59
   1   6  -4 4070.49   95.09
   1   6  -4 4103.69   97.59
  -1   6   4 4027.90   97.89
   0  -6   4 3825.62   94.59
   0  -6   4 3897.41   91.99
   0  -6  -4 3890.71   86.99
   0  -6   4 3870.31   94.49
   0  -6  -4 3941.11   98.09
   0  -6  -4 3853.51   89.29
   0   6  -4 3920.61   93.39
   0   6   4 3905.41   95.19
   0   6   4 3748.12   88.69
   0   6  -4 3921.11   94.39
   1  -6   4 5202.48  120.89
  -1  -6  -4 5179.28  116.79
  -1  -6  -4 5259.17  117.09
  -1  -6  -4 4856.41  125.89
   1  -6   4 5154.78  122.79
   1  -6   4 5262.17  122.79
   1   6   4 5177.78  116.59
  -1   6  -4 5141.69  122.29
   1   6   4 5168.88  122.19
  -1   6  -4 5281.47  122.59
  -1   6  -4 5202.38  122.39
  -1   6  -4 5237.18  115.89
  -2  -6  -4 3544.05   83.09
   2  -6   4 3524.95   86.39
  -2  -6  -4 3478.25   81.59
  -2  -6  -4 3560.04   92.09
   2   6   4 3399.56   86.39
  -2   6  -4 3514.55   86.99
  -2   6  -4 3441.96   86.79
   2   6   4 3498.15   81.49
  -2   6  -4 3535.75   81.49
  -2   6  -4 3473.25   87.59
  -3  -6  -4 3682.53   84.99
  -3  -6  -4 3577.94   95.09
  -3  -6  -4 3596.14   87.09
   3  -6   4 3635.94   89.69
   3  -6   4 3629.34   89.59
  -3   6  -4 3547.55   91.09
  -3   6  -4 3582.94   85.09
  -3   6  -4 3615.44   90.09
  -3   6  -4 3555.34   90.09
   3   6   4 3562.94   89.69
  -4  -6  -4 3271.77   82.19
  -4  -6  -4 3253.37   79.19
   4  -6   4 3120.99   83.79
   4  -6   4 3396.56   84.09
  -4  -6  -4 3315.07   89.59
  -4   6  -4 3263.87   85.79
  -4   6  -4 3366.16   80.29
  -4   6  -4 3274.27   84.59
   4   6   4 3229.08   83.69
  -4   6  -4 3325.47   84.39
  -5  -6  -4 2186.78   62.79
   5  -6   4 2188.78   60.69
  -5  -6  -4 2223.38   57.39
  -5  -6  -4 2058.99   59.39
  -5  -6  -4 2125.79   71.19
   5  -6   4 2138.39   60.99
  -5   6  -4 2171.68   63.59
  -5   6  -4 2205.68   63.29
  -5   6  -4 2179.68   57.99
   5   6   4 2082.19   60.39
  -5   6  -4 2401.56   79.09
  -6  -6  -4 2298.77   66.29
  -6  -6  -4 2344.77   72.19
  -6  -6  -4 2411.36   69.19
  -6  -6  -4 2405.86   63.79
   6  -6   4 2414.76   66.99
  -6   6  -4 2425.86   68.59
  -6   6  -4 2442.76   64.89
  -6   6  -4 2503.75   70.39
  -6   6  -4 2343.07   67.59
   7  -6   4 1965.10   58.49
   7  -6   4 1986.60   56.49
  -7  -6  -4 1852.51   59.79
  -7  -6  -4 1979.60   55.79
  -7   6  -4 1943.81   56.49
  -7   6  -4 1949.10   60.99
  -8  -6  -4 1403.46   49.60
   8  -6   4 1450.45   48.10
   8  -6   4 1427.16   43.00
  -8  -6  -4 1361.46   44.80
   8   6   4 1372.16   44.70
  -8   6  -4 1419.56   46.20
  -9  -6  -4  671.33   28.80
   9  -6   4  685.23   35.90
   9  -6   4  690.03   24.60
  -9  -6  -4  652.03   31.70
  -9   6  -4  622.44   28.80
 -10  -6  -4 1084.79   41.10
 -10  -6  -4 1097.89   45.20
 -10   6  -4 1091.59   42.10
 -11  -6  -4  489.65   29.10
 -11  -6  -4  451.15   25.40
 -11   6  -4  471.35   26.40
 -12  -6  -4  473.85   27.60
 -12  -6  -4  526.65   31.40
 -13  -7   4   76.09   12.50
 -13  -7   4   62.99   12.40
 -13   7   4   67.89   13.40
 -13   7   4   77.09   10.90
 -12  -7   4  181.38   16.20
 -12  -7   4  153.38   17.10
 -12   7   4  167.88   15.90
 -12   7   4  165.88   14.00
 -11  -7   4   24.10    9.40
 -11  -7   4   33.90    9.10
 -11   7   4   25.30    6.50
 -11   7   4   14.10    4.60
 -11   7   4   39.40    9.40
 -10  -7   4   18.80    5.40
 -10  -7   4   15.10    6.10
 -10   7   4   15.80    4.40
 -10   7   4   25.70    6.40
 -10   7   4   27.90    7.40
  -9  -7   4   -4.10    3.10
  -9  -7   4    0.80    2.90
  -9   7   4   -2.20    2.60
  -9   7   4    0.50    3.00
  -9   7   4   -4.60    1.60
  -8  -7   4  127.19   12.80
  -8  -7   4  165.58   12.10
   8  -7  -4  141.39   13.50
  -8   7   4  160.18   12.00
  -8   7   4  140.79   12.50
  -8   7   4  113.49   11.40
  -7  -7   4   52.29    9.40
   7  -7  -4   38.30    7.20
  -7  -7   4   51.39    7.10
  -7   7   4   50.79    8.00
  -7   7   4   52.39    4.40
  -7   7   4   48.20    7.60
   7   7  -4   58.09    7.10
  -6  -7   4  203.08   11.70
  -6  -7   4  212.68   14.90
  -6   7   4  210.48   13.40
  -6   7   4  210.68   13.90
   6   7  -4  217.48   11.60
  -6   7   4  207.08    7.50
   6   7  -4  215.98   15.00
  -5  -7   4 1262.17   41.80
   5  -7  -4 1278.47   36.90
  -5   7   4 1203.48   39.20
  -5   7   4 1251.47   39.50
   5   7  -4 1326.07   35.60
  -4  -7   4  536.25   23.00
  -4  -7   4  467.55   15.00
   4   7  -4  491.55   15.80
  -4   7   4  502.25   21.10
   4   7  -4  528.25   22.60
   4   7  -4  490.55   16.80
  -4   7   4  464.05   19.60
  -3  -7   4   20.80    3.20
   3  -7  -4   22.70    4.80
  -3  -7   4   19.90    5.00
  -3  -7   4   27.30    5.70
  -3   7   4   27.20    4.60
   3   7  -4   19.60    3.00
   3   7  -4   26.50    3.70
   3   7  -4   23.10    5.00
  -3   7   4   23.40    5.30
   2  -7  -4   37.60    6.20
  -2  -7   4   40.60    6.70
  -2  -7   4   42.30    6.60
  -2  -7   4   39.40    4.80
   2   7  -4   29.60    5.40
   2   7  -4   31.00    4.60
  -2   7   4   26.50    5.40
   2   7  -4   36.60    3.60
  -1  -7   4   71.09    7.50
  -1  -7   4   61.19    5.60
   1  -7  -4   43.30    6.90
  -1  -7   4   51.49    7.10
   1   7  -4   72.09    7.40
  -1   7   4   65.79    5.60
  -1   7   4   65.79    7.20
   1   7  -4   66.49    4.60
   1   7  -4   73.69    6.70
   0  -7  -4  807.12   30.60
   0  -7   4  811.02   26.00
   0  -7   4  778.22   28.20
   0  -7  -4  805.62   21.10
   0  -7  -4  817.52   24.70
   0   7  -4  842.02   27.50
   0   7   4  796.12   24.00
   0   7   4  784.52   28.20
   0   7  -4  744.93   27.50
  -1  -7  -4  156.58   12.40
   1  -7   4  154.08   10.60
  -1  -7  -4  147.19    8.50
  -1  -7  -4  161.38    7.80
   1  -7   4  136.79   10.50
   1  -7   4  136.79    9.30
   1   7   4  149.09   10.40
  -1   7  -4  149.49   10.50
   1   7   4  142.69    8.00
   1   7   4  151.18   10.90
  -1   7  -4  148.69    7.70
  -1   7  -4  130.89   10.10
  -1   7  -4  151.98   10.50
   2  -7   4    2.30    2.60
  -2  -7  -4    3.20    2.50
   2  -7   4    1.30    2.20
  -2  -7  -4    8.60    2.50
  -2  -7  -4    2.60    2.00
   2   7   4    1.50    1.70
   2   7   4    4.70    3.00
  -2   7  -4    2.70    2.60
  -2   7  -4    1.80    2.70
  -2   7  -4    3.20    2.40
  -2   7  -4    2.90    1.70
   3  -7   4    1.80    2.10
   3  -7   4   -0.70    2.40
  -3  -7  -4    1.00    1.90
  -3  -7  -4    0.30    2.40
  -3  -7  -4    0.40    1.70
   3   7   4   -1.80    1.80
  -3   7  -4   -0.30    2.30
  -3   7  -4   -1.30    2.20
  -3   7  -4    2.40    2.20
   3   7   4   -0.20    1.50
  -3   7  -4    1.60    2.30
  -4  -7  -4 1424.86   49.70
  -4  -7  -4 1487.45   41.40
   4  -7   4 1508.65   45.60
  -4  -7  -4 1457.25   43.00
   4  -7   4 1510.05   45.00
   4   7   4 1414.56   44.80
  -4   7  -4 1433.06   46.40
  -4   7  -4 1441.06   44.90
  -4   7  -4 1589.14   61.09
   5  -7   4    3.00    3.20
  -5  -7  -4   -1.30    2.50
   5  -7   4    1.60    2.80
  -5  -7  -4    0.90    2.20
  -5  -7  -4    4.80    3.20
  -5   7  -4    0.30    2.70
  -5   7  -4    0.90    2.40
   5   7   4    0.30    2.80
  -5   7  -4    2.50    3.50
  -5   7  -4    0.30    3.00
  -6  -7  -4    1.50    2.80
   6  -7   4    7.10    3.70
  -6  -7  -4    7.60    4.30
  -6  -7  -4    8.90    3.00
  -6   7  -4    8.40    3.80
  -6   7  -4   -0.50    3.50
  -6   7  -4   12.10    5.00
   7  -7   4    8.20    4.30
   7  -7   4    5.90    3.30
  -7  -7  -4    1.10    2.90
  -7  -7  -4    8.30    4.80
  -7   7  -4    3.50    3.10
  -7   7  -4    7.20    4.70
  -8  -7  -4   35.60    7.00
   8  -7   4   43.10    8.40
  -8  -7  -4   61.49   10.80
  -8   7  -4   46.70    9.30
  -8   7  -4   54.59    9.10
  -9  -7  -4  176.28   16.60
   9  -7   4  169.38   11.10
   9  -7   4  148.79   16.20
  -9  -7  -4  177.48   14.20
  -9   7  -4  216.88   16.40
 -10  -7  -4   23.10    7.50
 -10  -7  -4    8.50    5.20
 -10   7  -4   15.40    5.70
 -11  -7  -4   -3.70    4.10
 -11  -7  -4    2.40    4.00
 -11   7  -4   -9.70    3.80
 -12  -8   4  665.53   32.00
 -12  -8   4  713.03   37.20
 -12   8   4  667.13   33.50
 -11  -8   4  959.90   38.40
 -11  -8   4  991.30   43.70
 -11   8   4  967.90   38.10
 -11   8   4  972.90   40.90
 -10  -8   4  873.81   39.40
 -10  -8   4  860.91   34.40
 -10   8   4  897.91   35.30
 -10   8   4  814.42   28.00
 -10   8   4  962.50   38.40
  -9  -8   4  953.70   40.90
  -9  -8   4  956.50   35.20
  -9   8   4 1023.70   36.90
  -9   8   4  960.10   38.60
  -9   8   4  916.61   28.50
  -8  -8   4 1788.72   52.49
  -8  -8   4 1823.72   58.89
   8   8  -4 1696.93   50.99
  -8   8   4 1730.23   55.69
  -8   8   4 1801.52   54.29
  -8   8   4 1728.93   44.20
  -7  -8   4 1939.01   61.39
  -7  -8   4 1953.10   55.19
  -7   8   4 1916.51   46.20
  -7   8   4 2019.00   58.19
   7   8  -4 1945.41   54.39
  -7   8   4 2037.60   60.09
  -6  -8   4 2499.95   71.79
   6  -8  -4 2487.95   62.79
  -6   8   4 2443.76   69.29
   6   8  -4 2451.05   63.79
  -6   8   4 2528.05   68.79
  -5  -8   4 4721.43  117.49
   5  -8  -4 4472.55  124.49
   5   8  -4 4589.64  108.09
   5   8  -4 4724.73  117.39
  -5   8   4 4554.64  113.59
   5   8  -4 4633.54  103.39
  -5   8   4 4610.84  114.19
   4  -8  -4 1377.06   42.50
  -4  -8   4 1403.16   45.40
  -4  -8   4 1364.36   36.10
  -4   8   4 1407.36   42.20
   4   8  -4 1337.27   44.90
   4   8  -4 1380.26   36.80
   4   8  -4 1508.35   40.90
  -4   8   4 1456.45   44.10
   3  -8  -4 2275.87   63.49
  -3  -8   4 2202.68   56.29
  -3  -8   4 2318.17   64.69
  -3  -8   4 2313.67   63.99
  -3   8   4 2413.26   63.89
   3   8  -4 2310.07   64.29
   3   8  -4 2311.77   56.39
   3   8  -4 2281.37   57.69
  -3   8   4 2227.78   60.29
  -2  -8   4 3632.34   92.79
   2  -8  -4 3646.14   93.49
  -2  -8   4 3534.85   85.89
  -2  -8   4 3723.03   92.39
   2   8  -4 3597.54   84.19
   2   8  -4 3666.73   92.69
  -2   8   4 3571.24   91.49
   2   8  -4 3693.43   87.79
  -2   8   4 3514.95   87.69
  -1  -8   4 4458.05  108.39
  -1  -8   4 4425.06  106.79
   1  -8  -4 4328.27  109.69
  -1  -8   4 4222.78  102.09
   1   8  -4 4281.67  107.09
  -1   8   4 4283.97  106.69
  -1   8   4 4236.38  101.89
   1   8  -4 4302.57   99.09
   1   8  -4 4362.96  103.99
   0  -8  -4 3818.82   98.39
   0  -8  -4 3734.03   83.59
   0  -8   4 3765.22   93.49
   0  -8   4 3723.53   90.89
   0  -8  -4 3837.92   89.99
   0  -8   4 3700.53   95.09
   0   8   4 3770.02   94.09
   0   8  -4 3560.44   93.69
   0   8   4 3671.33   89.19
   0   8  -4 3757.92   92.59
   1  -8   4 4480.45  110.09
   1  -8   4 4545.45  112.19
  -1  -8  -4 4565.04  106.29
  -1  -8  -4 4509.05  115.89
   1  -8   4 4398.76  108.49
  -1  -8  -4 4447.25  102.79
  -1   8  -4 4649.33  110.89
  -1   8  -4 4531.25  104.09
   1   8   4 4461.45  110.89
  -1   8  -4 4440.76  111.49
   1   8   4 4777.52  109.49
   1   8   4 4330.07  110.39
   2  -8   4 2986.70   75.89
   2  -8   4 3007.10   75.69
  -2  -8  -4 2864.01   71.69
  -2   8  -4 2814.72   75.19
   2   8   4 2946.81   76.69
   2   8   4 2786.22   71.09
  -2   8  -4 2879.71   70.39
  -2   8  -4 2823.62   76.79
  -2   8  -4 2936.11   77.09
   3  -8   4 1950.70   53.89
  -3  -8  -4 1815.92   59.19
  -3  -8  -4 1842.72   50.09
   3  -8   4 1841.22   53.79
  -3  -8  -4 1854.51   50.29
   3   8   4 1904.71   50.19
  -3   8  -4 1926.91   55.89
   3   8   4 1801.62   54.09
  -3   8  -4 1818.92   53.39
  -3   8  -4 1835.72   49.40
   3   8   4 1930.81   54.59
   4  -8   4 4078.89  100.29
  -4  -8  -4 3952.50   97.79
   4  -8   4 3897.11  101.09
  -4  -8  -4 3880.71  107.19
  -4  -8  -4 4092.49   96.99
  -4   8  -4 3927.71   96.29
  -4   8  -4 4121.39  103.69
  -4   8  -4 3905.51  102.39
  -4   8  -4 3878.81  100.69
   4   8   4 4000.00  101.49
  -5  -8  -4 1713.83   48.90
   5  -8   4 1732.13   51.39
  -5   8  -4 1674.93   51.99
  -5   8  -4 1671.53   54.09
  -5   8  -4 1745.63   49.20
  -6  -8  -4 1192.58   38.60
   6  -8   4 1204.88   40.70
  -6   8  -4 1179.98   43.50
  -6   8  -4 1205.38   39.00
  -7  -8  -4 1204.38   40.10
   7  -8   4 1220.38   41.90
  -7   8  -4 1181.98   45.10
  -7   8  -4 1215.78   40.80
   8  -8   4 1111.79   37.60
  -8  -8  -4 1131.19   44.80
   8  -8   4 1166.58   41.70
  -8  -8  -4 1101.09   39.40
  -8   8  -4 1159.68   45.20
  -8   8  -4 1133.69   40.40
  -9  -8  -4  897.01   35.20
   9  -8   4  877.51   30.30
   9  -8   4  938.81   37.20
  -9  -8  -4  869.81   39.30
  -9   8  -4  810.92   34.50
  -9   8  -4  842.42   38.70
 -10  -8  -4 1006.20   44.70
 -10  -8  -4 1033.90   40.60
 -10   8  -4 1116.29   42.50
 -11  -8  -4  573.04   29.60
 -11   8  -4  598.94   30.80
 -12  -9   4   -0.70    3.80
 -12   9   4   -1.10    3.90
 -11  -9   4   31.40    8.00
 -11  -9   4   22.80    8.40
 -11   9   4   34.70    8.20
 -11   9   4   28.10    7.50
 -10  -9   4    0.50    4.20
 -10  -9   4    1.20    3.30
 -10   9   4   -2.10    3.20
 -10   9   4   -4.40    3.30
  -9  -9   4    3.40    3.70
  -9  -9   4    2.00    4.80
  -9   9   4    2.50    2.20
  -9   9   4    6.40    4.00
  -9   9   4    3.00    4.20
  -8  -9   4   -0.80    3.30
  -8   9   4    5.30    1.50
  -8   9   4    9.60    4.10
  -8   9   4   10.30    4.90
   8   9  -4   -2.50    3.00
  -7  -9   4    5.40    5.10
  -7   9   4   22.10    6.50
  -7   9   4    9.40    4.60
  -6  -9   4   -0.10    3.00
  -6   9   4    8.60    4.80
   6   9  -4    3.20    2.60
  -6   9   4    2.80    3.00
  -5  -9   4   62.69    9.90
   5  -9  -4   65.99    7.80
  -5   9   4   61.09    9.10
  -5   9   4   68.19    9.20
   5   9  -4   76.29    5.40
   5   9  -4   68.39    6.50
  -4  -9   4    0.60    3.70
  -4  -9   4    0.40    1.60
   4  -9  -4    0.00    2.30
   4   9  -4   -1.10    1.70
  -4   9   4   -1.20    2.00
  -4   9   4    1.30    2.60
   4   9  -4   -4.00    2.40
   4   9  -4    0.20    1.70
  -3  -9   4    2.40    2.80
  -3  -9   4    0.10    1.30
   3  -9  -4    4.40    3.00
  -3  -9   4   -3.60    2.80
   3   9  -4    7.50    2.80
   3   9  -4    1.20    2.90
  -3   9   4    2.00    3.00
   3   9  -4    1.10    1.90
  -3   9   4   -0.40    2.20
  -2  -9   4   60.19    8.70
  -2  -9   4   63.99    8.90
  -2  -9   4   77.19    6.70
   2  -9  -4   75.49    8.90
   2   9  -4   70.79    9.50
   2   9  -4   78.09    7.30
  -2   9   4   76.69    8.50
   2   9  -4   71.69    6.00
  -2   9   4   62.59    6.90
  -1  -9   4   37.30    5.80
   1  -9  -4   26.10    6.40
  -1  -9   4   35.80    7.00
  -1  -9   4   21.80    5.50
   1   9  -4   14.50    7.50
  -1   9   4   31.70    5.20
   1   9  -4   32.30    4.40
  -1   9   4   25.60    5.80
   1   9  -4   30.70    5.70
   0  -9  -4   15.40    5.30
   0  -9   4   11.60    3.60
   0  -9  -4   19.50    4.50
   0  -9  -4   19.60    2.40
   0  -9   4   18.00    5.00
   0  -9   4   20.50    5.50
   0   9   4   18.70    4.00
   0   9  -4   27.60    5.80
   0   9   4   15.60    5.00
   1  -9   4    3.90    3.60
  -1  -9  -4    2.40    3.00
   1  -9   4    0.80    2.10
  -1  -9  -4    3.00    1.70
   1  -9   4    1.10    2.80
  -1  -9  -4    1.50    2.00
  -1   9  -4    1.50    2.90
   1   9   4   -1.90    1.70
  -1   9  -4   -0.50    2.70
   1   9   4    3.00    2.90
   1   9   4    6.30    3.50
   2  -9   4   68.89    8.80
  -2  -9  -4   72.39    7.40
  -2  -9  -4   78.49   11.30
   2  -9   4   74.49    9.30
  -2  -9  -4   71.29    6.10
   2   9   4   64.39    9.00
  -2   9  -4   67.69    9.20
  -2   9  -4   66.49    6.40
   2   9   4   67.99    9.00
   2   9   4   65.89    6.60
  -2   9  -4   72.09    9.30
   3  -9   4   26.20    5.90
  -3  -9  -4   19.80    4.30
  -3  -9  -4   24.10    8.50
   3  -9   4   28.20    6.10
  -3  -9  -4   21.20    4.70
  -3   9  -4   15.40    3.90
  -3   9  -4   16.20    5.00
   3   9   4   18.80    4.20
  -3   9  -4   24.20    6.40
  -3   9  -4   13.80    4.90
   3   9   4   16.70    4.80
   4  -9   4   89.29    9.10
  -4  -9  -4   52.59    7.50
  -4  -9  -4   69.19    8.50
  -4   9  -4   78.99   10.00
  -4   9  -4   77.79    7.60
   4   9   4   53.89    7.30
  -4   9  -4   61.29    9.50
   4   9   4   85.89    9.30
  -5  -9  -4   -0.80    2.60
  -5  -9  -4   -3.00    3.00
   5  -9   4    2.80    3.60
  -5   9  -4   -1.10    3.20
   5   9   4   -2.00    2.30
  -5   9  -4    0.00    2.50
  -5   9  -4   -0.60    3.40
  -6  -9  -4   -0.40    2.80
   6  -9   4   -0.90    2.80
   6   9   4   -1.70    2.70
  -6   9  -4    1.80    3.50
  -6   9  -4    1.90    2.90
  -7  -9  -4    1.90    3.20
   7  -9   4    0.00    3.20
  -7   9  -4    3.60    5.00
  -7   9  -4    1.00    3.30
   8  -9   4    1.80    3.50
   8  -9   4   -5.40    2.30
  -8  -9  -4    2.10    3.90
  -8   9  -4   -1.70    3.00
  -8   9  -4    1.10    4.50
   9  -9   4    7.40    5.10
  -9  -9  -4    5.70    5.10
  -9   9  -4   15.20    7.00
   9   9   4    9.90    4.90
  -9   9  -4   10.00    4.80
 -10  -9  -4    0.90    4.30
 -10   9  -4   -9.20    3.00
  10   9   4    1.60    3.20
 -11  -9  -4   -2.10    5.50
  11   9   4   -5.00    4.40
 -11   9  -4   11.60    7.00
 -12  10   4  507.55   27.80
 -12  10   4  544.45   30.90
 -11 -10   4  303.27   23.40
 -11  10   4  274.07   20.20
 -11  10   4  282.77   21.00
 -10 -10   4  851.51   40.20
 -10  10   4  918.71   37.60
 -10  10   4  784.22   24.70
 -10  10   4  940.41   39.40
  -9 -10   4  906.51   40.40
  -9  10   4  832.62   43.40
  -9  10   4  980.40   39.50
  -9  10   4  879.11   21.90
  -8 -10   4 1918.91   64.49
  -8  10   4 1985.00   67.59
  -8  10   4 1895.61   61.89
  -7 -10   4 1277.57   47.60
  -7  10   4 1281.57   44.60
  -7  10   4 1280.77   45.60
   7  10  -4 1186.18   39.30
  -6 -10   4 1804.72   59.79
   6 -10  -4 1893.41   52.69
   6  10  -4 1822.72   51.69
  -6  10   4 1847.02   57.39
   5 -10  -4 1441.66   45.50
  -5 -10   4 1538.65   50.89
  -5  10   4 1389.66   47.10
   5  10  -4 1464.55   38.80
   5  10  -4 1403.46   41.60
  -5  10   4 1481.75   47.30
  -4 -10   4 2277.67   59.49
   4 -10  -4 2335.17   67.39
  -4 -10   4 2489.55   71.09
  -4 -10   4 2417.96   69.29
   4  10  -4 2411.56   60.79
  -4  10   4 2322.87   66.39
   4  10  -4 2380.16   61.09
  -4  10   4 2382.16   68.19
  -3 -10   4 3709.43   96.69
   3 -10  -4 3683.23   97.59
  -3 -10   4 3540.25   88.89
  -3 -10   4 3711.53   98.39
  -3  10   4 3845.92   97.09
   3  10  -4 3833.62   90.79
  -3  10   4 3591.04   93.19
   3  10  -4 3610.34   88.59
   2 -10  -4 1735.33   55.39
  -2 -10   4 1812.22   53.39
  -2 -10   4 1799.22   55.39
  -2 -10   4 1642.24   47.50
  -2  10   4 1773.12   53.39
  -2  10   4 1713.03   49.90
   2  10  -4 1743.53   46.40
   2  10  -4 1733.63   49.20
   2  10  -4 1677.33   54.09
  -1 -10   4 2321.77   60.99
  -1 -10   4 2378.86   64.69
   1 -10  -4 1912.01   71.39
  -1 -10   4 2371.96   67.19
  -1  10   4 2310.07   64.89
   1  10  -4 2244.38   65.59
  -1  10   4 2267.47   60.99
   1  10  -4 2252.37   57.79
   1  10  -4 2339.67   62.39
   0 -10  -4 2141.89   66.39
   0 -10   4 2187.18   60.99
   0 -10  -4 2137.39   49.30
   0 -10   4 2132.29   63.69
   0 -10  -4 2159.68   58.99
   0 -10   4 2123.39   59.19
   0  10   4 2071.89   57.49
   0  10  -4 2212.18   60.79
   0  10  -4 2093.39   62.59
   0  10   4 2108.39   62.39
   0  10   4 2225.28   62.29
  -1 -10  -4 3415.16   85.19
  -1 -10  -4 3341.57   94.29
   1 -10   4 3414.66   91.29
  -1 -10  -4 3391.46   78.59
   1 -10   4 3319.87   86.49
   1 -10   4 3286.67   86.99
  -1  10  -4 3366.76   88.19
  -1  10  -4 3253.57   89.99
   1  10   4 3314.17   83.99
   1  10   4 3480.25   89.09
   2 -10   4 2824.42   75.89
  -2 -10  -4 2906.81   74.29
   2 -10   4 2749.02   76.19
  -2 -10  -4 2793.82   69.79
  -2  10  -4 2834.22   78.19
   2  10   4 2801.92   73.19
  -2  10  -4 2843.02   71.69
   2  10   4 2986.40   78.19
  -3 -10  -4 2428.36   64.59
   3 -10   4 2589.04   69.29
  -3 -10  -4 2688.83   68.09
   3  10   4 2451.85   66.59
  -3  10  -4 2530.45   72.39
   3  10   4 2547.05   70.39
  -3  10  -4 2431.06   65.19
  -3  10  -4 2420.46   69.09
  -4 -10  -4 1130.89   36.60
  -4 -10  -4 1173.58   37.90
   4 -10   4 1067.39   38.00
   4  10   4 1139.29   37.20
  -4  10  -4 1061.59   38.60
   4  10   4 1185.58   40.00
  -4  10  -4 1213.18   43.10
  -4  10  -4 1204.68   37.00
  -5 -10  -4  945.31   33.10
  -5 -10  -4  842.62   31.90
   5 -10   4  883.21   33.20
  -5  10  -4  923.81   37.60
   5  10   4  920.21   34.20
  -5  10  -4  885.11   31.70
  -6 -10  -4 1654.53   50.89
   6 -10   4 1668.63   51.99
  -6  10  -4 1607.14   60.89
   6  10   4 1690.13   51.99
  -6  10  -4 1601.64   50.09
  -7 -10  -4 1272.87   43.70
   7 -10   4 1273.27   44.20
   7  10   4 1308.67   43.80
  -7  10  -4 1316.87   49.60
  -7  10  -4 1269.97   43.60
  -8 -10  -4  890.81   35.30
   8 -10   4  876.21   33.20
  -8  10  -4  882.21   35.50
  -8  10  -4  893.41   40.30
   8  10   4  909.61   34.30
  -9 -10  -4  548.95   29.20
   9 -10   4  598.34   28.80
   9 -10   4  577.54   23.30
   9  10   4  567.64   26.10
  -9  10  -4  575.64   28.50
  -9  10  -4  624.54   33.40
 -10 -10  -4  474.65   25.90
  10  10   4  470.25   23.20
 -10  10  -4  491.05   26.80
 -11 -11   4   -4.20    6.10
 -11  11   4   -9.10    4.10
 -11  11   4   -5.90    4.10
 -10 -11   4   -1.40    3.20
 -10  11   4   -0.60    4.60
 -10  11   4    0.60    4.50
  -9 -11   4    2.60    5.20
  -9  11   4   -1.70    3.30
  -9  11   4   -3.90    3.80
  -8 -11   4   97.89   14.10
  -8  11   4   84.29   12.00
  -8  11   4   67.69   10.80
  -7 -11   4   41.10    9.20
   7 -11  -4   22.90    5.00
   7  11  -4   12.30    6.10
  -7  11   4   39.10    8.40
  -7  11   4   37.00    7.90
  -6 -11   4   23.80    7.40
   6 -11  -4   16.30    4.90
   6  11  -4   22.20    3.40
   6  11  -4    8.80    4.60
  -6  11   4   26.80    7.20
   5 -11  -4    1.10    3.70
  -5 -11   4    1.20    3.40
   5  11  -4    5.50    3.00
  -5  11   4   10.50    4.60
   5  11  -4    6.40    2.60
   4 -11  -4   85.89   10.40
  -4 -11   4  100.89   11.20
  -4 -11   4   91.49   12.60
  -4  11   4   73.99    9.90
   4  11  -4   91.89    7.80
  -4  11   4  101.29   11.00
   4  11  -4   88.39    7.80
  -3 -11   4   18.50    5.80
  -3 -11   4   17.10    6.20
   3 -11  -4   18.70    7.80
  -3 -11   4   12.30    3.80
   3  11  -4   16.30    3.90
   3  11  -4   26.40    5.20
  -3  11   4   18.70    5.60
  -3  11   4   17.70    5.40
   2 -11  -4   -2.30    3.30
  -2 -11   4    7.40    4.80
  -2 -11   4    2.80    2.70
  -2 -11   4    8.70    3.80
  -2  11   4    6.50    3.70
   2  11  -4    5.10    2.80
   2  11  -4    1.90    2.60
   1 -11  -4    9.70    5.10
  -1 -11   4    7.80    4.20
  -1 -11   4    8.70    3.70
   1  11  -4    5.30    2.90
  -1  11   4    7.10    3.30
   1  11  -4    5.70    3.20
  -1  11   4    6.90    3.90
   0 -11  -4   31.30    2.50
   0 -11  -4   31.00    2.60
   0 -11   4   26.00    5.80
   0 -11   4   27.30    6.80
   0 -11   4   36.50    6.90
   0  11   4   28.60    6.40
   0  11   4   29.80    5.70
   0  11  -4   37.80    7.30
  -1 -11  -4   45.60    7.10
   1 -11   4   60.89    8.40
  -1 -11  -4   52.29    4.60
   1 -11   4   55.49    9.30
  -1  11  -4   76.89   10.40
   1  11   4   53.99    8.90
   1  11   4   45.40    7.40
   2 -11   4   12.70    4.70
  -2 -11  -4   15.70    3.40
  -2 -11  -4   16.50    4.70
  -2  11  -4   19.00    6.00
  -2  11  -4   21.90    4.60
   2  11   4    8.70    4.20
   2  11   4   14.30    4.50
  -3 -11  -4   83.19    8.90
   3 -11   4   67.49    9.20
  -3 -11  -4   90.29    7.90
  -3  11  -4   85.39   11.40
   3  11   4  100.19   10.60
   3  11   4   85.29    8.90
  -3  11  -4   62.19    7.90
  -4 -11  -4    3.30    3.30
   4 -11   4    1.70    2.70
  -4 -11  -4    0.30    2.90
  -4  11  -4    2.10    3.40
  -4  11  -4    1.20    3.10
   4  11   4    4.40    4.10
   4  11   4   -4.80    2.90
  -4  11  -4   -1.70    2.90
  -5 -11  -4  118.49   11.10
  -5 -11  -4   97.09   10.50
   5 -11   4  107.49   10.70
  -5  11  -4  119.99   17.20
   5  11   4  125.69   11.60
  -5  11  -4  114.69   10.20
   6 -11   4    2.30    3.60
  -6 -11  -4    1.80    3.10
  -6  11  -4    4.80    4.30
   6  11   4   -1.60    3.00
  -6  11  -4   -3.80    2.90
  -7 -11  -4   16.50    5.80
   7 -11   4   16.20    5.90
  -7  11  -4    9.00    4.80
  -7  11  -4   21.10    7.10
   7  11   4   16.90    5.00
   8 -11   4    0.00    3.40
  -8 -11  -4   -1.90    3.10
   8  11   4   -6.10    3.20
  -8  11  -4   -1.70    3.30
  -8  11  -4   -9.40    3.60
   9 -11   4   30.50    7.90
   9 -11   4   27.20    5.80
  -9 -11  -4   23.50    7.30
   9  11   4   31.60    7.00
  -9  11  -4   28.40    7.80
  -9  11  -4   46.30   10.30
 -10 -12   4  564.34   33.80
 -10  12   4  590.94   32.80
 -10  12   4  581.54   31.10
  -9 -12   4  711.13   36.10
  -9  12   4  631.14   31.90
  -9  12   4  615.74   32.20
  -8 -12   4  794.32   38.80
  -8  12   4  818.62   36.80
  -8  12   4  771.62   35.60
  -7 -12   4  992.40   42.30
   7 -12  -4  935.31   32.60
  -7  12   4  969.30   40.10
  -7  12   4  898.41   38.60
   6 -12  -4  975.50   35.60
  -6 -12   4  958.80   41.30
  -6  12   4  994.90   39.40
   6  12  -4  921.11   27.40
   6  12  -4  931.81   33.20
  -5 -12   4 1018.20   52.79
  -5 -12   4 1072.29   41.50
   5  12  -4 1075.79   32.40
  -5  12   4  988.10   55.09
   5  12  -4  998.20   34.40
  -4 -12   4 1991.30   61.59
   4 -12  -4 1915.91   61.19
  -4 -12   4 1948.41   63.69
   4  12  -4 1928.01   53.79
  -4  12   4 1943.61   61.19
   4  12  -4 1900.01   53.59
  -3 -12   4 1449.15   44.20
   3 -12  -4 1494.25   52.39
  -3 -12   4 1558.44   53.29
  -3 -12   4 1528.05   50.49
   3  12  -4 1541.05   45.60
   3  12  -4 1455.45   43.50
  -3  12   4 1490.15   50.49
  -2 -12   4 1757.52   54.39
  -2 -12   4 1724.23   57.39
  -2 -12   4 1634.14   49.80
  -2  12   4 1820.52   56.09
   2  12  -4 1684.23   48.10
   2  12  -4 1739.93   51.19
  -2  12   4 1579.54   51.19
  -1 -12   4 1572.14   49.70
  -1 -12   4 1729.93   53.29
  -1 -12   4 1685.33   56.49
   1  12  -4 1743.83   52.19
  -1  12   4 1807.52   55.29
   1  12  -4 1688.73   48.00
  -1  12   4 1602.64   50.59
   0 -12   4 1514.25   47.90
   0 -12   4 1457.35   51.29
   0  12   4 1495.75   49.30
   0  12  -4 1478.55   47.90
   0  12   4 1466.75   46.00
   0  12  -4 1392.76   42.80
   1 -12   4 1472.65   50.59
  -1 -12  -4 1353.16   35.50
  -1 -12  -4 1391.06   44.50
   1 -12   4 1367.06   44.70
   1  12   4 1287.47   42.80
   1  12   4 1338.47   46.10
  -1  12  -4 1349.36   46.20
   2 -12   4 1306.57   43.20
  -2 -12  -4 1299.17   36.90
  -2 -12  -4 1325.57   43.30
   2  12   4 1352.86   45.40
  -2  12  -4 1330.77   40.60
  -2  12  -4 1347.47   46.60
   2  12   4 1197.68   41.40
  -3 -12  -4 1381.06   41.20
   3 -12   4 1463.75   45.90
  -3 -12  -4 1504.75   46.60
  -3  12  -4 1334.07   42.80
   3  12   4 1338.37   44.40
   3  12   4 1423.36   47.50
  -3  12  -4 1421.86   49.90
  -4 -12  -4  816.52   33.60
   4 -12   4  870.61   33.00
  -4 -12  -4  876.91   33.30
  -4  12  -4  894.21   32.00
   4  12   4  790.02   32.40
  -4  12  -4  901.41   38.30
   4  12   4  877.91   34.30
  -5 -12  -4 1471.55   47.80
   5 -12   4 1445.06   47.00
  -5  12  -4 1412.36   46.00
   5  12   4 1449.65   48.20
  -5  12  -4 1396.56   52.29
   6 -12   4  901.21   35.00
  -6 -12  -4  903.61   35.60
   6  12   4  929.51   35.80
  -6  12  -4  878.41   39.80
  -6  12  -4  949.11   35.30
  -7 -12  -4  683.43   30.50
   7  12   4  707.83   29.90
  -7  12  -4  680.03   35.20
  -7  12  -4  732.33   30.90
   8 -12   4  539.75   27.10
  -8 -12  -4  546.95   27.50
   8  12   4  550.24   26.30
  -8  12  -4  548.75   31.80
  -8  12  -4  579.84   28.20
  -9 -12  -4  423.66   24.50
   9 -12   4  337.27   19.90
   9 -12   4  382.36   22.60
   9  12   4  380.86   20.90
  -9  12  -4  393.46   27.20
 -10 -13   4   -1.50    5.30
  -9 -13   4   -1.90    4.70
  -9  13   4   -2.60    4.90
  -9  13   4   -2.50    4.50
  -8 -13   4   39.40    9.70
  -8  13   4   32.90    9.00
  -8  13   4   17.50    7.20
  -7 -13   4   60.69   11.70
   7 -13  -4   61.39    9.10
  -7  13   4   44.80   10.10
  -7  13   4   46.00    9.40
  -6 -13   4   24.90    7.00
   6 -13  -4   22.90    7.70
  -6 -13   4   13.50    6.20
   6  13  -4   20.40    4.00
  -6  13   4   17.20    6.50
  -5 -13   4   29.40    8.50
   5 -13  -4   29.40    7.90
   5  13  -4   12.50    5.00
   5  13  -4   31.30    5.60
  -5  13   4   25.80    7.20
  -4 -13   4    1.80    4.40
  -4 -13   4   -1.30    4.30
   4  13  -4   -4.60    3.00
  -4  13   4   -3.70    2.20
   4  13  -4    1.90    2.60
  -3 -13   4   -2.00    3.80
  -3 -13   4   -2.70    2.60
  -3 -13   4    0.40    3.30
  -3  13   4    3.90    4.30
   3  13  -4    3.50    2.60
  -2 -13   4   45.50    8.50
  -2 -13   4   68.59   10.00
   2  13  -4   68.29    9.30
   2  13  -4   58.99    8.80
  -2  13   4   48.50   10.40
  -1 -13   4   49.60   11.30
  -1 -13   4   45.80    8.30
   1  13  -4   43.60    7.80
  -1  13   4   39.00    8.60
   1  13  -4   44.10    7.70
   0 -13   4   68.59   14.40
   0 -13   4  107.19   10.70
   0  13   4   80.09   11.60
   0  13  -4  112.59   11.70
   1 -13   4   17.20    7.30
  -1 -13  -4   14.70    2.90
  -1 -13  -4   18.10    3.00
   1 -13   4   21.40    5.90
  -1 -13  -4   22.40    6.00
  -1  13  -4   13.00    5.30
   1  13   4   14.50    6.00
  -2 -13  -4   24.20    4.40
   2 -13   4   21.50    5.90
  -2 -13  -4   20.90    6.50
  -2  13  -4   18.90    5.10
   2  13   4   31.70    7.00
  -2  13  -4   28.30    7.00
   3 -13   4   21.60    5.90
  -3 -13  -4   26.80    6.40
  -3 -13  -4   21.30    5.10
  -3  13  -4    8.40    5.30
   3  13   4   26.20    7.00
  -3  13  -4   23.60    5.60
  -4 -13  -4  103.99   11.50
  -4 -13  -4  106.59   10.00
   4 -13   4  106.89   10.90
  -4  13  -4  101.09   14.00
   4  13   4  107.79   11.60
  -4  13  -4  100.19   10.10
   5 -13   4   10.40    5.00
  -5 -13  -4   20.20    6.50
  -5  13  -4   19.70    5.90
   5  13   4   20.10    6.30
  -5  13  -4   17.10    7.20
   6 -13   4   -1.20    3.30
  -6 -13  -4   -1.80    2.80
  -6  13  -4   -8.90    3.70
  -6  13  -4   -0.20    3.70
   7 -13   4   -2.70    3.20
  -7 -13  -4   -0.60    3.70
  -7  13  -4   -0.80    3.40
  -7  13  -4   -3.80    4.70
   7  13   4    1.20    3.40
  -8 -13  -4   21.30    7.40
   8 -13   4   12.90    6.30
   8  13   4    3.20    4.00
  -8  13  -4   23.40    9.00
  -8  13  -4   12.00    5.70
  -9 -14   4  358.06   27.20
  -9  14   4  340.87   24.30
  -8 -14   4  192.88   19.20
  -8  14   4  137.99   15.30
  -8  14   4  193.98   18.50
  -7 -14   4  622.84   33.70
  -7 -14   4  537.75   30.90
  -7  14   4  606.84   32.20
  -7  14   4  625.44   32.30
  -6 -14   4  761.82   38.10
  -6 -14   4  721.53   35.50
  -6  14   4  773.82   36.10
  -5 -14   4  554.04   29.60
  -5 -14   4  582.94   32.20
  -5  14   4  586.74   30.50
   5  14  -4  623.24   24.10
  -4 -14   4  737.73   36.70
  -4 -14   4  749.33   40.30
  -4  14   4  732.23   34.60
   4  14  -4  797.12   29.60
  -3 -14   4 1061.39   44.50
  -3 -14   4  988.80   39.90
   3  14  -4  976.90   35.40
   3  14  -4 1046.70   37.20
  -3  14   4 1102.89   42.80
  -2 -14   4  536.85   29.80
  -2 -14   4  509.35   26.00
   2  14  -4  533.65   24.90
  -2  14   4  495.15   27.20
   2  14  -4  509.15   22.90
  -1 -14   4 1380.96   48.00
  -1 -14   4 1513.65   54.69
  -1  14   4 1488.55   51.39
   1  14  -4 1343.17   43.90
   1  14  -4 1421.36   48.30
   0 -14   4 1041.00   43.20
   0 -14   4  974.00   37.30
   0  14  -4  922.81   34.00
   0  14   4  991.00   39.60
   0  14  -4 1002.30   38.90
   1 -14   4  387.16   24.90
   1 -14   4  433.96   22.00
  -1 -14  -4  387.16   12.60
  -1 -14  -4  375.66   12.50
   1  14   4  397.96   23.10
   2 -14   4  499.25   24.10
  -2 -14  -4  530.15   18.80
  -2 -14  -4  447.16   23.90
  -2 -14  -4  465.75   17.90
   2  14   4  527.95   26.70
  -2  14  -4  481.35   26.70
  -2  14  -4  481.65   22.50
   3 -14   4  954.00   35.70
  -3 -14  -4  940.91   37.20
  -3 -14  -4  887.11   30.50
  -3  14  -4  952.90   40.70
  -3  14  -4  991.50   35.10
   3  14   4  928.31   37.80
  -4 -14  -4  597.44   26.00
   4 -14   4  647.04   28.20
  -4 -14  -4  682.73   30.40
   4  14   4  663.43   30.60
  -4  14  -4  696.53   28.70
  -4  14  -4  666.83   34.00
  -5 -14  -4  643.84   33.70
   5 -14   4  644.54   28.30
   5  14   4  688.23   30.70
  -5  14  -4  637.94   33.90
  -5  14  -4  677.93   29.70
  -6 -14  -4  796.02   34.20
   6 -14   4  751.82   32.00
   6  14   4  741.83   32.50
  -6  14  -4  733.33   32.00
  -6  14  -4  775.52   38.60
   7 -14   4  107.39   11.70
  -7 -14  -4  143.09   14.50
  -7  14  -4  106.89   18.00
  -7  14  -4  129.49   13.20
   7  14   4  124.99   13.10
  -7 -15   4   -5.90    4.10
  -6 -15   4    1.80    4.30
  -6 -15   4   -6.10    4.70
  -6  15   4   -4.70    4.10
   6  15  -4   -1.00    2.80
  -5 -15   4   -1.70    5.00
  -5 -15   4    8.00    5.70
  -5  15   4    0.90    4.20
   5  15  -4   -3.90    3.10
  -4 -15   4   27.50    7.50
  -4 -15   4    9.80    6.40
  -4  15   4   10.40    5.20
   4  15  -4   17.00    5.00
  -3 -15   4   16.80    5.90
  -3 -15   4    0.70    4.90
  -3  15   4    5.00    4.60
   3  15  -4    5.50    4.10
  -2 -15   4   -4.80    3.60
  -2 -15   4    7.90    5.10
   2  15  -4   -3.30    3.70
  -2  15   4    0.40    3.90
  -1 -15   4  185.78   18.00
  -1 -15   4  179.18   15.10
  -1  15   4  198.68   17.00
   1  15  -4  151.68   20.60
   0 -15   4   -3.10    3.00
   0 -15   4   -4.50    4.70
   0  15  -4   -3.10    3.10
   0  15   4   -1.60    3.80
   1 -15   4   13.70    5.20
   1  15   4   13.90    6.10
  -1  15  -4    9.80    5.30
  -2 -15  -4    0.10    3.80
   2 -15   4   -2.80    3.00
  -2 -15  -4    4.30    3.50
  -2 -15  -4   -3.80    1.80
  -2  15  -4   -0.30    3.10
   2  15   4    4.60    4.90
  -2  15  -4   -0.40    3.60
   3 -15   4   -4.50    2.70
   3  15   4    1.30    4.40
  -3  15  -4   -0.30    4.20
  -3  15  -4   -1.20    3.20
  -4 -15  -4   -4.20    3.80
   4 -15   4    2.70    3.70
   4  15   4   -1.10    4.00
  -4  15  -4    0.80    4.80
  -4  15  -4   -2.20    3.70
   5 -15   4   27.00    6.40
  -5 -15  -4   19.30    7.00
   5  15   4   29.10    7.80
  -5  15  -4   41.80    8.90
  -5  15  -4   25.00    6.80
  -6 -15  -4    5.00    5.50
   6 -15   4   22.50    6.50
  -6  15  -4   13.70    6.70
   6  15   4   18.20    6.00
  -6  15  -4    9.20    5.50
  -6 -16   4  296.87   22.50
  -6 -16   4  247.68   22.00
   6  16  -4  242.58   14.60
  -5 -16   4  251.37   20.20
  -5 -16   4  242.08   21.70
  -5  16   4  283.17   29.10
   5  16  -4  278.67   16.40
  -4 -16   4  408.96   28.50
  -4 -16   4  417.56   25.70
  -4  16   4  465.45   28.20
   4  16  -4  461.45   22.90
  -3 -16   4  513.05   31.00
  -3 -16   4  476.65   26.90
   3  16  -4  501.55   25.80
  -3  16   4  508.85   29.20
  -2 -16   4  286.27   19.70
  -2 -16   4  298.67   23.20
  -2  16   4  295.47   21.60
   2  16  -4  288.87   19.40
  -1 -16   4  450.95   29.00
  -1 -16   4  450.55   24.60
  -1  16   4  471.15   27.40
   0 -16   4  445.76   28.80
   0  16   4  457.65   26.70
   0  16  -4  459.95   26.60
   1 -16   4  372.16   31.00
   1  16   4  445.96   26.30
  -2 -16  -4  522.45   17.20
   2  16   4  561.94   29.30
  -2  16  -4  592.94   31.50
  -3 -16  -4  453.35   19.00
  -3 -16  -4  518.95   27.60
   3  16   4  485.65   26.70
  -3  16  -4  453.35   28.30
  -3  16  -4  465.55   23.90
  -4 -16  -4  266.97   19.50
   4 -16   4  226.28   16.20
  -4  16  -4  208.38   19.70
  -4  16  -4  238.08   17.20
   4  16   4  228.48   17.60
  -4 -17   4   -3.50    4.20
  -4 -17   4   -0.60    5.40
  -4  17   4    8.10    5.90
   4  17  -4   -0.30    5.10
  -3 -17   4    2.90    5.40
  -3 -17   4   -3.60    5.60
   3  17  -4    0.20    5.00
  -3  17   4    4.90    5.90
  -2 -17   4    2.50    4.60
   2  17  -4   -4.80    3.90
  -2  17   4   -7.00    4.60
  -1 -17   4   10.00    5.50
  -1  17   4   15.90    7.00
   1  17  -4    5.70    4.20
   0 -17   4   36.40    8.20
   0  17  -4   28.80    7.70
   0  17   4   29.70    8.30
   1 -17   4   33.20    7.70
  -1  17  -4   49.90   10.90
   1  17   4   45.00    9.90
  -1  17  -4   47.00    8.00
   2 -17   4    8.50    5.60
   2  17   4   12.50    6.90
  -2  17  -4   10.40    5.30
  -2  17  -4   18.30    7.40
 -14   0   5   -5.70    5.20
 -14   0   5    2.50    4.30
 -13   0   5    3.40    4.10
 -13   0   5    0.80    3.70
 -12   0   5   -1.20    3.60
 -12   0   5   -1.80    3.50
 -11   0   5   -1.00    3.50
 -11   0   5   -0.70    3.40
 -10   0   5    1.50    3.60
 -10   0   5    3.80    3.70
  -9   0   5    1.40    3.00
  -9   0   5   -0.60    2.20
  -9   0   5   -1.80    1.00
  -8   0   5    1.00    2.60
  -8   0   5   -0.40    1.00
  -8   0   5   -1.10    2.20
  -7   0   5    0.60    1.10
  -7   0   5   -0.50    1.50
  -7   0   5   -0.90    2.20
  -6   0   5   -0.20    1.50
  -6   0   5    0.80    2.20
  -6   0   5    0.40    1.10
  -5   0   5    0.70    1.90
  -5   0   5    4.50    1.80
  -5   0   5    2.40    1.30
  -4   0   5   -0.20    1.10
  -4   0   5    0.20    0.90
  -3   0   5    0.70    1.20
  -3   0   5   -0.80    0.70
  -3   0   5   -1.20    0.60
  -2   0   5    0.10    1.10
  -2   0   5    2.20    1.20
  -1   0   5    1.40    1.50
  -1   0   5    1.10    0.80
  -1   0   5    1.20    0.90
   1   0  -5    1.00    1.10
   0   0  -5    6.00    1.20
   0   0  -5    6.10    2.00
   0   0   5    5.10    1.10
   0   0   5    1.40    1.00
  -1   0  -5   -0.30    0.60
   1   0   5   -0.10    0.90
  -1   0  -5   -1.40    1.00
   1   0   5    0.30    1.80
   1   0   5    0.70    1.60
   2   0   5    0.10    1.50
  -2   0  -5   -1.60    1.00
   2   0   5    0.40    1.10
  -2   0  -5   -0.90    1.30
  -2   0  -5   -0.20    0.70
   2   0   5   -1.10    1.40
   3   0   5    0.80    1.90
   3   0   5   -0.70    1.80
   3   0   5    1.10    1.70
  -3   0  -5   -0.20    1.70
  -3   0  -5    0.30    1.80
  -3   0  -5    2.90    1.60
   3   0   5   -0.90    1.20
  -4   0  -5   -1.80    1.60
  -4   0  -5    0.10    2.20
   4   0   5   -0.50    2.20
   4   0   5   -2.30    1.60
   4   0   5    2.20    1.80
   4   0   5   -0.20    1.60
  -5   0  -5    0.40    2.30
   5   0   5   -1.10    2.40
   5   0   5   -0.20    1.80
   5   0   5   -0.10    1.60
  -5   0  -5   -0.80    2.20
   5   0   5    0.50    2.30
  -6   0  -5   -2.10    2.40
  -6   0  -5   -1.60    2.20
   6   0   5    0.10    2.00
   6   0   5   -2.80    1.90
   6   0   5    0.50    2.90
   7   0   5    0.20    2.40
   7   0   5    1.20    3.30
  -7   0  -5    1.50    3.10
   7   0   5   -3.10    2.10
   7   0   5    2.40    2.80
  -8   0  -5   -3.60    3.10
  -9   0  -5    0.90    4.10
 -10   0  -5   -2.00    3.30
 -11   0  -5   -5.50    3.50
 -11   0  -5   -4.90    3.80
 -12   0  -5   -7.90    4.10
 -12   0  -5    2.90    5.50
 -14  -1   5  131.29   17.80
 -14  -1   5  170.48   16.00
 -14   1   5  139.49   14.70
 -14   1   5  108.59   18.20
 -13  -1   5   57.09   11.80
 -13  -1   5   59.29   10.20
 -13   1   5   45.90    9.30
 -13   1   5   43.70   10.30
 -12  -1   5  184.78   14.90
 -12  -1   5  182.48   17.40
 -12   1   5  149.69   16.20
 -12   1   5  183.78   15.60
 -11  -1   5  137.09   14.80
 -11  -1   5  111.69   11.20
 -11  -1   5  124.99    6.10
 -11   1   5  121.89   13.60
 -11   1   5  141.39   12.70
 -11   1   5  143.49    7.80
 -10  -1   5  208.28   16.60
 -10  -1   5  198.28   14.00
 -10   1   5  197.18    9.60
 -10   1   5  215.98   14.60
 -10   1   5  192.48   15.90
  -9  -1   5  288.17   15.60
  -9  -1   5  256.37   17.50
  -9   1   5  282.17   18.20
  -9   1   5  294.37   16.30
  -9   1   5  275.37   11.60
  -8  -1   5  261.17   16.40
  -8  -1   5  249.68    7.40
  -8  -1   5  246.98   13.60
  -8   1   5  258.17   14.10
  -8   1   5  249.38   10.30
  -8   1   5  261.37   10.80
  -7  -1   5  389.56   19.00
  -7  -1   5  391.16   18.60
  -7  -1   5  376.76   10.70
  -7   1   5  344.97   16.00
  -7   1   5  354.46   13.20
  -6  -1   5    1.30    0.90
  -6  -1   5    0.90    2.20
  -6  -1   5   -1.20    1.00
  -6   1   5    0.00    1.30
  -6   1   5    1.00    1.70
  -5  -1   5  734.63   25.20
  -5  -1   5  727.23   21.70
  -5  -1   5  703.43   19.40
  -5   1   5  726.63   22.90
  -5   1   5  710.13   21.50
  -4  -1   5  449.36   17.30
  -4  -1   5  438.76   14.20
  -4   1   5  449.76   16.70
  -4   1   5  449.66   15.70
  -4   1   5  482.35   16.00
  -3  -1   5 1495.95   39.90
  -3  -1   5 1506.45   36.20
  -3  -1   5 1526.95   41.60
  -3   1   5 1527.25   39.90
  -3   1   5 1575.84   39.20
  -2  -1   5  767.22   18.80
  -2  -1   5  769.72   21.90
  -2  -1   5  758.12   24.20
  -2   1   5  735.83   20.40
  -2   1   5  759.42   22.80
   2   1  -5  756.52   21.90
  -2   1   5  806.12   26.70
   1  -1  -5  621.84   19.80
  -1  -1   5  640.54   21.10
  -1  -1   5  641.64   15.60
  -1  -1   5  606.34   17.70
  -1   1   5  624.34   23.40
   1   1  -5  620.34   17.80
  -1   1   5  624.44   19.70
   1   1  -5  634.94   21.00
  -1   1   5  597.24   15.50
   0  -1   5  238.48   11.60
   0  -1   5  234.08    7.60
   0  -1  -5  240.08   10.80
   0  -1   5  239.68    8.70
   0   1  -5  233.88    8.60
   0   1   5  226.18    9.30
   0   1  -5  234.68   11.50
   0   1   5  230.38   10.50
   0   1   5  248.28   13.60
   1  -1   5  513.75   19.10
   1  -1   5  515.15   15.20
  -1  -1  -5  524.85   12.00
  -1  -1  -5  554.94   19.00
  -1   1  -5  524.85   15.50
  -1   1  -5  539.65   15.90
  -1   1  -5  501.95   19.10
   1   1   5  555.14   22.20
   1   1   5  539.15   18.60
   1   1   5  525.05   16.80
   2  -1   5  908.01   25.00
   2  -1   5  886.91   29.00
  -2  -1  -5  913.21   27.00
   2  -1   5  884.71   31.40
  -2  -1  -5  925.21   28.60
  -2  -1  -5  920.91   22.60
   2  -1   5  885.11   28.50
   2   1   5  913.91   31.80
  -2   1  -5  908.51   24.80
  -2   1  -5  912.71   25.60
   2   1   5  914.51   26.20
  -2   1  -5  920.01   29.20
   2   1   5  887.71   27.80
   3  -1   5   84.49    6.00
   3  -1   5   82.29    8.40
   3  -1   5   74.89    7.20
  -3  -1  -5   81.99    6.80
  -3  -1  -5   69.39    6.90
   3   1   5   85.79    6.40
   3   1   5   77.09    7.20
  -3   1  -5   89.49    7.70
  -3   1  -5   76.19    5.70
   3   1   5   73.29    8.20
  -3   1  -5   80.59    6.30
   4  -1   5  390.46   17.80
  -4  -1  -5  396.16   17.10
  -4  -1  -5  384.56   17.90
   4  -1   5  389.26   17.80
   4  -1   5  374.66   18.90
   4  -1   5  373.16   15.40
   4   1   5  386.86   22.00
   4   1   5  384.66   17.50
  -4   1  -5  414.26   16.40
   4   1   5  364.06   15.70
   4   1   5  402.76   18.20
  -4   1  -5  387.26   18.20
   5  -1   5  324.27   15.00
  -5  -1  -5  304.37   16.40
   5  -1   5  294.77   16.20
   5  -1   5  313.07   16.30
  -5  -1  -5  309.67   15.90
   5  -1   5  328.77   17.90
   5   1   5  322.67   16.70
   5   1   5  310.07   15.10
   5   1   5  309.47   16.40
  -5   1  -5  320.37   15.40
  -5   1  -5  332.77   17.30
   5   1   5  322.87   17.60
   6  -1   5  536.95   21.40
   6  -1   5  517.55   23.10
  -6  -1  -5  501.55   22.90
   6  -1   5  507.35   23.00
   6  -1   5  481.45   22.00
  -6  -1  -5  501.05   22.30
   6   1   5  511.15   23.70
   6   1   5  519.75   23.10
  -6   1  -5  485.05   21.30
  -6   1  -5  489.15   23.20
   7  -1   5  340.07   18.20
   7  -1   5  287.47   16.40
  -7  -1  -5  327.77   18.30
   7  -1   5  330.97   18.80
   7  -1   5  273.77   16.80
  -7   1  -5  311.57   17.30
   7   1   5  321.27   17.70
   7   1   5  323.07   20.00
   7   1   5  321.77   18.60
  -8  -1  -5  256.57   16.90
   8  -1   5  237.48   15.40
   8  -1   5  233.58   16.80
  -8   1  -5  246.28   16.10
  -9  -1  -5    7.20    4.70
  -9  -1  -5   16.20    5.80
  -9   1  -5   20.50    6.00
 -10  -1  -5   94.79   13.20
 -10  -1  -5   92.29   12.20
 -10   1  -5   81.99   12.10
 -11  -1  -5  130.49   14.10
 -11  -1  -5  120.59   15.40
 -11   1  -5  139.69   14.80
 -12  -1  -5   75.99   11.60
 -12  -1  -5   82.99   13.30
 -12   1  -5   84.79   13.80
 -12   1  -5  102.49   14.40
 -14  -2   5   -3.40    4.40
 -14   2   5   -4.90    4.90
 -13  -2   5   32.10    8.00
 -13  -2   5   37.80    9.40
 -13   2   5   23.50    7.20
 -13   2   5   29.60    7.70
 -12  -2   5   32.10    4.10
 -12  -2   5   34.40    9.10
 -12  -2   5   38.00    7.80
 -12   2   5   32.40    5.50
 -12   2   5   33.10    9.20
 -12   2   5   36.00    8.10
 -11  -2   5   17.20    5.30
 -11  -2   5   21.80    7.20
 -11   2   5   29.50    4.80
 -11   2   5   17.90    5.70
 -10  -2   5    0.10    3.00
 -10  -2   5   11.50    5.70
 -10   2   5    3.50    3.40
 -10   2   5   10.50    3.00
 -10   2   5    3.90    3.20
  -9  -2   5   -0.30    3.20
  -9  -2   5    0.10    2.60
   9   2  -5    0.20    2.80
  -9   2   5    0.30    2.60
  -9   2   5    2.20    2.00
  -9   2   5   -3.30    2.10
  -8  -2   5    0.50    2.70
  -8  -2   5   -0.40    2.10
  -8   2   5    1.10    1.50
  -8   2   5    0.30    0.90
   8   2  -5   -1.10    1.90
  -8   2   5   -1.90    1.70
  -7  -2   5    3.70    3.30
  -7  -2   5    4.90    2.60
   7   2  -5    5.00    2.40
  -7   2   5    3.60    1.80
  -7   2   5    2.60    2.70
  -7   2   5    3.60    2.20
  -6  -2   5    8.60    2.50
  -6  -2   5    5.60    3.00
  -6  -2   5    6.50    0.90
  -6  -2   5    6.90    1.00
  -6   2   5    6.20    2.10
  -6   2   5    8.10    2.60
  -6   2   5    3.70    2.60
  -5  -2   5    3.60    1.10
  -5  -2   5    2.10    1.40
  -5  -2   5    3.60    2.50
  -5   2   5    2.60    1.50
  -5   2   5    1.60    1.80
  -5   2   5    2.10    1.80
  -4  -2   5    6.90    2.50
  -4  -2   5    3.80    1.40
  -4   2   5    3.70    1.90
  -4   2   5    3.00    2.00
  -3  -2   5  936.61   27.70
  -3  -2   5  929.51   29.00
  -3  -2   5  913.01   22.40
   3   2  -5  945.61   27.70
  -3   2   5  887.41   29.00
  -3   2   5  930.21   25.80
  -2  -2   5  147.89    7.90
  -2  -2   5  147.59    3.90
  -2  -2   5  152.38    9.40
   2   2  -5  146.39    7.90
  -2   2   5  157.78    7.60
  -2   2   5  159.78   10.20
  -1  -2   5  145.99    8.20
   1  -2  -5  150.78    7.60
  -1  -2   5  150.08    7.50
  -1  -2   5  137.79    8.90
   1   2  -5  138.39    7.20
  -1   2   5  145.99   10.00
  -1   2   5  145.79    4.60
   1   2  -5  156.18    9.30
  -1   2   5  144.09    7.40
   0  -2   5  124.69    6.70
   0  -2   5  125.89    4.30
   0  -2  -5  127.69    7.30
   0  -2   5  109.79    8.00
   0  -2   5  114.39    7.70
   0   2  -5  132.39    6.70
   0   2   5  117.69    7.00
   0   2  -5  135.59    8.70
   0   2   5  127.89    9.70
   0   2   5  129.19    7.10
   1  -2   5   59.19    6.00
   1  -2   5   56.49    5.70
   1  -2   5   47.70    3.30
  -1  -2  -5   64.29    8.70
  -1   2  -5   55.79    3.70
   1   2   5   53.09    6.60
  -1   2  -5   51.69    4.30
  -1   2  -5   43.80    6.10
   1   2   5   56.89    5.10
   1   2   5   55.29    4.90
  -2  -2  -5  154.98    5.30
   2  -2   5  154.08    9.80
   2  -2   5  147.79    7.10
   2  -2   5  157.48    9.80
  -2  -2  -5  145.39    9.10
  -2  -2  -5  140.19    8.80
  -2   2  -5  151.98    8.00
  -2   2  -5  148.69    9.90
  -2   2  -5  152.88    7.50
   2   2   5  162.88   10.20
   2   2   5  152.78    9.00
   2   2   5  149.19   11.30
   3  -2   5   51.49    4.70
   3  -2   5   37.30    6.30
   3  -2   5   43.80    6.10
   3  -2   5   36.30    5.70
  -3  -2  -5   51.39    3.80
  -3  -2  -5   52.39    5.90
  -3  -2  -5   58.49    6.20
   3   2   5   49.90    9.10
   3   2   5   56.49    6.10
  -3   2  -5   47.80    4.90
  -3   2  -5   56.09    6.20
  -3   2  -5   56.39    5.20
   3   2   5   51.99    5.40
   4  -2   5   11.10    3.80
   4  -2   5   18.90    4.60
   4  -2   5   21.40    3.90
  -4  -2  -5   26.80    5.20
   4  -2   5   21.60    4.60
  -4  -2  -5   24.20    3.50
  -4  -2  -5   23.60    4.90
   4   2   5   24.80    6.00
  -4   2  -5   24.20    4.20
  -4   2  -5   23.80    5.10
   4   2   5   25.90    4.60
   4   2   5   23.60    5.20
  -4   2  -5   22.80    4.20
   5  -2   5  148.59    9.70
   5  -2   5  153.48   11.20
  -5  -2  -5  150.68   11.10
   5  -2   5  141.89   11.10
  -5  -2  -5  173.98   11.90
  -5  -2  -5  146.39    8.90
   5  -2   5  182.48   15.10
  -5   2  -5  154.48   10.20
  -5   2  -5  163.88   15.40
   5   2   5  159.98   11.30
   5   2   5  154.48   10.60
   5   2   5  150.38   11.30
  -5   2  -5  149.29   10.10
   5   2   5  148.69   12.10
  -6  -2  -5   50.99    7.70
  -6  -2  -5   60.59    6.50
   6  -2   5   69.09    9.10
   6  -2   5   50.69    7.80
  -6  -2  -5   49.40    7.90
   6  -2   5   63.09    8.00
   6  -2   5   45.80    6.70
   6   2   5   45.80    7.00
  -6   2  -5   50.29    7.20
   6   2   5   66.99    9.30
  -6   2  -5   55.89    8.70
   6   2   5   42.50    7.20
   7  -2   5   21.40    6.00
   7  -2   5   18.40    4.80
  -7  -2  -5   27.50    6.50
   7  -2   5   23.80    5.50
  -7  -2  -5   22.80    5.20
  -7   2  -5   19.90    5.60
   7   2   5   24.60    5.80
  -8  -2  -5   29.00    6.00
  -8  -2  -5   28.90    7.10
   8  -2   5   26.60    6.00
   8  -2   5   23.10    6.50
  -8   2  -5   33.60    7.20
  -9  -2  -5    2.90    3.40
  -9   2  -5    0.40    2.50
 -10  -2  -5   22.60    7.10
 -10  -2  -5   20.00    6.80
 -10   2  -5   26.90    7.10
 -11  -2  -5   -1.60    3.50
 -11  -2  -5   -1.50    4.10
 -11   2  -5    0.50    4.40
 -12  -2  -5   -4.60    4.10
 -12  -2  -5   -2.90    6.30
 -12   2  -5   -9.20    3.50
 -14  -3   5   75.39   13.90
 -14  -3   5   79.79   12.40
 -14   3   5   87.89   14.80
 -14   3   5   64.39   16.70
 -13  -3   5  104.79   13.80
 -13  -3   5   97.29   15.00
 -13   3   5  105.49   14.00
 -13   3   5   78.19   13.90
 -12  -3   5    2.00    3.10
 -12  -3   5    7.60    4.60
 -12  -3   5    7.80    5.50
 -12   3   5    1.60    4.30
 -12   3   5    5.90    2.80
 -11  -3   5  209.48   15.40
 -11  -3   5  214.68   18.50
 -11   3   5  221.48   18.60
 -11   3   5  216.98   12.20
 -10  -3   5   19.60    5.30
 -10  -3   5   17.10    6.10
 -10   3   5   34.40    5.50
 -10   3   5   32.80    7.10
 -10   3   5   19.10    4.50
  -9  -3   5  293.17   19.00
  -9  -3   5  274.97   15.50
  -9   3   5  302.27   14.70
  -9   3   5  298.87   17.20
   9   3  -5  286.77   15.90
  -9   3   5  290.17   15.00
  -8  -3   5  313.87   14.90
  -8  -3   5  282.97   17.70
  -8   3   5  277.47   13.20
  -8   3   5  275.37   15.50
  -8   3   5  248.48   13.20
   8   3  -5  279.67   14.50
  -7  -3   5   53.09    8.00
  -7  -3   5   69.19    6.50
   7   3  -5   68.09    6.40
  -7   3   5   72.59    6.40
  -7   3   5   75.39    7.80
  -6  -3   5  284.57   15.60
  -6  -3   5  272.77   12.00
  -6   3   5  265.47   13.80
   6   3  -5  275.77   13.60
  -6   3   5  276.07   12.70
  -6   3   5  286.37   11.60
  -5  -3   5  262.97    7.40
  -5  -3   5  251.67   10.30
  -5  -3   5  251.17    7.40
  -5   3   5  277.87   13.20
  -5   3   5  256.07   11.70
   5   3  -5  240.38   10.20
  -5   3   5  271.97   12.40
  -4  -3   5  860.31   28.50
  -4  -3   5  868.01   22.90
  -4  -3   5  880.41   22.70
   4   3  -5  899.51   28.70
  -4   3   5  890.21   27.20
  -4   3   5  897.81   24.60
  -4   3   5  871.11   27.50
  -3  -3   5    0.80    0.70
  -3  -3   5    1.10    1.10
  -3  -3   5    1.10    1.70
  -3  -3   5    0.00    1.50
  -3   3   5    1.90    1.30
   3   3  -5    1.50    2.00
  -3   3   5   -0.60    1.30
  -3   3   5    3.10    2.30
  -2  -3   5  456.95   16.60
  -2  -3   5  428.16   17.80
  -2  -3   5  424.46   14.90
  -2   3   5  455.65   14.10
   2   3  -5  452.25   16.50
  -2   3   5  449.95   18.50
  -1  -3   5    0.30    1.50
  -1  -3   5    2.50    1.80
  -1  -3   5    0.70    1.90
   1  -3  -5    2.40    1.30
  -1   3   5    6.10    2.60
  -1   3   5    2.70    0.80
  -1   3   5    2.10    1.40
   1   3  -5    2.30    1.50
   0  -3   5  266.67   13.70
   0  -3  -5  276.87   11.20
   0  -3   5  257.37   11.40
   0  -3   5  269.87   13.30
   0  -3  -5  253.67   14.50
   0   3  -5  281.87    7.10
   0   3   5  287.27   15.00
   0   3  -5  283.57   13.50
   0   3   5  273.67   10.90
   0   3  -5  263.57   11.30
   0   3   5  280.47   12.10
   1  -3   5 1238.28   36.60
  -1  -3  -5 1250.07   35.00
  -1  -3  -5 1396.56   41.80
   1  -3   5 1270.87   37.80
   1  -3   5 1258.97   31.00
   1  -3   5 1303.67   35.10
   1   3   5 1301.17   38.50
  -1   3  -5 1309.27   38.00
  -1   3  -5 1239.18   34.70
   1   3   5 1324.07   34.90
  -1   3  -5 1266.37   31.10
   1   3   5 1290.57   40.60
   2  -3   5  241.88   12.60
  -2  -3  -5  247.68    7.20
   2  -3   5  222.48   12.50
  -2  -3  -5  247.88   12.00
   2  -3   5  240.48    9.40
  -2  -3  -5  241.68   14.70
   2   3   5  238.88   11.40
   2   3   5  235.88   11.60
  -2   3  -5  237.98   12.80
  -2   3  -5  207.98   10.50
   2   3   5  223.08   14.00
  -2   3  -5  231.18    9.40
   3  -3   5  252.67   13.60
  -3  -3  -5  227.48    8.70
  -3  -3  -5  241.78   12.90
   3  -3   5  239.28   13.00
   3  -3   5  217.18   10.10
  -3  -3  -5  230.08   12.20
  -3  -3  -5  225.18   14.70
   3   3   5  208.18   11.60
  -3   3  -5  239.48   10.60
  -3   3  -5  227.88   11.70
  -3   3  -5  250.17   13.60
   3   3   5  234.18   12.00
   3   3   5  232.88   14.80
   4  -3   5   95.59    8.80
   4  -3   5  104.79    8.90
  -4  -3  -5  107.19    9.00
  -4  -3  -5   92.59   10.00
  -4  -3  -5   97.09    6.30
   4  -3   5   97.69    9.40
   4  -3   5  104.79    7.40
  -4  -3  -5  109.09    8.80
  -4   3  -5   99.39    7.90
   4   3   5   91.89    9.80
   4   3   5  102.59    8.20
  -4   3  -5   92.69    8.80
  -4   3  -5   99.29    7.50
   4   3   5  113.29    8.90
  -5  -3  -5  287.87   15.70
  -5  -3  -5  295.57   16.30
  -5  -3  -5  273.37   17.50
  -5  -3  -5  280.57   12.60
   5  -3   5  267.47   17.80
   5  -3   5  277.97   13.70
   5  -3   5  268.27   15.70
   5   3   5  265.87   15.20
   5   3   5  276.17   16.90
  -5   3  -5  269.67   13.80
  -5   3  -5  272.17   14.40
   5   3   5  260.67   14.40
  -6  -3  -5   48.60    9.70
  -6  -3  -5   91.99    9.80
   6  -3   5   70.89    8.70
   6  -3   5   72.99    9.30
  -6  -3  -5   77.49    9.90
   6  -3   5   75.49    7.80
  -6  -3  -5   84.79    7.40
   6  -3   5   87.79    9.20
   6   3   5   65.59    8.70
  -6   3  -5   71.09    7.90
  -6   3  -5   80.09    8.10
  -6   3  -5   69.49    9.50
  -7  -3  -5  149.99   10.80
   7  -3   5  149.39   12.00
   7  -3   5  132.99   11.00
  -7  -3  -5  190.18   14.00
   7  -3   5  161.88   13.20
  -7   3  -5  166.48   12.60
   7   3   5  132.59   11.20
  -7   3  -5  144.39   11.40
  -8  -3  -5  128.09   11.00
   8  -3   5  129.59   13.00
   8  -3   5  146.79   11.80
  -8  -3  -5  145.59   13.30
  -8   3  -5  138.79   11.80
  -9  -3  -5   47.50    8.40
  -9  -3  -5   45.60    9.20
   9  -3   5   55.59    9.80
   9  -3   5   39.80    7.20
  -9   3  -5   31.30    7.40
 -10  -3  -5  283.67   20.10
 -10   3  -5  241.78   18.20
 -11  -3  -5   84.79   12.40
 -11  -3  -5   81.99   11.70
 -11   3  -5   83.49   12.50
 -12  -3  -5   38.10   13.00
 -12  -3  -5   32.40    9.20
 -12   3  -5   38.70    9.50
 -13  -4   5    5.50    5.40
 -13  -4   5    6.40    5.40
 -13   4   5    7.70    4.40
 -13   4   5    6.10    5.20
 -12  -4   5   -0.20    4.50
 -12  -4   5    2.50    3.60
 -12  -4   5    6.90    4.70
 -12   4   5    5.00    3.90
 -12   4   5    4.50    4.70
 -11  -4   5  107.19   10.90
 -11  -4   5  129.49   14.40
 -11   4   5  123.79    9.90
 -11   4   5  127.09   12.70
 -10  -4   5   40.40    7.30
 -10  -4   5   33.10    8.50
 -10   4   5   33.50    5.80
 -10   4   5   28.60    6.80
 -10   4   5   23.80    5.60
  -9  -4   5   64.99   10.10
  -9  -4   5   90.39    8.70
  -9   4   5   79.09   10.00
  -9   4   5   91.39    8.20
  -9   4   5   79.89    7.60
   9   4  -5   67.39    8.50
  -8  -4   5   -1.80    2.00
  -8  -4   5   -2.30    2.90
  -8   4   5   -0.10    1.70
  -8   4   5   -0.30    2.30
   8   4  -5   -1.00    2.20
  -8   4   5   -1.30    2.20
  -7  -4   5   66.79    9.50
  -7  -4   5   75.49    6.90
  -7   4   5   64.19    6.70
   7   4  -5   55.49    6.10
  -7   4   5   68.09    5.80
  -7   4   5   61.99    8.00
  -6  -4   5    7.60    2.50
  -6  -4   5    7.60    3.70
  -6   4   5    9.20    3.20
  -6   4   5    7.00    3.00
   6   4  -5    6.90    2.60
  -5  -4   5    1.30    2.30
  -5  -4   5    0.80    0.40
  -5  -4   5    0.50    1.00
  -5   4   5    1.30    1.30
   5   4  -5    0.50    1.00
   5   4  -5   -1.60    2.00
  -5   4   5   -1.10    1.50
  -4  -4   5  132.89    5.70
  -4  -4   5  126.79    6.10
  -4  -4   5  127.59    9.60
   4   4  -5  144.89    9.80
  -4   4   5  135.19    9.00
  -4   4   5  130.49    6.20
   4   4  -5  130.29    6.00
  -4   4   5  129.29    8.50
  -3  -4   5  658.43   24.50
  -3  -4   5  673.13   19.40
  -3  -4   5  672.63   23.50
   3   4  -5  654.23   23.20
  -3   4   5  669.13   23.40
   3   4  -5  688.13   16.60
  -3   4   5  675.63   18.20
  -3   4   5  673.23   23.70
  -2  -4   5  993.00   30.40
  -2  -4   5 1019.60   27.90
   2  -4  -5  997.20   32.70
  -2  -4   5 1051.99   32.50
  -2   4   5  987.60   26.40
   2   4  -5 1004.80   30.40
  -2   4   5  988.90   25.30
  -2   4   5 1014.10   32.30
  -1  -4   5  326.87   13.00
   1  -4  -5  314.67   11.00
  -1  -4   5  328.17   15.30
  -1  -4   5  302.07   13.50
   1  -4  -5  320.97   16.20
  -1   4   5  308.57   10.60
  -1   4   5  320.17   15.90
   1   4  -5  318.57   13.80
  -1   4   5  311.27    9.70
   0  -4  -5   51.79    4.40
   0  -4   5   43.00    6.10
   0  -4  -5   53.39    7.70
   0  -4   5   53.59    5.40
   0  -4   5   44.70    4.80
   0   4   5   50.39    4.20
   0   4  -5   52.09    5.10
   0   4   5   45.40    2.30
   0   4  -5   45.80    2.10
   0   4   5   40.80    6.30
   0   4   5   52.89    5.40
   0   4  -5   41.00    6.00
   1  -4   5  129.19    8.40
  -1  -4  -5  134.79    7.80
  -1  -4  -5  123.19   10.40
   1  -4   5  118.99    8.30
   1  -4   5  121.79    9.10
   1   4   5  118.69   10.20
  -1   4  -5  127.89    9.30
  -1   4  -5  122.59    9.00
  -1   4  -5  119.59    5.40
   1   4   5  134.39    8.70
   1   4   5  131.29    7.40
  -2  -4  -5    4.60    2.60
  -2  -4  -5    8.00    1.40
   2  -4   5    6.80    3.00
   2  -4   5    7.10    2.90
  -2  -4  -5   14.10    3.20
   2   4   5    7.80    3.50
  -2   4  -5   11.90    3.80
   2   4   5    9.70    3.00
  -2   4  -5    6.40    2.80
   2   4   5    6.00    2.50
  -2   4  -5    4.20    1.60
  -3  -4  -5    2.80    2.00
   3  -4   5    3.50    3.00
  -3  -4  -5    5.30    2.70
  -3  -4  -5    4.20    1.50
   3  -4   5    0.60    2.00
   3   4   5    4.80    2.90
  -3   4  -5    2.40    2.10
   3   4   5    0.60    2.00
  -3   4  -5    2.10    2.50
   3   4   5    1.00    1.80
  -3   4  -5    5.20    2.00
  -4  -4  -5  247.78   14.30
   4  -4   5  219.78   13.40
   4  -4   5  226.28   11.50
  -4  -4  -5  230.08   13.30
  -4  -4  -5  258.87   10.70
  -4  -4  -5  268.07   17.00
   4  -4   5  212.98   13.60
  -4   4  -5  224.28   14.20
   4   4   5  236.88   13.30
  -4   4  -5  216.68   12.60
   4   4   5  250.57   13.70
  -4   4  -5  237.48   11.80
  -5  -4  -5   59.79    7.90
  -5  -4  -5   50.29    5.30
   5  -4   5   55.09    7.60
   5  -4   5   47.10    6.30
  -5  -4  -5   44.30    7.50
   5  -4   5   72.09    8.50
   5  -4   5   61.79    8.70
  -5  -4  -5   37.50    6.90
  -5   4  -5   53.49    7.70
  -5   4  -5   40.00    6.90
  -5   4  -5   51.69    6.70
  -6  -4  -5  189.68   15.70
   6  -4   5  210.58   13.10
  -6  -4  -5  232.88   12.40
  -6  -4  -5  208.68   14.80
  -6  -4  -5  197.18   14.10
   6  -4   5  224.38   14.90
   6  -4   5  258.47   15.70
  -6   4  -5  222.58   14.50
  -6   4  -5  225.38   15.30
   6   4   5  213.48   13.70
  -6   4  -5  233.88   13.60
   7  -4   5   20.70    5.90
  -7  -4  -5   17.50    5.50
   7  -4   5   15.60    4.70
  -7  -4  -5   13.40    4.00
   7  -4   5   18.20    5.10
  -7  -4  -5   12.50    5.40
  -7   4  -5   12.00    5.10
   7   4   5    8.40    4.40
  -7   4  -5   17.80    5.10
   8  -4   5   87.09   12.10
  -8  -4  -5  108.19   10.10
   8  -4   5   86.09    9.20
  -8  -4  -5   98.49   12.40
  -8   4  -5  103.69   10.70
  -9  -4  -5   22.00    6.00
   9  -4   5   24.80    5.30
   9  -4   5   33.00    7.90
  -9  -4  -5   34.70    7.90
  -9   4  -5   30.70    7.50
 -10  -4  -5    0.70    4.00
 -10  -4  -5   -1.50    4.00
 -10   4  -5   -2.00    4.20
 -11  -4  -5    4.60    4.30
 -11  -4  -5    7.10    4.40
 -11   4  -5    7.80    5.30
 -12  -4  -5   22.80    8.10
 -12  -4  -5   12.50    6.50
 -13  -5   5   42.30    9.70
 -13  -5   5   51.49   11.20
 -13   5   5   52.59    8.20
 -13   5   5   52.69    9.90
 -12  -5   5   73.69   13.00
 -12  -5   5   54.09    9.10
 -12   5   5   65.09    8.50
 -12   5   5   61.99   10.80
 -11  -5   5  411.56   21.80
 -11  -5   5  405.06   25.30
 -11   5   5  393.26   22.90
 -11   5   5  403.76   22.30
 -11   5   5  400.56   19.60
 -10  -5   5    2.00    3.20
 -10   5   5    4.00    3.20
 -10   5   5    1.00    3.00
 -10   5   5    9.40    4.90
  -9  -5   5   60.39    7.90
  -9  -5   5   56.19   10.60
  -9   5   5   43.80    8.10
  -9   5   5   64.89    8.40
  -9   5   5   61.29    6.60
   9   5  -5   64.79    8.60
  -8  -5   5   75.29   10.50
  -8  -5   5   73.99    8.60
  -8   5   5   66.09    9.10
   8   5  -5   68.09    8.00
  -8   5   5   77.19    6.40
  -8   5   5   74.09    7.80
  -7  -5   5  175.68   13.70
  -7  -5   5  179.08   10.70
  -7   5   5  176.98   11.40
  -7   5   5  191.78   12.90
  -7   5   5  178.98    9.10
   7   5  -5  196.78   10.90
  -6  -5   5 1475.15   45.90
  -6  -5   5 1388.56   38.40
  -6   5   5 1387.86   42.90
  -6   5   5 1348.77   35.60
  -6   5   5 1485.05   42.00
   6   5  -5 1400.26   38.20
  -5  -5   5   44.40    2.00
  -5  -5   5   44.60    4.40
  -5  -5   5   42.50    6.90
  -5   5   5   39.70    6.10
   5   5  -5   51.99    7.30
  -5   5   5   48.50    3.70
   5   5  -5   49.10    4.40
  -5   5   5   44.10    3.30
  -4  -5   5    2.70    1.20
  -4  -5   5    5.80    3.20
  -4  -5   5    3.70    1.50
  -4   5   5    3.80    2.20
   4   5  -5    4.00    1.30
  -4   5   5    2.60    1.00
   4   5  -5    2.70    2.40
  -3  -5   5  145.59   10.10
  -3  -5   5  154.68   10.80
  -3  -5   5  138.59    7.00
   3  -5  -5  148.29   10.30
   3   5  -5  139.59    5.20
  -3   5   5  143.29    4.90
   3   5  -5  161.98   10.40
  -3   5   5  137.39    7.90
  -2  -5   5 1181.98   35.30
  -2  -5   5 1170.28   31.50
  -2  -5   5 1234.58   44.00
   2  -5  -5 1177.38   37.30
  -2   5   5 1141.99   36.00
  -2   5   5 1041.50   37.90
   2   5  -5 1124.19   34.60
  -2   5   5 1172.18   27.20
  -2   5   5 1141.89   30.50
  -1  -5   5  299.77   17.50
   1  -5  -5  314.37   16.60
  -1  -5   5  315.47   14.60
   1  -5  -5  305.87   10.30
  -1  -5   5  319.17   14.70
  -1   5   5  307.77   16.00
  -1   5   5  313.67   10.10
   1   5  -5  288.57   13.90
  -1   5   5  322.47   10.70
   0  -5  -5  206.28   13.60
   0  -5   5  191.68   10.50
   0  -5   5  203.98   11.30
   0  -5  -5  202.48    8.80
   0   5   5  199.08   11.10
   0   5  -5  205.98    6.30
   0   5  -5  203.18   11.10
   0   5   5  200.78   13.00
   0   5   5  196.38    7.20
   0   5   5  205.98    8.50
   0   5  -5  190.78   11.60
   1  -5   5  141.79    9.50
   1  -5   5  141.19    9.30
  -1  -5  -5  136.19   11.40
  -1  -5  -5  140.49    5.80
  -1  -5  -5  143.69    8.10
   1  -5   5  134.29   10.00
  -1   5  -5  152.08   10.40
  -1   5  -5  152.28    9.60
   1   5   5  145.49    5.90
   1   5   5  139.59    7.70
  -1   5  -5  129.49    9.80
   1   5   5  134.19    9.40
  -1   5  -5  138.29    6.10
   2  -5   5   44.70    6.50
  -2  -5  -5   57.99    3.90
  -2  -5  -5   53.99    8.60
   2  -5   5   41.10    6.30
  -2  -5  -5   49.40    5.30
  -2   5  -5   57.39    7.70
  -2   5  -5   35.40    6.00
   2   5   5   49.00    5.10
   2   5   5   46.90    6.30
  -2   5  -5   49.00    4.10
  -2   5  -5   47.50    6.40
  -3  -5  -5  910.91   29.20
  -3  -5  -5  920.51   24.80
   3  -5   5  882.71   30.40
   3  -5   5  907.61   31.20
  -3  -5  -5  920.71   35.10
  -3   5  -5  875.51   31.90
  -3   5  -5  884.81   26.20
   3   5   5  841.62   29.50
  -3   5  -5  916.81   30.20
  -3   5  -5  826.22   30.60
  -4  -5  -5  538.85   23.00
   4  -5   5  520.25   22.30
  -4  -5  -5  513.75   21.20
  -4  -5  -5  503.75   25.40
  -4  -5  -5  509.65   17.30
  -4   5  -5  466.95   21.70
   4   5   5  467.35   20.70
  -4   5  -5  493.65   21.20
  -4   5  -5  504.15   18.70
  -5  -5  -5   48.30    9.00
   5  -5   5   44.60    7.20
   5  -5   5   53.39    8.20
  -5  -5  -5   47.30    8.20
  -5  -5  -5   60.89    5.90
   5   5   5   39.10    6.80
  -5   5  -5   52.19    8.20
  -5   5  -5   49.60    6.70
  -5   5  -5   37.50    6.60
   6  -5   5   28.30    6.40
  -6  -5  -5   19.20    5.40
  -6  -5  -5   30.30    5.30
   6  -5   5   30.10    6.70
  -6  -5  -5   20.60    6.30
  -6  -5  -5   28.90    7.10
  -6   5  -5   16.70    5.00
  -6   5  -5   22.10    5.20
   7  -5   5   56.29    8.70
  -7  -5  -5   50.69    7.20
  -7  -5  -5   56.79    9.30
   7  -5   5   61.19    8.90
  -7   5  -5   58.79    8.20
  -8  -5  -5  205.68   13.90
   8  -5   5  215.78   16.50
   8  -5   5  213.88   14.30
  -8  -5  -5  236.08   17.60
  -8   5  -5  233.78   15.60
   9  -5   5  173.28   12.50
  -9  -5  -5  184.58   16.70
   9  -5   5  186.68   15.60
  -9  -5  -5  179.28   13.90
  -9   5  -5  196.18   17.60
 -10  -5  -5  296.37   21.90
 -10  -5  -5  254.27   17.70
 -10   5  -5  299.57   19.90
 -11  -5  -5  -11.20    4.20
 -11  -5  -5    3.70    4.60
 -11   5  -5    4.20    4.80
 -13  -6   5   14.60    6.50
 -13   6   5   14.30    6.60
 -13   6   5   13.60    6.30
 -12  -6   5   35.40    8.80
 -12  -6   5   43.90    8.80
 -12   6   5   46.10    9.30
 -12   6   5   57.39    8.80
 -11  -6   5   -0.10    4.30
 -11  -6   5   -2.10    3.20
 -11   6   5   -1.90    3.00
 -11   6   5   -7.50    2.60
 -10  -6   5   10.80    6.00
 -10  -6   5    7.20    4.20
 -10   6   5   -1.50    3.30
 -10   6   5   -3.30    2.70
 -10   6   5    6.10    4.00
  -9  -6   5    3.70    3.90
  -9  -6   5   -2.00    2.30
  -9   6   5   -2.30    2.40
  -9   6   5   -1.70    1.90
   9   6  -5   -6.10    2.50
  -9   6   5    0.20    2.60
  -8  -6   5    1.10    3.70
  -8  -6   5    0.80    2.40
  -8   6   5    1.30    2.30
  -8   6   5   -1.20    1.70
  -8   6   5    2.00    2.40
   8   6  -5   -0.70    2.30
  -7  -6   5    0.30    3.50
  -7   6   5    0.40    1.30
  -7   6   5   -0.60    2.10
   7   6  -5    0.00    1.90
  -7   6   5    0.40    2.40
  -6  -6   5  204.38   10.90
  -6  -6   5  215.88   15.00
  -6   6   5  203.18    7.90
  -6   6   5  207.28   13.50
   6   6  -5  210.18   10.60
   6   6  -5  206.38   14.40
  -6   6   5  200.98   12.60
  -5  -6   5  128.29    7.70
  -5  -6   5  156.88   12.00
  -5  -6   5  141.99    5.10
   5   6  -5  143.69    7.70
  -5   6   5  149.59    5.00
   5   6  -5  157.18   11.80
  -5   6   5  161.88   11.10
  -5   6   5  155.08    5.20
  -4  -6   5  285.77   15.80
   4  -6  -5  296.27   14.90
  -4  -6   5  283.97   10.10
   4   6  -5  291.57   10.50
   4   6  -5  300.37   15.90
  -4   6   5  269.67   13.40
  -4   6   5  284.07   15.00
   3  -6  -5   56.79    6.80
  -3  -6   5   53.39    7.60
  -3  -6   5   49.30    4.30
  -3  -6   5   35.40    6.10
   3   6  -5   49.30    3.30
   3   6  -5   43.10    6.60
  -3   6   5   52.09    5.30
  -3   6   5   56.79    7.80
  -2  -6   5   39.70    4.30
  -2  -6   5   31.50    5.70
   2  -6  -5   49.50    7.50
  -2  -6   5   32.80    5.80
   2   6  -5   42.10    2.50
  -2   6   5   33.70    5.70
  -2   6   5   42.80    4.40
   2   6  -5   40.20    6.40
   1  -6  -5   60.89    8.70
  -1  -6   5   71.99    6.10
  -1  -6   5   52.99    7.80
   1  -6  -5   58.59    3.50
  -1  -6   5   55.69    7.50
   1   6  -5   57.89    6.20
  -1   6   5   51.39    7.10
   1   6  -5   65.89    3.10
   1   6  -5   67.39    7.00
  -1   6   5   60.99    4.60
   1   6  -5   62.19    3.00
   0  -6   5   29.10    5.80
   0  -6  -5   36.50    3.60
   0  -6   5   42.50    5.70
   0  -6   5   33.20    5.60
   0  -6  -5   43.60    7.70
   0   6  -5   33.50    5.50
   0   6   5   40.30    3.40
   0   6   5   46.30    6.60
   0   6  -5   35.40    2.70
   0   6  -5   36.30    5.90
   1  -6   5   69.99    7.60
  -1  -6  -5   60.79    4.40
  -1  -6  -5   66.69    5.40
  -1  -6  -5   61.59    9.40
   1  -6   5   73.69    6.90
  -1   6  -5   74.39    7.20
  -1   6  -5   74.19    7.50
   1   6   5   57.79    7.30
  -1   6  -5   68.89    7.40
  -1   6  -5   69.29    4.40
   1   6   5   65.79    4.50
  -2  -6  -5  580.94   26.90
  -2  -6  -5  608.24   21.00
  -2  -6  -5  607.74   18.30
   2  -6   5  584.54   22.90
   2  -6   5  630.34   24.50
   2   6   5  582.94   23.10
  -2   6  -5  598.34   18.60
  -2   6  -5  585.94   23.80
  -2   6  -5  597.34   24.40
  -2   6  -5  618.74   23.70
  -3  -6  -5  165.88    8.30
  -3  -6  -5  141.79   14.30
  -3  -6  -5  140.49    9.70
   3  -6   5  158.78   11.20
   3  -6   5  160.58   11.50
  -3   6  -5  171.38    9.10
  -3   6  -5  137.69   10.50
   3   6   5  138.79   10.50
  -3   6  -5  169.88   12.80
  -3   6  -5  153.48   11.50
  -4  -6  -5   89.69    6.60
   4  -6   5   83.19    9.10
   4  -6   5   60.19    8.30
  -4  -6  -5   78.29    8.10
  -4  -6  -5   93.59   12.70
  -4   6  -5   82.79    8.60
  -4   6  -5   73.29    9.90
  -4   6  -5   87.09    7.30
   4   6   5   93.59    8.90
   5  -6   5    6.60    3.80
  -5  -6  -5   11.00    4.90
  -5  -6  -5    9.80    3.20
  -5   6  -5    2.30    3.40
  -5   6  -5    3.30    2.90
  -5   6  -5    6.50    3.40
   5   6   5    7.80    4.20
  -5   6  -5    5.80    2.70
   6  -6   5  159.78   13.10
  -6  -6  -5  158.48   13.70
  -6   6  -5  141.59   10.70
  -6   6  -5  151.58   12.70
  -7  -6  -5    3.80    4.30
  -7  -6  -5    6.00    3.60
   7  -6   5    0.60    2.80
   7  -6   5    7.30    4.40
  -7   6  -5    9.40    4.20
   8  -6   5    0.30    3.00
  -8  -6  -5   -2.40    2.00
  -8  -6  -5    3.90    4.90
   8  -6   5    0.60    3.10
  -8   6  -5   -1.30    3.30
  -9  -6  -5    7.90    4.50
   9  -6   5    8.70    5.80
   9  -6   5    3.60    3.80
  -9  -6  -5    4.40    5.40
  -9   6  -5   -6.60    2.80
 -10  -6  -5    6.50    5.10
  10  -6   5    7.00    3.60
 -10  -6  -5    7.40    4.80
  10  -6   5    2.40    4.60
 -10   6  -5   -1.90    4.30
 -11  -6  -5  223.58   17.40
 -11  -6  -5  231.78   20.20
 -11   6  -5  237.78   19.10
 -13  -7   5   -2.70    4.20
 -13  -7   5    6.00    4.70
 -13   7   5   -2.00    4.80
 -13   7   5   -6.00    3.80
 -12  -7   5  172.98   17.60
 -12  -7   5  192.08   16.10
 -12   7   5  181.88   14.60
 -12   7   5  189.58   17.10
 -11  -7   5  116.19   12.00
 -11  -7   5   89.89   13.50
 -11   7   5  101.59   13.60
 -11   7   5  108.19   11.20
 -10  -7   5  127.69   11.90
 -10  -7   5  131.69   14.30
 -10   7   5  125.19   11.50
 -10   7   5  109.39    8.80
 -10   7   5  145.99   13.60
  -9  -7   5  105.99   10.10
  -9  -7   5   93.79   16.50
   9   7  -5   63.29    8.40
  -9   7   5   90.29    6.90
  -9   7   5  106.79   10.30
  -9   7   5   96.69   12.10
  -8  -7   5  186.98   12.30
  -8  -7   5  190.08   15.80
  -8   7   5  224.68   14.40
  -8   7   5  196.08    9.20
  -8   7   5  224.08   15.50
   8   7  -5  194.28   12.30
  -7  -7   5    5.40    3.00
  -7  -7   5    7.70    4.70
  -7   7   5    5.70    3.50
  -7   7   5    4.10    1.60
  -7   7   5    5.10    3.80
   7   7  -5    5.80    2.80
  -6  -7   5  227.38   16.00
  -6  -7   5  230.28   11.80
   6   7  -5  228.98   11.40
   6   7  -5  229.28   16.10
  -6   7   5  227.88    6.10
  -6   7   5  223.18   14.10
  -5  -7   5  483.85   13.60
  -5  -7   5  490.55   23.20
   5   7  -5  490.45   16.80
  -5   7   5  492.15   21.50
  -5   7   5  457.05   20.30
   5   7  -5  504.75   23.30
  -4  -7   5   24.00    5.30
  -4  -7   5   28.20    6.00
   4  -7  -5   34.10    6.20
  -4  -7   5   24.50    3.30
   4   7  -5   26.00    5.90
   4   7  -5   20.00    3.00
  -4   7   5   23.40    4.70
  -4   7   5   18.90    4.50
   3  -7  -5  280.67   16.00
  -3  -7   5  280.47   15.90
  -3  -7   5  265.57   11.30
  -3  -7   5  295.27   16.50
   3   7  -5  282.07   15.70
   3   7  -5  280.67    9.90
  -3   7   5  282.77   15.60
  -3   7   5  283.77   13.20
  -2  -7   5  187.78   12.50
  -2  -7   5  188.88   12.80
  -2  -7   5  185.98    9.70
   2  -7  -5  203.38   13.70
  -2   7   5  169.38    9.40
   2   7  -5  191.08   10.80
   2   7  -5  182.48    7.00
  -2   7   5  201.58   12.90
   2   7  -5  169.48   11.70
  -1  -7   5  362.96   17.80
  -1  -7   5  400.46   18.60
  -1  -7   5  351.26   15.10
   1  -7  -5  340.87    9.60
   1  -7  -5  389.36   20.10
   1   7  -5  352.36   16.30
   1   7  -5  361.06   11.30
  -1   7   5  383.26   18.30
   1   7  -5  334.07   16.80
  -1   7   5  357.06   13.70
   0  -7  -5   74.19    4.80
   0  -7   5   58.69    7.90
   0  -7  -5   72.89   10.20
   0  -7   5   76.59    7.20
   0  -7   5   63.29    8.10
   0   7   5   56.19    7.60
   0   7   5   65.19    5.00
   0   7  -5   69.49    4.30
   0   7   5   73.79    7.70
   0   7  -5   66.29    7.10
   0   7  -5   51.49    7.30
   1  -7   5  663.13   24.40
   1  -7   5  668.53   26.00
   1  -7   5  668.53   25.90
  -1  -7  -5  648.74   20.70
  -1  -7  -5  668.93   20.60
  -1  -7  -5  673.53   29.30
  -1   7  -5  711.53   26.50
  -1   7  -5  646.44   25.50
  -1   7  -5  640.14   19.30
  -1   7  -5  645.54   25.30
   1   7   5  655.13   20.20
   1   7   5  698.73   25.90
   2  -7   5   -0.50    2.60
  -2  -7  -5    0.50    1.90
   2  -7   5    2.00    2.40
  -2  -7  -5   -0.10    1.40
   2   7   5    2.00    1.50
  -2   7  -5   -2.10    2.30
  -2   7  -5   -0.90    2.40
  -2   7  -5   -0.60    1.30
  -2   7  -5   -0.90    2.70
   2   7   5   -3.50    2.00
  -3  -7  -5  167.78    9.10
   3  -7   5  184.38   12.70
  -3  -7  -5  147.79   10.10
   3  -7   5  144.19   11.40
  -3  -7  -5  148.39   13.90
   3   7   5  168.78   12.10
  -3   7  -5  154.38   11.90
  -3   7  -5  166.08    9.20
  -3   7  -5  168.08   13.10
  -3   7  -5  186.38   14.60
   4  -7   5  372.96   19.30
  -4  -7  -5  420.46   24.00
  -4  -7  -5  366.66   17.80
  -4  -7  -5  415.16   16.10
   4  -7   5  360.36   18.80
  -4   7  -5  355.86   19.20
   4   7   5  405.66   19.70
  -4   7  -5  340.47   21.70
  -4   7  -5  365.46   19.40
  -4   7  -5  377.86   20.70
  -5  -7  -5  102.19   10.10
  -5  -7  -5  110.79    8.60
   5  -7   5  120.59   11.10
  -5   7  -5  102.39   11.00
  -5   7  -5  112.89   11.70
  -5   7  -5  129.39    9.60
  -5   7  -5  113.49   11.00
   6  -7   5  196.28   14.60
  -6  -7  -5  191.48   11.80
  -6   7  -5  192.18   12.70
  -6   7  -5  188.58   15.70
   7  -7   5  139.49   12.80
  -7  -7  -5  113.89   14.10
   7  -7   5  110.39   11.20
  -7  -7  -5  104.19    9.60
  -7   7  -5  135.29   11.50
   8  -7   5  172.48   13.40
  -8  -7  -5  148.59   12.40
  -8  -7  -5  205.68   17.20
  -8   7  -5  197.38   14.40
   9  -7   5   13.10    4.60
   9  -7   5   19.20    6.90
  -9  -7  -5    9.20    6.40
  -9  -7  -5   15.10    5.40
  -9   7  -5   17.80    5.90
  10  -7   5  275.47   14.80
 -10  -7  -5  303.17   22.30
  10  -7   5  268.97   19.90
 -10  -7  -5  266.37   18.50
 -10   7  -5  268.57   19.20
 -11  -7  -5   11.20    6.00
 -11  -7  -5   19.20    7.30
 -11   7  -5    2.80    5.40
 -12  -8   5   18.90    7.40
 -12  -8   5   11.40    5.30
 -12   8   5   15.30    6.10
 -12   8   5    9.20    5.40
 -11  -8   5   23.10    6.70
 -11  -8   5   23.80    7.80
 -11   8   5   27.90    7.80
 -11   8   5   20.50    6.10
 -10  -8   5    1.50    3.10
 -10  -8   5    0.90    4.60
 -10   8   5   -0.50    3.20
 -10   8   5    2.10    2.10
 -10   8   5   -4.30    3.60
  -9  -8   5   25.30    7.40
  -9  -8   5   19.10    5.70
  -9   8   5   34.90    7.80
  -9   8   5   21.60    6.00
  -9   8   5   19.70    3.60
  -8  -8   5   96.49   13.20
  -8  -8   5   94.09    9.30
  -8   8   5   89.39    5.10
  -8   8   5   97.49   10.40
  -8   8   5  121.89   11.90
  -7  -8   5  145.69   13.30
   7   8  -5  128.89    9.50
  -7   8   5  129.39   11.50
  -7   8   5  122.09   11.90
  -6  -8   5    1.10    3.20
   6   8  -5    4.20    2.40
  -6   8   5   -1.70    2.80
  -6   8   5   -0.50    3.20
  -5  -8   5   14.10    5.20
   5  -8  -5   20.70    4.80
  -5  -8   5   16.20    2.40
  -5   8   5   11.60    3.90
  -5   8   5   16.10    5.20
   5   8  -5   16.00    5.30
   5   8  -5   16.40    3.40
  -4  -8   5  153.48   12.80
  -4  -8   5  162.98   13.00
   4  -8  -5  158.68   12.00
  -4  -8   5  161.18    8.20
   4   8  -5  174.98    8.50
   4   8  -5  144.59   12.20
  -4   8   5  159.88   12.30
  -4   8   5  177.08   11.30
  -3  -8   5   19.10    3.50
  -3  -8   5   26.20    6.20
  -3  -8   5   19.50    5.50
   3  -8  -5   20.70    5.10
  -3   8   5   22.00    4.30
   3   8  -5   24.70    3.30
  -3   8   5   32.20    6.40
   3   8  -5   20.60    4.00
  -2  -8   5   17.90    3.70
   2  -8  -5   21.60    5.60
  -2  -8   5   20.40    5.30
  -2  -8   5   16.50    4.90
  -2   8   5   18.30    5.00
  -2   8   5   20.00    4.00
   2   8  -5   15.30    3.80
   2   8  -5   18.90    2.70
   2   8  -5   24.80    5.60
  -1  -8   5    8.70    4.20
  -1  -8   5    3.70    3.10
  -1  -8   5    5.30    2.30
   1  -8  -5    1.90    2.70
  -1   8   5    5.40    3.70
   1   8  -5    5.80    1.80
   1   8  -5    7.70    3.60
   1   8  -5    4.60    2.80
   0  -8   5   51.89    7.00
   0  -8  -5   53.29    3.90
   0  -8  -5   71.69   10.80
   0  -8   5   75.49    9.40
   0  -8   5   60.89    8.40
   0   8   5   58.99    8.20
   0   8  -5   54.89    7.60
   0   8  -5   54.79    4.30
   0   8   5   58.79    5.30
   0   8  -5   58.79    8.00
   1  -8   5  284.97   16.60
  -1  -8  -5  242.78   20.20
  -1  -8  -5  292.27   12.70
   1  -8   5  262.97   14.50
   1  -8   5  285.87   16.10
  -1  -8  -5  273.77   11.50
   1   8   5  279.97   15.90
  -1   8  -5  263.97   15.70
   1   8   5  321.07   17.20
  -1   8  -5  253.07   15.50
  -1   8  -5  278.97   11.20
   1   8   5  288.47   12.30
   2  -8   5   16.30    4.80
  -2  -8  -5   12.30    3.00
  -2  -8  -5   22.30    6.60
   2  -8   5   18.20    4.60
  -2  -8  -5   27.50    4.70
   2   8   5   17.50    4.90
  -2   8  -5   19.80    5.50
   2   8   5   21.80    3.80
   2   8   5   13.70    4.70
  -2   8  -5   21.50    3.70
  -3  -8  -5   10.40    3.10
  -3  -8  -5   19.60    6.20
  -3  -8  -5   10.20    3.60
   3  -8   5    8.10    3.90
   3  -8   5   10.10    4.40
  -3   8  -5    6.60    2.60
  -3   8  -5   17.40    5.30
  -3   8  -5    6.50    3.80
   3   8   5    1.90    3.00
  -3   8  -5   15.40    5.40
  -4  -8  -5   -3.50    2.10
   4  -8   5   -0.20    2.70
  -4  -8  -5   -2.90    1.70
  -4   8  -5   -1.40    3.00
  -4   8  -5    2.60    3.50
  -4   8  -5   -1.90    1.90
  -4   8  -5   -1.80    2.90
  -5  -8  -5   20.10    5.10
   5  -8   5   15.90    5.30
  -5   8  -5   16.10    4.40
  -5   8  -5   22.20    6.70
  -6  -8  -5   28.70    5.70
   6  -8   5   22.30    6.20
  -6   8  -5   19.50    6.50
  -6   8  -5   24.10    5.40
  -7  -8  -5   19.50    4.90
   7  -8   5   16.90    5.40
   7  -8   5    7.50    4.70
  -7   8  -5   13.00    4.90
  -7   8  -5    4.90    5.00
  -8  -8  -5   10.30    4.10
   8  -8   5    8.30    5.30
   8  -8   5    8.40    4.00
  -8   8  -5    4.50    4.50
   9  -8   5    0.10    3.10
  -9  -8  -5   -2.90    3.10
   9  -8   5    7.70    5.50
  -9   8  -5   -2.80    3.70
 -10  -8  -5   -0.30    4.70
  10  -8   5    4.20    3.70
  10  -8   5    4.40    5.00
 -10  -8  -5    1.90    4.30
 -10   8  -5   -1.90    4.60
 -12  -9   5   62.99   10.30
 -12  -9   5   63.19   11.90
 -12   9   5   75.79   14.70
 -12   9   5   70.99   11.50
 -11  -9   5   58.69    9.20
 -11  -9   5   76.89   13.40
 -11   9   5   75.79   12.00
 -11   9   5   49.80    9.10
 -10  -9   5   80.89   10.60
 -10  -9   5   86.69   14.00
 -10   9   5   69.49   10.70
 -10   9   5   62.09    5.40
 -10   9   5   77.49   12.60
  -9  -9   5  377.96   24.30
  -9   9   5  375.66   22.60
  -9   9   5  338.07   23.20
  -9   9   5  341.67   10.40
  -8  -9   5  218.08   17.30
  -8   9   5  226.68   19.10
  -8   9   5  186.68   14.60
   8   9  -5  199.98   13.50
  -7  -9   5   16.90    5.60
  -7   9   5   26.00    6.80
   7   9  -5   24.80    4.90
  -7   9   5   28.70    6.90
  -6  -9   5   65.29   10.40
  -6   9   5   88.09    9.90
   6   9  -5   62.59    6.40
  -6   9   5   61.39    9.60
  -5  -9   5   62.59    9.80
   5  -9  -5   85.39    9.20
  -5   9   5   74.89   10.20
   5   9  -5   88.89    6.80
  -4  -9   5  580.84   23.90
   4  -9  -5  603.44   26.30
  -4  -9   5  646.24   28.50
  -4  -9   5  636.44   27.90
   4   9  -5  603.84   21.10
  -4   9   5  666.13   27.30
  -4   9   5  590.54   24.10
   3  -9  -5  663.73   28.40
  -3  -9   5  637.24   21.80
  -3  -9   5  659.53   28.00
  -3  -9   5  656.73   28.10
  -3   9   5  652.43   27.20
   3   9  -5  655.13   20.20
   3   9  -5  636.94   27.60
  -3   9   5  627.04   24.00
   3   9  -5  628.94   23.00
   2  -9  -5  469.45   23.90
  -2  -9   5  494.05   22.90
  -2  -9   5  470.85   23.00
  -2  -9   5  455.75   18.30
   2   9  -5  443.36   22.10
   2   9  -5  485.15   16.00
  -2   9   5  511.65   23.20
  -2   9   5  480.25   19.20
   2   9  -5  474.05   22.60
  -1  -9   5    5.50    3.10
  -1  -9   5    5.90    3.30
  -1  -9   5    8.90    4.50
   1   9  -5   15.30    4.40
   1   9  -5    7.60    2.20
  -1   9   5    4.50    2.80
  -1   9   5   12.30    4.90
   1   9  -5    3.20    3.70
   0  -9  -5  360.86   21.50
   0  -9   5  350.06   19.00
   0  -9   5  354.46   17.00
   0  -9   5  379.66   20.10
   0  -9  -5  366.36   11.50
   0   9   5  344.17   18.70
   0   9   5  383.06   15.70
   0   9   5  351.36   19.10
   0   9  -5  370.26   13.70
   0   9  -5  365.46   19.10
   0   9  -5  389.76   19.10
   1  -9   5  435.06   21.90
   1  -9   5  423.76   20.80
  -1  -9  -5  398.66   23.60
   1  -9   5  410.46   19.50
  -1  -9  -5  427.56   15.10
  -1  -9  -5  429.76   17.40
  -1   9  -5  439.76   21.60
   1   9   5  430.66   21.40
   1   9   5  392.66   20.10
  -1   9  -5  466.15   21.70
   1   9   5  417.46   16.70
  -1   9  -5  425.96   15.60
   2  -9   5  226.98   14.70
   2  -9   5  189.28   13.30
  -2  -9  -5  214.28   11.20
  -2  -9  -5  205.28   11.40
  -2   9  -5  224.08   11.00
  -2   9  -5  234.88   14.90
   2   9   5  200.68   14.60
  -2   9  -5  207.38   14.90
   2   9   5  194.48   10.80
  -2   9  -5  214.38   14.90
   3  -9   5  217.98   14.50
  -3  -9  -5  189.98   11.60
  -3  -9  -5  205.88   11.70
  -3   9  -5  198.48   15.10
   3   9   5  182.38   10.80
   3   9   5  186.88   13.80
  -3   9  -5  163.58   12.70
   4  -9   5   43.10    7.70
  -4  -9  -5   58.19    8.00
  -4   9  -5   49.90    6.70
  -4   9  -5   58.29   10.20
   4   9   5   48.30    8.70
  -5  -9  -5  353.66   17.00
   5  -9   5  331.87   19.10
  -5  -9  -5  310.07   17.70
  -5   9  -5  345.77   21.40
  -5   9  -5  348.97   17.10
  -6  -9  -5  320.07   16.90
   6  -9   5  333.77   19.60
  -6   9  -5  290.77   16.70
   7  -9   5  609.84   28.50
  -7  -9  -5  622.14   25.90
  -7   9  -5  622.54   26.70
  -7   9  -5  572.54   30.70
   8  -9   5    4.30    3.40
  -8  -9  -5    6.90    4.20
   8  -9   5   10.10    4.70
  -8   9  -5   -5.30    3.40
  -9  -9  -5   42.00    8.20
   9  -9   5   38.70    7.20
   9  -9   5   54.39   10.60
  -9   9  -5   40.00    8.50
  10  -9   5   64.79    9.00
 -10  -9  -5   76.59   11.20
  10  -9   5   66.99   10.60
 -10   9  -5   77.09   11.60
 -11 -10   5   15.40    7.00
 -11  10   5    8.90    4.70
 -11  10   5    0.40    4.50
 -10 -10   5   -6.00    3.20
 -10  10   5   -0.20    4.10
 -10  10   5   -0.80    4.40
  -9 -10   5   30.40    9.10
  -9  10   5   35.80    8.40
  -9  10   5   34.80    8.60
  -8 -10   5   33.10    8.40
  -8  10   5   20.10    6.40
  -8  10   5   22.80    7.20
   8  10  -5    7.70    4.80
  -7 -10   5   19.00    7.90
  -7  10   5   14.80    5.80
   7  10  -5    5.10    3.60
  -6 -10   5   13.90    5.20
   6 -10  -5   14.60    4.70
  -6  10   5   20.10    6.20
   6  10  -5    8.90    3.60
   5 -10  -5   80.09    9.40
  -5 -10   5   84.59   11.60
  -5 -10   5  104.09   11.60
   5  10  -5   85.19    7.20
  -5  10   5   84.99   11.10
  -5  10   5   73.49   10.00
   4 -10  -5   26.60    7.20
  -4 -10   5   22.60    4.00
  -4 -10   5   19.20    6.00
  -4 -10   5   12.00    5.30
   4  10  -5   29.60    4.70
   4  10  -5   21.90    3.90
  -4  10   5   27.50    6.90
  -3 -10   5   18.10    5.60
  -3 -10   5   17.00    5.80
   3 -10  -5   15.10    6.00
  -3 -10   5   12.10    3.50
   3  10  -5   19.30    3.90
  -3  10   5   11.90    4.90
  -3  10   5   15.40    4.40
  -2 -10   5   -0.60    2.90
  -2 -10   5    2.70    2.70
  -2 -10   5    7.60    4.10
   2 -10  -5   -3.10    2.50
  -2  10   5    2.60    2.80
  -2  10   5    1.90    3.40
   2  10  -5    2.40    1.90
   2  10  -5    1.30    2.60
  -1 -10   5   67.69    7.40
  -1 -10   5   83.29   10.70
  -1 -10   5   55.09    9.10
   1 -10  -5   70.19   10.30
   1  10  -5   77.09    6.70
   1  10  -5   89.99    9.00
  -1  10   5   94.19    7.90
  -1  10   5   76.09   10.00
   0 -10  -5   -3.70    2.70
   0 -10  -5    1.80    1.00
   0 -10   5   -1.40    2.50
   0 -10   5    1.60    3.60
   0 -10   5    2.10    2.30
   0  10   5   -1.40    1.50
   0  10  -5   -2.00    2.40
   0  10   5    2.90    3.60
   1 -10   5   23.60    5.80
   1 -10   5   23.00    6.50
  -1 -10  -5   20.10    4.60
  -1 -10  -5   22.40    3.50
   1 -10   5   19.00    5.00
   1  10   5   18.20    4.30
   1  10   5   22.80    6.20
  -1  10  -5   20.60    4.00
  -1  10  -5   34.30    7.00
  -2 -10  -5    3.80    2.50
   2 -10   5    3.30    3.40
  -2 -10  -5    7.30    5.00
  -2  10  -5    3.40    3.80
   2  10   5    0.40    2.30
   2  10   5    7.60    4.50
  -2  10  -5    3.90    2.70
  -3 -10  -5    6.80    3.50
   3 -10   5    2.90    3.20
  -3 -10  -5    5.90    3.30
  -3  10  -5    9.50    4.70
   3  10   5   -0.10    2.30
   3  10   5    1.80    4.10
  -3  10  -5    2.80    2.40
   4 -10   5    3.20    3.90
  -4 -10  -5    7.20    3.20
  -4 -10  -5    2.90    3.00
  -4  10  -5    1.80    2.90
  -4  10  -5    4.90    4.00
   4  10   5   -0.20    3.30
  -5 -10  -5   -9.10    3.60
   5 -10   5    0.60    3.20
  -5 -10  -5    5.20    3.60
   5  10   5    0.60    3.50
  -5  10  -5   -0.90    2.30
   6 -10   5    9.10    5.10
  -6 -10  -5    1.20    3.20
   6  10   5    0.90    3.30
  -6  10  -5    5.00    3.50
  -6  10  -5    9.90    5.90
   7 -10   5   -1.20    4.70
  -7 -10  -5    0.70    2.90
  -7  10  -5   -6.00    3.30
  -7  10  -5   -3.30    2.90
   7  10   5   -2.00    3.50
   8 -10   5   49.99    9.50
   8 -10   5   51.89    9.20
  -8 -10  -5   42.90    8.80
   8  10   5   52.79    9.30
  -8  10  -5   65.79   12.70
  -8  10  -5   31.40    7.30
   9 -10   5   19.40    6.80
   9 -10   5   15.00    5.40
   9  10   5   21.00    6.40
  -9  10  -5   22.40    7.30
 -10 -10  -5   -1.00    4.90
  10 -10   5   -7.00    4.50
 -10  10  -5   -9.10    4.70
  10  10   5   -8.80    4.20
 -11 -11   5   63.79   11.60
 -11  11   5   53.99   10.30
 -11  11   5   48.40    9.40
 -10 -11   5   64.19   12.20
 -10  11   5   67.59   11.30
 -10  11   5   59.69   11.20
  -9 -11   5   32.30    9.30
  -9  11   5   48.50   10.10
  -9  11   5   43.30    9.10
  -8 -11   5  223.88   19.60
  -8  11   5  224.98   17.50
  -8  11   5  270.27   19.70
  -7 -11   5  119.49   15.80
  -7  11   5  133.59   13.40
   7  11  -5  127.49   11.10
  -7  11   5  116.69   14.20
  -6 -11   5  154.68   15.20
   6 -11  -5  153.88   12.80
   6  11  -5  166.48   10.80
  -5 -11   5   45.80    9.20
  -5 -11   5   44.30    8.90
   5 -11  -5   41.80    7.70
   5  11  -5   50.99    6.60
  -5  11   5   38.00    8.00
   5  11  -5   41.80    5.40
   4 -11  -5  385.76   22.30
  -4 -11   5  372.06   22.40
  -4 -11   5  384.46   22.20
  -4 -11   5  337.17   15.40
   4  11  -5  391.56   20.10
  -4  11   5  372.66   19.40
   4  11  -5  377.06   15.90
  -4  11   5  370.26   21.20
  -3 -11   5   91.69    8.10
   3 -11  -5  103.09   12.20
  -3 -11   5   89.89   12.20
  -3 -11   5  116.79   11.80
   3  11  -5  104.29    9.20
   3  11  -5  100.19    7.60
  -3  11   5  115.69   11.60
  -3  11   5   91.99   12.00
  -2 -11   5  311.77   19.10
   2 -11  -5  297.27   21.30
  -2 -11   5  303.47   19.80
  -2 -11   5  266.27   14.80
  -2  11   5  289.37   15.90
  -2  11   5  294.27   18.50
   2  11  -5  332.37   13.80
   2  11  -5  304.17   16.60
  -1 -11   5  262.77   17.10
  -1 -11   5  234.78   17.60
  -1 -11   5  238.48   14.60
   1  11  -5  268.87   12.60
   1  11  -5  287.27   16.80
  -1  11   5  264.67   14.40
  -1  11   5  281.97   18.10
   0 -11   5   74.19    9.40
   0 -11   5   93.29   12.50
   0 -11   5  102.19   10.70
   0  11   5   92.69   12.20
   0  11   5   81.89    8.10
   0  11  -5   78.09   10.40
   0  11  -5   90.79    7.30
   1 -11   5  237.98   15.90
  -1 -11  -5  231.28   10.00
  -1 -11  -5  238.08   14.00
   1 -11   5  212.68   16.50
   1  11   5  207.18   12.70
  -1  11  -5  230.68   12.90
  -1  11  -5  226.18   16.20
   1  11   5  240.98   16.30
   2 -11   5  268.37   17.00
  -2 -11  -5  255.17   12.40
  -2 -11  -5  281.97   15.40
  -2  11  -5  245.78   17.70
   2  11   5  251.77   14.20
  -2  11  -5  263.57   13.20
   2  11   5  269.27   17.90
  -3 -11  -5  339.97   17.20
   3 -11   5  338.17   19.40
  -3 -11  -5  307.77   15.60
  -3  11  -5  337.37   20.90
  -3  11  -5  328.37   15.80
   3  11   5  294.47   15.90
   3  11   5  352.16   20.10
   4 -11   5   48.10    8.40
  -4 -11  -5   36.80    6.50
  -4  11  -5   45.30    6.90
   4  11   5   41.70    8.40
  -5 -11  -5  331.17   17.60
   5 -11   5  300.27   18.70
   5  11   5  298.07   19.20
  -5  11  -5  296.67   16.50
  -5  11  -5  289.67   21.10
   6 -11   5   52.29    9.10
  -6 -11  -5   51.99    8.30
   6  11   5   70.99   11.00
  -6  11  -5   58.09    8.80
  -6  11  -5   55.89   11.20
   7 -11   5  144.49   13.70
  -7 -11  -5  139.79   12.40
  -7  11  -5  148.09   16.20
   7  11   5  161.38   16.30
  -8 -11  -5  137.99   13.20
   8 -11   5  133.19   14.20
   8 -11   5  126.09   13.10
  -8  11  -5  119.99   16.50
   8  11   5  121.79   12.60
  -8  11  -5  112.19   12.10
   9 -11   5   41.00    7.80
  -9 -11  -5   46.10    8.40
   9 -11   5   58.49   10.10
  -9  11  -5   83.89   12.20
   9  11   5   55.99    9.70
 -10 -12   5    7.30    8.90
 -10  12   5   -7.00    6.90
 -10  12   5    2.70    4.40
  -9 -12   5   20.70    7.80
  -9  12   5   12.00    5.90
  -9  12   5   29.00    6.90
  -8 -12   5   45.40   10.60
  -8  12   5   37.30    9.10
  -8  12   5   42.20    9.40
  -7 -12   5   58.09   10.80
  -7  12   5   40.00    8.40
  -7  12   5   52.19    9.80
   7  12  -5   24.60    9.70
  -6 -12   5    3.50    4.40
  -6 -12   5    5.70    5.70
   6 -12  -5   11.30    5.50
  -6  12   5    1.40    3.80
   6  12  -5   10.00    4.50
  -5 -12   5   30.30    8.60
   5 -12  -5   14.40    6.40
  -5 -12   5   23.00    7.40
   5  12  -5   24.30    5.00
  -5  12   5   28.20    7.50
   5  12  -5   29.00    5.10
  -4 -12   5   51.69    9.70
  -4 -12   5   48.00    6.90
   4 -12  -5   50.19    9.60
   4  12  -5   56.99    7.00
   4  12  -5   40.90    6.60
  -3 -12   5   89.69   12.20
  -3 -12   5   77.99   12.30
  -3 -12   5   72.19    7.90
  -3  12   5   71.69   11.00
  -3  12   5   73.39   10.20
   3  12  -5   94.59    8.00
   3  12  -5  108.49    9.80
  -2 -12   5   19.10    5.90
  -2 -12   5   13.80    4.20
  -2 -12   5   25.10    7.30
  -2  12   5    6.80    4.20
   2  12  -5   13.90    4.70
   2  12  -5   13.70    3.20
  -2  12   5   15.80    5.20
  -1 -12   5   -1.30    3.60
  -1 -12   5    4.10    4.50
  -1  12   5   -0.80    3.50
  -1  12   5    4.00    3.90
   1  12  -5    3.90    2.60
   1  12  -5    2.10    3.30
   0 -12   5    1.40    3.10
   0 -12   5   -2.10    3.60
   0  12  -5    0.20    2.50
   0  12  -5    3.90    4.10
   0  12   5   -4.10    2.40
   1 -12   5   -1.40    3.50
   1 -12   5   -2.50    2.80
  -1 -12  -5    0.80    1.60
  -1  12  -5   -4.60    1.60
  -1  12  -5   -0.80    2.80
   1  12   5    0.40    3.10
   1  12   5   -0.60    2.70
  -2 -12  -5   27.60    4.80
   2 -12   5   36.40    7.60
  -2 -12  -5   37.50    6.60
  -2  12  -5   38.20    8.90
  -2  12  -5   25.90    5.50
   2  12   5   35.50    7.60
  -3 -12  -5    5.20    3.50
  -3 -12  -5   11.10    4.30
   3 -12   5   18.60    5.70
   3  12   5    5.70    4.00
  -3  12  -5   11.60    3.80
   3  12   5   12.80    5.30
   4 -12   5   -0.30    3.50
  -4 -12  -5   -1.20    2.70
  -4 -12  -5   -6.70    3.20
   4  12   5   -1.80    2.90
  -4  12  -5   -6.20    2.70
  -4  12  -5    0.00    2.60
   4  12   5   -4.00    2.80
   5 -12   5    7.60    4.60
  -5 -12  -5   -3.30    3.00
  -5  12  -5    1.30    3.00
  -5  12  -5    1.50    4.10
   5  12   5   -3.20    4.10
  -6 -12  -5   -1.90    2.70
   6 -12   5    4.20    4.30
   6  12   5    9.50    5.00
  -6  12  -5   -4.20    3.00
  -6  12  -5    7.30    4.70
  -7 -12  -5    3.20    4.10
   7 -12   5    1.80    3.70
  -7  12  -5   -1.00    3.60
  -7  12  -5   -6.60    2.60
   7  12   5    1.20    3.50
   8 -12   5   11.90    5.70
  -8 -12  -5    9.50    6.00
  -8  12  -5   19.40    6.20
   8  12   5   27.90    7.30
  -9  13   5   50.79   10.20
  -8 -13   5   19.40    6.90
  -8  13   5   14.40    6.60
  -8  13   5    7.70    5.50
  -7 -13   5   74.79   12.60
  -7 -13   5   84.99   14.00
  -7  13   5   87.29   12.40
  -7  13   5   97.69   13.70
   6 -13  -5   95.49   13.30
  -6 -13   5  140.79   15.60
  -6 -13   5  129.59   14.60
   6  13  -5  108.09   11.10
  -6  13   5  107.19   14.10
  -5 -13   5    5.30    5.50
  -5 -13   5    3.10    4.60
   5  13  -5    0.20    4.00
  -5  13   5    9.60    4.70
   5  13  -5    8.70    3.40
  -4 -13   5  294.87   21.50
   4  13  -5  253.57   14.20
  -4  13   5  297.37   20.20
   4  13  -5  292.67   15.90
  -3 -13   5    4.70    4.30
  -3 -13   5    0.20    4.20
  -3 -13   5    2.60    4.20
   3  13  -5    5.80    3.50
   3  13  -5    9.20    4.30
  -3  13   5    9.80    5.00
  -2 -13   5    2.30    4.40
  -2 -13   5    3.60    4.30
   2  13  -5   -4.00    2.40
  -2  13   5   -0.70    3.70
   2  13  -5   -3.10    2.70
  -1 -13   5   65.59   10.20
  -1 -13   5   74.99   11.60
   1  13  -5   76.39   10.60
  -1  13   5   97.59   13.50
   1  13  -5   78.99    7.90
   0 -13   5  160.18   13.80
   0 -13   5  140.29   15.20
   0  13   5  136.19   15.10
   0  13   5  120.69   11.20
   0  13  -5  160.28   14.10
   0  13  -5  156.38   10.50
  -1 -13  -5   84.69    4.90
   1 -13   5   92.49   12.10
   1 -13   5   69.79   11.70
  -1 -13  -5   80.59    4.70
  -1  13  -5   81.19    8.00
   1  13   5   82.89   13.80
   1  13   5   90.29    9.90
  -1  13  -5   76.19   11.50
  -2 -13  -5  127.49   11.70
   2 -13   5  122.39   12.30
  -2 -13  -5   97.39    7.60
  -2  13  -5  137.29   14.30
   2  13   5  142.19   10.90
   2  13   5  107.89   14.00
  -2  13  -5  135.09   10.20
  -3 -13  -5  141.79   10.80
   3 -13   5  162.88   13.70
  -3 -13  -5  178.48   13.50
  -3  13  -5  154.98   15.60
  -3  13  -5  162.28   11.80
   3  13   5  177.08   15.40
  -4 -13  -5   -6.10    4.00
  -4 -13  -5   -1.10    2.80
   4 -13   5    5.40    4.30
  -4  13  -5    0.00    2.80
  -4  13  -5    1.40    4.60
   4  13   5    5.00    4.30
  -5 -13  -5   91.19   11.60
   5 -13   5   84.39   12.00
  -5  13  -5   87.09   13.20
  -5  13  -5  102.99   10.50
   5  13   5   85.99   12.10
  -6 -13  -5   31.30    7.00
   6 -13   5   28.20    7.30
   6  13   5   64.49   10.60
  -6  13  -5   45.80   11.30
  -6  13  -5   39.90    7.80
  -7 -13  -5    9.30    5.40
   7 -13   5    7.50    5.10
  -7  13  -5   -4.70    4.50
   7  13   5    8.60    4.70
  -7  13  -5   -0.80    3.50
  -8 -14   5   29.30    8.70
  -8  14   5   26.00    9.90
  -7 -14   5    2.40    4.90
  -7 -14   5   -2.20    4.10
  -7  14   5   -1.20    3.90
  -7  14   5   -5.20    3.50
  -6 -14   5   15.70    7.20
  -6 -14   5   22.00    7.80
  -6  14   5   21.50    6.90
  -5 -14   5    5.30    5.50
  -5 -14   5    2.90    4.40
  -5  14   5    9.30    4.10
   5  14  -5    2.20    3.20
  -4 -14   5   83.09   12.50
  -4 -14   5   74.99   12.60
  -4  14   5   83.69   13.00
   4  14  -5   62.49    9.10
   4  14  -5   60.29    8.30
  -3 -14   5   22.70    7.50
  -3 -14   5   23.20    7.70
   3  14  -5   16.10    4.70
  -3  14   5   33.40    8.60
   3  14  -5   29.80    7.20
  -2 -14   5   51.09   10.70
  -2 -14   5   66.69   13.10
  -2  14   5   49.50    9.90
   2  14  -5   46.90    8.50
  -1 -14   5   48.70   10.70
  -1 -14   5   35.20    8.50
   1  14  -5   37.60    8.10
  -1  14   5   36.30    8.70
   0 -14   5   84.29   11.70
   0 -14   5   97.29   14.50
   0  14  -5   64.29    8.10
   0  14   5  101.09   13.60
   0  14  -5   79.79   12.10
   1 -14   5   37.50    8.30
  -1  14  -5   47.80    7.30
  -1  14  -5   52.99   10.30
  -1  14  -5   43.80    7.30
   1  14   5   41.80    8.70
  -2 -14  -5    0.30    2.90
   2 -14   5   -1.40    3.40
   2  14   5   -5.30    3.00
  -2  14  -5   -3.90    2.30
  -2  14  -5    4.00    5.10
   3 -14   5   -1.40    3.80
  -3 -14  -5   -6.50    3.60
  -3 -14  -5   -1.70    3.20
  -3  14  -5    4.30    4.80
  -3  14  -5   -1.30    2.90
   3  14   5   -2.60    3.40
   4 -14   5   62.09   10.30
  -4 -14  -5   68.79   10.60
  -4  14  -5   63.19   11.20
  -4  14  -5   50.29    8.40
   4  14   5   64.69   10.70
  -5 -14  -5   -6.00    3.70
   5 -14   5   -2.20    4.40
  -5  14  -5   -4.40    4.50
   5  14   5    1.10    4.50
  -5  14  -5  -10.00    3.70
   6 -14   5    9.70    4.70
  -6 -14  -5    4.90    4.80
   6  14   5   -1.70    4.00
  -6  14  -5    6.20    7.50
  -6  14  -5    5.10    4.00
  -7 -15   5   66.69   12.20
  -7 -15   5   95.99   15.90
  -7  15   5   82.69   13.20
  -7  15   5   87.09   12.90
  -6 -15   5    3.30    5.90
  -6 -15   5   22.90    8.00
  -6  15   5   11.10    6.50
  -5 -15   5    8.90    6.40
  -5 -15   5   10.50    6.10
   5  15  -5    4.60    4.20
  -5  15   5   10.60    5.60
  -4 -15   5    4.30    5.70
  -4 -15   5   -9.50    3.20
   4  15  -5    0.80    3.40
  -4  15   5    3.60    4.40
  -3 -15   5    8.30    4.80
  -3 -15   5    4.00    5.00
  -3  15   5    5.90    4.50
   3  15  -5   13.00    5.30
  -2 -15   5   13.90    6.20
  -2 -15   5    5.90    4.00
   2  15  -5    3.60    5.80
   2  15  -5    7.00    4.40
  -2  15   5    4.10    4.60
  -1 -15   5  247.08   20.10
  -1 -15   5  258.37   18.50
   1  15  -5  211.48   17.30
  -1  15   5  244.38   19.70
   1  15  -5  261.37   18.90
   0 -15   5    0.70    4.60
   0 -15   5   -1.90    3.50
   0  15  -5   -5.60    4.20
   0  15   5    3.90    4.30
   1 -15   5   -0.20    3.50
  -1  15  -5   -2.00    2.90
  -1  15  -5   -6.10    3.20
   1  15   5   -1.40    3.50
  -2 -15  -5   18.00    3.40
   2 -15   5   14.00    6.50
   2  15   5   24.60    7.70
  -2  15  -5   25.10    7.40
  -2  15  -5   26.00    5.80
   3 -15   5   10.20    4.70
  -3 -15  -5   14.40    5.60
  -3  15  -5   11.20    4.60
   3  15   5   14.60    7.00
  -3  15  -5   19.40    6.60
   4 -15   5    8.20    5.60
  -4 -15  -5   20.00    7.60
   4  15   5   16.80    7.30
  -4  15  -5    7.60    5.30
  -4  15  -5    7.40    5.60
   5 -15   5    7.70    5.60
  -5 -15  -5    6.20    4.70
   5  15   5   24.00    7.90
  -5  15  -5    2.10    4.80
  -5  15  -5   18.80    9.00
  -5 -16   5   -0.80    4.80
  -5 -16   5    7.60    7.00
   5  16  -5   -7.50    4.00
  -5  16   5    0.90    5.30
  -4 -16   5   -4.70    5.30
  -4 -16   5   -4.90    3.50
   4  16  -5  -10.10    3.20
  -4  16   5   -5.40    4.40
  -3 -16   5   -1.70    3.30
  -3 -16   5    1.80    5.50
  -3  16   5    8.50    5.30
  -2 -16   5   17.50    7.90
  -2 -16   5   29.10    7.80
   2  16  -5    6.50    5.00
  -2  16   5   21.30    7.90
  -1 -16   5    8.90    5.90
  -1 -16   5   -4.10    4.00
   1  16  -5   -4.10    4.70
  -1  16   5    0.90    4.60
   0 -16   5  185.78   17.40
   0  16  -5  157.58   15.80
   0  16  -5  182.98   12.90
   0  16   5  146.19   15.20
   1 -16   5   88.49   12.80
  -1  16  -5   74.59   11.50
   1  16   5   79.19   13.10
  -1  16  -5   94.99   10.00
   2 -16   5   -0.30    3.80
   2  16   5   -7.50    3.60
  -2  16  -5   -1.50    4.60
   3 -16   5    4.40    4.80
  -3  16  -5    1.60    5.00
   3  16   5   -0.80    4.90
  -3  16  -5   -5.10    3.70
   4 -16   5    1.20    4.20
  -4  16  -5  -10.20    4.90
  -4  16  -5   -2.30    3.00
   4  16   5   -7.80    4.80
  -3 -17   5  -12.10    5.10
  -3  17   5   -5.50    4.80
   3  17  -5    0.00    4.60
[truncated: 301,988 more chars]
