# Supplementary material for: catena-Poly[[bis­(quinolin-8-amine-κ2 N,N′)cadmium(II)]-μ-cyanido-κ2 N:C-[dicyanidonickel(II)]-μ-cyanido-κ2 C:N]
Source: IUCrdata. 2021 Jun 8;6(Pt 6):x210568. doi: 10.1107/S241431462100568X (PMC9462346; doi:10.1107/S241431462100568X)
Supplement: Supplementary file 2 [file x-06-x210568-Isup2.hkl]

data_I                                                                          
_shelx_title ' sz250cg'                                                         
_shelx_refln_list_code          4                                               
_shelx_F_calc_maximum      114.55                                               
_exptl_crystal_F_000       560.00                                               
_reflns_d_resolution_high  0.6496                                               
                                                                                
loop_                                                                           
 _space_group_symop_operation_xyz                                               
 'x, y, z'                                                                      
 '-x, y+1/2, -z+1/2'                                                            
 '-x, -y, -z'                                                                   
 'x, -y-1/2, z-1/2'                                                             
                                                                                
_cell_length_a     9.4264                                                       
_cell_length_b    11.8622                                                       
_cell_length_c     9.8257                                                       
_cell_angle_alpha  90.000                                                       
_cell_angle_beta  101.088                                                       
_cell_angle_gamma  90.000                                                       
                                                                                
_shelx_F_squared_multiplier     1.000                                           
                                                                                
loop_                                                                           
 _refln_index_h                                                                 
 _refln_index_k                                                                 
 _refln_index_l                                                                 
 _refln_F_squared_calc                                                          
 _refln_F_squared_meas                                                          
 _refln_F_squared_sigma                                                         
 _refln_observed_status                                                         
   6   0   0      12919.69      13119.89       287.49 o                         
   7   0   0       8153.06       8085.23        83.40 o                         
   8   0   0        494.86        525.20        16.34 o                         
   9   0   0      11160.05      10793.45       220.61 o                         
  10   0   0       3531.57       3576.43        68.03 o                         
  11   0   0       2271.76       2270.57        49.11 o                         
  12   0   0       1075.36       1043.87        34.07 o                         
  13   0   0        559.11        572.87        25.20 o                         
  14   0   0        819.59        842.48        45.19 o                         
   1   1   0        100.33         86.14         1.29 o                         
   2   1   0       1337.75       1399.07        11.34 o                         
   3   1   0         12.49         16.37         0.84 o                         
   4   1   0        166.09        172.84         3.72 o                         
   5   1   0          1.23          1.40         0.61 o                         
   6   1   0        120.66        119.37         2.88 o                         
   7   1   0        219.09        208.68         4.13 o                         
   8   1   0         67.10         60.40         3.14 o                         
   9   1   0          4.23          4.27         1.46 o                         
  10   1   0          1.98         -0.65         1.97 o                         
  11   1   0          7.07          3.70         2.65 o                         
  12   1   0          4.38          0.03         2.69 o                         
  13   1   0          0.15         -2.69         2.69 o                         
  14   1   0          9.18          4.01         5.57 o                         
   5   2   0      10576.74      10246.50       120.13 o                         
   6   2   0       7890.80       7995.63        58.37 o                         
   7   2   0       7569.70       7526.99        53.24 o                         
   8   2   0       4427.29       4327.14        34.92 o                         
   9   2   0       4220.87       4137.59        40.69 o                         
  10   2   0       2273.10       2287.16        27.90 o                         
  11   2   0       1458.39       1431.47        23.70 o                         
  12   2   0       1860.86       1891.53        32.24 o                         
  13   2   0        910.16        916.00        26.68 o                         
  14   2   0        769.05        723.02        39.25 o                         
   1   3   0       1782.22       1731.34        12.74 o                         
   2   3   0        298.17        312.77         3.90 o                         
   3   3   0       1531.36       1706.43        14.82 o                         
   4   3   0        343.40        367.17         5.48 o                         
   5   3   0        247.16        289.95         4.75 o                         
   6   3   0        211.14        230.94         4.42 o                         
   7   3   0         20.15         18.03         1.53 o                         
   8   3   0          2.80          4.20         1.10 o                         
   9   3   0          2.37         -1.11         1.11 o                         
  10   3   0        190.59        196.10         7.09 o                         
  11   3   0          5.29          2.20         2.39 o                         
  12   3   0         56.90         43.69         4.74 o                         
  13   3   0         11.04         10.95         4.44 o                         
  14   3   0          5.53         -1.36         4.10 o                         
   4   4   0       7617.33       7365.58        63.80 o                         
   5   4   0       3585.65       3430.80        30.48 o                         
   6   4   0       6116.58       6020.03        50.61 o                         
   7   4   0       5154.52       4997.24        39.15 o                         
   8   4   0       2817.08       2765.84        24.43 o                         
   9   4   0       2389.55       2319.86        24.32 o                         
  10   4   0       1168.80       1166.91        25.00 o                         
  11   4   0       1168.31       1158.32        20.04 o                         
  12   4   0       1703.79       1746.18        26.74 o                         
  13   4   0       1098.71       1231.10        38.97 o                         
   1   5   0        261.14        263.25         3.80 o                         
   2   5   0         51.61         47.57         1.87 o                         
   3   5   0        201.02        245.64         3.86 o                         
   4   5   0        168.10        199.88         3.64 o                         
   5   5   0        288.73        335.43         6.03 o                         
   6   5   0          6.37          3.05         1.10 o                         
   7   5   0         16.87         14.73         1.63 o                         
   8   5   0          7.64          7.89         1.47 o                         
   9   5   0         32.05         28.78         2.42 o                         
  10   5   0          4.58          7.60         1.96 o                         
  11   5   0          0.66         -0.20         1.62 o                         
  12   5   0         31.27         27.01         3.76 o                         
  13   5   0          1.65         -3.58         3.58 o                         
   0   6   0       3558.17       3284.84        35.96 o                         
   1   6   0       7194.22       6754.15        55.07 o                         
   2   6   0       7082.57       6863.96        63.85 o                         
   3   6   0       5336.33       5050.61        39.85 o                         
   4   6   0       5224.30       5027.72        36.53 o                         
   5   6   0       4695.24       4493.34        33.45 o                         
   6   6   0       2859.49       2977.34        26.43 o                         
   7   6   0       2606.52       2448.80        22.84 o                         
   8   6   0       2702.00       2655.75        24.91 o                         
   9   6   0       1196.09       1234.17        15.11 o                         
  10   6   0       1121.44       1154.49        17.94 o                         
  11   6   0       1238.37       1246.56        16.92 o                         
  12   6   0        775.32        796.49        20.66 o                         
   1   7   0        223.93        256.39         4.61 o                         
   2   7   0        591.01        645.09         8.50 o                         
   3   7   0          0.12          0.20         0.69 o                         
   4   7   0          0.36          1.14         0.78 o                         
   5   7   0         24.95         18.90         1.50 o                         
   6   7   0         13.54          4.52         1.73 o                         
   7   7   0        393.59        343.39         6.86 o                         
   8   7   0         37.02         26.41         2.16 o                         
   9   7   0          9.08          5.20         1.36 o                         
  10   7   0         15.83         16.73         1.96 o                         
  11   7   0         19.49         21.39         4.32 o                         
  12   7   0          3.27          2.35         3.12 o                         
  13   7   0          6.28         -3.16         6.81 o                         
   0   8   0       7144.68       7026.17        73.43 o                         
   1   8   0       3402.69       3127.37        27.04 o                         
   2   8   0       7039.90       6882.89        60.99 o                         
   3   8   0       4231.93       4070.35        33.84 o                         
   4   8   0       2935.38       2862.01        25.44 o                         
   5   8   0       2545.37       2486.74        23.56 o                         
   6   8   0       1765.49       1782.68        16.72 o                         
   7   8   0       3451.20       3330.94        37.00 o                         
   8   8   0       1694.34       1716.99        20.36 o                         
   9   8   0       1899.09       1871.21        22.28 o                         
  10   8   0        723.76        744.41        15.64 o                         
  11   8   0        734.51        746.21        19.86 o                         
  12   8   0        604.89        613.15        21.52 o                         
   1   9   0         55.99         62.88         3.16 o                         
   2   9   0         11.71         10.73         1.49 o                         
   3   9   0          2.92          4.10         1.19 o                         
   4   9   0         67.93         63.28         2.76 o                         
   5   9   0         44.69         45.38         2.47 o                         
   6   9   0          3.65          1.51         1.46 o                         
   7   9   0          1.70         -1.31         1.38 o                         
   8   9   0          0.48         -0.76         2.13 o                         
   9   9   0         13.10         11.19         2.05 o                         
  10   9   0         50.07         51.71         2.12 o                         
  11   9   0          0.18         -4.06         4.06 o                         
  12   9   0          0.51         -0.57         3.48 o                         
   0  10   0       5486.08       5367.54        59.27 o                         
   1  10   0       6745.75       6616.45        50.48 o                         
   2  10   0       1713.87       1686.02        21.24 o                         
   3  10   0       1607.93       1562.93        18.82 o                         
   4  10   0       2942.30       2893.41        31.11 o                         
   5  10   0       4713.10       4728.07        42.47 o                         
   6  10   0       2339.72       2326.51        30.37 o                         
   7  10   0        922.44        896.97        15.96 o                         
   8  10   0       1379.96       1363.78        22.42 o                         
   9  10   0        858.27        825.75        13.15 o                         
  10  10   0       1969.06       2084.40        52.94 o                         
  11  10   0        625.55        646.82        18.93 o                         
   1  11   0        315.41        317.82         7.65 o                         
   2  11   0        231.27        232.19         5.73 o                         
   3  11   0        154.74        161.96         5.48 o                         
   4  11   0         17.05         19.08         2.51 o                         
   5  11   0          4.97          3.80         1.72 o                         
   6  11   0        157.49        149.78         5.30 o                         
   7  11   0         57.61         58.23         4.61 o                         
   8  11   0          2.87         -1.12         2.21 o                         
   9  11   0         18.23         12.99         2.28 o                         
  10  11   0        214.65        244.23        13.30 o                         
  11  11   0         34.26         28.16         7.80 o                         
   0  12   0       2539.35       2551.10        48.56 o                         
   1  12   0       2764.06       2780.24        30.28 o                         
   2  12   0       1537.15       1580.60        21.10 o                         
   3  12   0       2958.33       3022.35        41.96 o                         
   4  12   0       2193.72       2229.81        33.19 o                         
   5  12   0       1904.85       1892.55        26.83 o                         
   6  12   0       1973.60       2029.33        28.59 o                         
   7  12   0        873.68        899.80        19.52 o                         
   8  12   0        869.45        894.13        25.23 o                         
   9  12   0        779.82        807.66        21.23 o                         
  10  12   0        886.14        912.00        32.65 o                         
   1  13   0         31.96         32.00         3.13 o                         
   2  13   0          4.47          2.07         2.24 o                         
   3  13   0          2.28          2.78         1.75 o                         
   4  13   0          2.74          2.18         2.13 o                         
   5  13   0          0.87         -0.39         1.68 o                         
   6  13   0          0.05         -1.18         2.09 o                         
   7  13   0         12.14         12.24         3.72 o                         
   8  13   0          1.39         -2.19         2.19 o                         
   9  13   0          0.42         -2.28         2.28 o                         
   0  14   0        494.73        479.84        15.66 o                         
   1  14   0       1200.75       1199.26        19.79 o                         
   2  14   0       2129.20       2201.77        30.83 o                         
   3  14   0       2011.82       2016.88        28.90 o                         
   4  14   0       1275.26       1294.57        23.13 o                         
   5  14   0        528.85        498.66        11.63 o                         
   6  14   0        904.86        928.31        21.01 o                         
   7  14   0        994.88       1040.75        22.53 o                         
   8  14   0        969.19        976.34        21.44 o                         
   9  14   0        386.64        374.80        31.36 o                         
   1  15   0          3.81          6.97         2.01 o                         
   2  15   0          3.31          1.72         1.85 o                         
   3  15   0         28.14         18.43         2.79 o                         
   4  15   0         36.41         34.09         3.37 o                         
   5  15   0         10.49          7.14         4.73 o                         
   6  15   0         31.97         26.78         7.06 o                         
   7  15   0          1.62         -3.49         3.49 o                         
   8  15   0          3.98          0.38         4.25 o                         
   0  16   0        900.96        906.58        22.59 o                         
   1  16   0        827.70        845.07        19.56 o                         
   2  16   0        826.09        858.35        20.75 o                         
   3  16   0        737.24        705.56        15.17 o                         
   4  16   0        590.08        568.33        14.84 o                         
   5  16   0        537.79        545.32        14.64 o                         
   6  16   0        542.21        538.33        21.19 o                         
   1  17   0         25.90         14.92         3.76 o                         
   2  17   0         11.97          6.18         2.35 o                         
   3  17   0          2.57         -2.71         2.75 o                         
   4  17   0          0.69         -0.44         5.10 o                         
   5  17   0          0.05         -2.89         2.89 o                         
   0  18   0        386.39        383.09        28.70 o                         
   1  18   0        616.34        605.04        18.55 o                         
   2  18   0        587.81        612.23        20.64 o                         
 -13   1   1        117.52        106.02         8.48 o                         
 -12   1   1         72.25         65.16         4.90 o                         
 -11   1   1        239.43        230.29         8.32 o                         
 -10   1   1        248.02        275.10         7.92 o                         
  -9   1   1        768.73        778.34        10.36 o                         
  -8   1   1        324.23        316.48         5.83 o                         
  -7   1   1        544.55        541.94         6.89 o                         
  -6   1   1        702.31        738.07         7.98 o                         
  -5   1   1        855.96        803.52         9.47 o                         
  -4   1   1       2148.67       2139.53        19.87 o                         
  -3   1   1        137.61        115.76         2.10 o                         
  -2   1   1         20.88         11.64         0.69 o                         
  -1   1   1        616.46        546.98         4.79 o                         
   1   1   1        551.34        632.53         5.47 o                         
   2   1   1          6.01          5.04         0.53 o                         
   3   1   1       2081.27       1986.10        15.04 o                         
   4   1   1        928.05        850.95         7.67 o                         
   5   1   1       2168.56       2269.88        17.95 o                         
   6   1   1       1401.36       1400.55        14.16 o                         
   7   1   1          0.51          1.28         0.90 o                         
   8   1   1        108.00        108.18         3.70 o                         
   9   1   1        595.69        604.22        13.65 o                         
  10   1   1        362.09        361.31        11.17 o                         
  11   1   1        117.20        110.89         6.89 o                         
  12   1   1        298.60        304.09        12.24 o                         
  13   1   1         93.08         99.33         9.10 o                         
  14   1   1         72.97         48.37         6.69 o                         
 -14   2   1         41.57         28.61         7.37 o                         
 -13   2   1         63.65         64.15         7.86 o                         
 -12   2   1         57.95         42.11         6.95 o                         
 -11   2   1         19.92         21.81         2.64 o                         
 -10   2   1         12.01          9.00         2.12 o                         
  -9   2   1         77.37         75.51         3.24 o                         
  -8   2   1        438.95        452.34         6.74 o                         
  -7   2   1        230.16        238.65         4.15 o                         
  -6   2   1         81.70         91.57         2.63 o                         
  -5   2   1         34.51         37.80         1.64 o                         
  -4   2   1       1000.05       1170.99        12.07 o                         
  -3   2   1       2511.63       2577.57        21.57 o                         
  -2   2   1       1566.19       1598.04        13.50 o                         
  -1   2   1       2441.77       2512.52        23.60 o                         
   0   2   1        109.68        133.63         2.01 o                         
   1   2   1       1996.97       2242.36        15.87 o                         
   3   2   1       2984.71       3131.61        23.80 o                         
   4   2   1         83.62         89.06         2.08 o                         
   5   2   1          0.34          0.65         0.54 o                         
   6   2   1         10.32          6.43         0.97 o                         
   7   2   1        960.23        928.76        11.56 o                         
   8   2   1          9.96         11.45         1.54 o                         
   9   2   1          5.01          3.80         1.47 o                         
  10   2   1          0.21         -2.26         2.26 o                         
  11   2   1         37.77         31.09         4.77 o                         
  12   2   1        140.19        136.35        10.77 o                         
  13   2   1          0.07         -2.88         2.88 o                         
 -14   3   1         33.00         25.53         8.02 o                         
 -13   3   1        156.29        149.19        13.96 o                         
 -12   3   1        196.23        217.52         6.55 o                         
 -11   3   1         22.96         16.19         2.32 o                         
 -10   3   1        335.44        343.17         7.26 o                         
  -9   3   1        186.85        191.86         4.79 o                         
  -8   3   1        405.18        404.08         6.34 o                         
  -7   3   1        409.03        440.23         6.87 o                         
  -6   3   1        825.49        920.07        10.69 o                         
  -5   3   1          0.51          1.19         0.59 o                         
  -4   3   1        547.61        540.01         7.36 o                         
  -3   3   1       1724.51       1699.94        15.28 o                         
  -2   3   1         25.91          6.34         0.52 o                         
  -1   3   1       2134.99       2050.13        18.25 o                         
   0   3   1        474.05        450.48         6.55 o                         
   1   3   1       1897.11       1835.00        16.05 o                         
   2   3   1        332.06        267.54         3.60 o                         
   3   3   1       2095.91       2126.19        17.24 o                         
   4   3   1          8.26          1.42         0.68 o                         
   5   3   1        171.95        176.74         3.24 o                         
   6   3   1        887.85        922.64         8.82 o                         
   7   3   1        183.12        199.19         4.22 o                         
   8   3   1        652.26        674.94         9.25 o                         
   9   3   1        224.36        229.80         6.28 o                         
  10   3   1        266.76        269.05         7.63 o                         
  11   3   1         49.17         46.87         4.66 o                         
  12   3   1        307.43        312.87        11.52 o                         
  13   3   1         65.87         52.20         7.39 o                         
 -14   4   1         31.01         19.93         5.70 o                         
 -13   4   1          8.11          9.17         4.21 o                         
 -12   4   1        178.16        199.32         9.46 o                         
 -11   4   1         51.58         47.21         4.42 o                         
 -10   4   1         71.80         73.50         3.26 o                         
  -9   4   1          0.80         -0.33         1.00 o                         
  -8   4   1         44.10         45.46         2.37 o                         
  -7   4   1        259.30        290.58         5.39 o                         
  -6   4   1        368.83        373.87         6.25 o                         
  -5   4   1       1371.85       1502.79        15.92 o                         
  -4   4   1        209.11        242.88         3.91 o                         
  -3   4   1        251.57        290.28         3.99 o                         
  -2   4   1        917.62        966.19         8.05 o                         
  -1   4   1       2805.63       2967.87        22.15 o                         
   0   4   1        551.62        610.25         6.54 o                         
   1   4   1        541.54        584.71         6.09 o                         
   2   4   1         20.80         28.40         1.44 o                         
   3   4   1        188.48        192.54         4.95 o                         
   4   4   1       1748.32       1974.08        17.88 o                         
   5   4   1         74.48         73.81         2.57 o                         
   6   4   1          1.98          1.16         0.78 o                         
   7   4   1          0.02         -0.58         0.98 o                         
   8   4   1         79.70         73.48         3.69 o                         
   9   4   1         19.77         19.69         2.41 o                         
  10   4   1        119.86        110.04         5.80 o                         
  11   4   1          3.45          2.63         2.54 o                         
  12   4   1          2.06         -2.42         2.42 o                         
  13   4   1          3.24          0.02         4.02 o                         
 -13   5   1        282.95        298.86        14.67 o                         
 -12   5   1        103.10        100.04         7.51 o                         
 -11   5   1         76.68         72.84         5.73 o                         
 -10   5   1         58.94         57.52         4.81 o                         
  -9   5   1        222.53        232.56         4.76 o                         
  -8   5   1       1294.43       1239.85        13.15 o                         
  -7   5   1        863.22        923.24        10.33 o                         
  -6   5   1        109.67        110.56         3.38 o                         
  -5   5   1         14.51         14.54         1.11 o                         
  -4   5   1        486.05        497.67         7.26 o                         
  -3   5   1       1143.72       1185.79        12.49 o                         
  -2   5   1       1473.99       1455.77        12.26 o                         
  -1   5   1        457.22        431.39         5.30 o                         
   0   5   1         31.17         54.81         1.84 o                         
   1   5   1       1417.08       1387.98        12.20 o                         
   2   5   1       3335.57       3366.00        27.27 o                         
   3   5   1       1003.08       1045.30        10.33 o                         
   4   5   1         10.61         12.72         1.19 o                         
   5   5   1          0.42          0.60         0.80 o                         
   6   5   1        196.27        204.37         4.51 o                         
   7   5   1        705.92        701.62         8.17 o                         
   8   5   1        689.61        688.34        11.44 o                         
   9   5   1        147.31        155.89         6.27 o                         
  10   5   1         21.23         15.91         2.67 o                         
  11   5   1        187.33        197.72         7.89 o                         
  12   5   1        177.14        205.59        12.15 o                         
  13   5   1         79.74         76.69        10.85 o                         
 -13   6   1         11.39         13.15         4.75 o                         
 -12   6   1          3.67         -2.24         2.24 o                         
 -11   6   1          3.98          8.15         3.01 o                         
 -10   6   1        136.69        138.26         8.06 o                         
  -9   6   1         31.35         34.19         3.83 o                         
  -8   6   1        137.88        137.02         3.12 o                         
  -7   6   1          3.79          2.66         0.94 o                         
  -6   6   1         28.38         14.50         1.30 o                         
  -5   6   1          0.81          0.46         0.75 o                         
  -4   6   1        335.32        337.05         4.89 o                         
  -3   6   1        264.01        291.70         4.46 o                         
  -2   6   1         12.94         11.95         1.05 o                         
  -1   6   1        286.64        333.33         5.00 o                         
   0   6   1        110.73        141.99         3.57 o                         
   1   6   1        437.47        483.70         7.27 o                         
   2   6   1         30.70         30.24         1.73 o                         
   3   6   1         11.15          7.88         1.01 o                         
   4   6   1        158.24        156.23         4.39 o                         
   5   6   1         21.42         25.60         1.85 o                         
   6   6   1        147.97        130.68         4.01 o                         
   7   6   1          0.84         -0.86         0.86 o                         
   8   6   1         58.38         44.75         3.32 o                         
   9   6   1        139.70        128.40         5.56 o                         
  10   6   1          0.30         -1.66         1.66 o                         
  11   6   1         22.89         20.77         3.32 o                         
  12   6   1          0.18         -2.17         2.17 o                         
  13   6   1          4.83         -1.86         4.74 o                         
 -13   7   1        171.20        177.56        17.77 o                         
 -12   7   1        122.12        132.72        12.22 o                         
 -11   7   1        341.00        329.55        14.59 o                         
 -10   7   1         48.73         48.43         4.84 o                         
  -9   7   1        245.07        260.25         9.64 o                         
  -8   7   1        264.66        268.54         5.05 o                         
  -7   7   1        382.98        358.51         6.59 o                         
  -6   7   1        332.34        369.78         5.85 o                         
  -5   7   1        289.07        290.62         5.07 o                         
  -4   7   1        662.08        693.47         8.41 o                         
  -3   7   1        316.57        345.57         5.23 o                         
  -2   7   1       1715.18       1784.07        16.59 o                         
  -1   7   1        166.34        173.27         4.65 o                         
   0   7   1        211.04        190.25         4.65 o                         
   1   7   1        422.43        416.11         6.18 o                         
   2   7   1        406.96        451.01         6.47 o                         
   3   7   1        618.14        639.74         8.26 o                         
   4   7   1        365.07        382.37         6.47 o                         
   5   7   1        341.17        350.88         5.68 o                         
   6   7   1        115.37        131.18         3.66 o                         
   7   7   1        431.64        422.25         7.23 o                         
   8   7   1        268.49        268.59         7.09 o                         
   9   7   1         52.73         49.50         4.25 o                         
  10   7   1        121.07        119.70         7.72 o                         
  11   7   1         98.17         95.50         4.78 o                         
  12   7   1        132.05        109.94         6.06 o                         
 -12   8   1          6.81          3.24         2.90 o                         
 -11   8   1         45.70         52.68         6.66 o                         
 -10   8   1         42.58         36.04         4.20 o                         
  -9   8   1          0.09         -1.85         1.85 o                         
  -8   8   1          2.25          0.85         1.39 o                         
  -7   8   1          4.74          0.95         1.16 o                         
  -6   8   1         50.85         47.29         2.55 o                         
  -5   8   1          3.36          5.18         1.12 o                         
  -4   8   1         11.63         14.60         1.38 o                         
  -3   8   1        278.68        270.37         5.19 o                         
  -2   8   1         14.61         23.03         1.59 o                         
  -1   8   1         83.03        109.69         3.04 o                         
   0   8   1         24.93         30.09         1.78 o                         
   1   8   1        107.75        107.70         3.26 o                         
   2   8   1         90.03         89.28         3.18 o                         
   3   8   1        428.53        442.26         6.93 o                         
   4   8   1         76.73         78.38         2.97 o                         
   5   8   1         67.87         52.33         2.80 o                         
   6   8   1         71.10         77.37         3.36 o                         
   7   8   1        131.82        114.36         4.71 o                         
   8   8   1          3.00          5.14         2.36 o                         
   9   8   1         45.70         41.48         4.51 o                         
  10   8   1         27.55         26.45         2.88 o                         
  11   8   1          2.69         -1.81         1.81 o                         
  12   8   1         53.45         49.97         6.21 o                         
 -12   9   1         12.83          6.26         4.03 o                         
 -11   9   1        515.21        526.25        16.59 o                         
 -10   9   1        151.62        145.83         8.35 o                         
  -9   9   1        237.42        240.62         9.54 o                         
  -8   9   1         15.96         17.08         1.83 o                         
  -7   9   1         59.95         65.47         3.23 o                         
  -6   9   1        368.60        391.76        10.57 o                         
  -5   9   1        714.35        713.73         9.40 o                         
  -4   9   1       1421.54       1465.59        18.51 o                         
  -3   9   1         41.85         37.33         2.24 o                         
  -2   9   1        714.70        735.39         9.33 o                         
  -1   9   1        265.77        257.77         4.59 o                         
   0   9   1        754.53        799.85         9.47 o                         
   1   9   1        347.35        345.90         6.21 o                         
   2   9   1         17.51         13.51         1.65 o                         
   3   9   1        268.18        264.11         6.50 o                         
   4   9   1        326.54        322.43         6.14 o                         
   5   9   1       1869.10       1969.18        20.33 o                         
   6   9   1         36.60         32.24         2.72 o                         
   7   9   1        106.33        104.64         6.06 o                         
   8   9   1         35.97         40.23         2.96 o                         
   9   9   1        103.75        103.23         5.84 o                         
  10   9   1        293.78        302.85         9.55 o                         
  11   9   1         91.54         78.95         4.93 o                         
  12   9   1         85.60         66.37         6.71 o                         
 -12  10   1          6.77         -0.98         5.98 o                         
 -11  10   1         16.21          5.81         5.26 o                         
 -10  10   1         49.73         51.81         6.37 o                         
  -9  10   1         55.67         46.04         5.04 o                         
  -8  10   1         34.63         32.75         2.91 o                         
  -7  10   1        154.61        172.08         9.44 o                         
  -6  10   1          2.00          3.74         1.58 o                         
  -5  10   1          0.05         -0.87         1.17 o                         
  -4  10   1         84.67         88.46         3.53 o                         
  -3  10   1        616.79        623.32         9.33 o                         
  -2  10   1         26.38         26.08         2.20 o                         
  -1  10   1          5.43          3.76         1.04 o                         
   0  10   1          0.41          0.61         1.01 o                         
   1  10   1        508.57        508.13         9.16 o                         
   2  10   1         10.51          8.34         1.68 o                         
   3  10   1         10.85         13.25         1.88 o                         
   4  10   1        177.16        185.67         5.31 o                         
   5  10   1        119.64        112.43         4.60 o                         
   6  10   1        553.72        571.21        11.96 o                         
   7  10   1        119.79        123.52         5.49 o                         
   8  10   1         80.56         75.01         5.46 o                         
   9  10   1          7.58         11.56         3.39 o                         
  10  10   1        101.11         96.40         6.13 o                         
  11  10   1          4.74         -2.39         3.45 o                         
 -11  11   1         49.04         56.11         8.95 o                         
 -10  11   1        288.64        313.62        14.63 o                         
  -9  11   1         64.31         66.32         8.40 o                         
  -8  11   1        162.85        162.59         6.43 o                         
  -7  11   1          1.32         -1.54         1.54 o                         
  -6  11   1        559.74        606.39        14.56 o                         
  -5  11   1        143.13        157.85         9.56 o                         
  -4  11   1        251.73        246.51         6.72 o                         
  -3  11   1        117.50        123.31         4.80 o                         
  -2  11   1         76.11         82.81         3.37 o                         
  -1  11   1        446.99        460.66         7.05 o                         
   0  11   1        250.78        260.17         6.09 o                         
   1  11   1        702.92        711.10        11.79 o                         
   2  11   1         22.79         24.71         2.46 o                         
   3  11   1        514.07        531.98        10.55 o                         
   4  11   1        111.15        104.05         5.29 o                         
   5  11   1        403.54        403.44        10.11 o                         
   6  11   1        134.69        131.62         5.34 o                         
   7  11   1         69.71         73.95         4.45 o                         
   8  11   1         90.14         86.74         5.36 o                         
   9  11   1         68.07         66.37         4.89 o                         
  10  11   1        379.82        396.70        11.85 o                         
  11  11   1          7.62         -4.73         4.73 o                         
 -10  12   1          1.00          2.56         3.92 o                         
  -9  12   1         13.98         11.57         4.33 o                         
  -8  12   1         21.93         21.47         3.17 o                         
  -7  12   1        279.93        298.81         9.66 o                         
  -6  12   1        329.12        348.93        10.72 o                         
  -5  12   1         88.65         91.64         6.93 o                         
  -4  12   1          7.09          6.37         1.94 o                         
  -3  12   1         85.75         84.40         4.24 o                         
  -2  12   1          3.76          2.16         1.35 o                         
  -1  12   1        115.90        118.96         4.27 o                         
   0  12   1        108.83        112.26         4.43 o                         
   1  12   1         23.16         17.10         2.33 o                         
   2  12   1        705.04        717.22        15.60 o                         
   3  12   1        148.31        155.38         6.92 o                         
   4  12   1         70.82         66.47         6.44 o                         
   5  12   1        110.49        105.08         5.59 o                         
   6  12   1         45.80         51.24         4.89 o                         
   7  12   1          0.18         -1.74         1.74 o                         
   8  12   1          0.64         -1.96         1.96 o                         
   9  12   1        100.80         98.61         6.90 o                         
  10  12   1        156.61        152.39        14.45 o                         
 -10  13   1         21.64         16.67         6.30 o                         
  -9  13   1         68.61         75.98         8.83 o                         
  -8  13   1        110.42        114.36         6.58 o                         
  -7  13   1        183.45        201.07        14.66 o                         
  -6  13   1         70.93         63.77         5.27 o                         
  -5  13   1         21.15         18.80         4.70 o                         
  -4  13   1         31.52         30.96         3.92 o                         
  -3  13   1         48.22         50.49         4.66 o                         
  -2  13   1        156.96        157.09         5.69 o                         
  -1  13   1         90.12         99.55         5.38 o                         
   0  13   1        223.03        226.86         6.78 o                         
   1  13   1         48.46         56.58         4.01 o                         
   2  13   1        297.13        305.65         9.04 o                         
   3  13   1         52.31         50.08         5.80 o                         
   4  13   1         46.47         48.38         6.04 o                         
   5  13   1         12.10         10.22         2.34 o                         
   6  13   1         51.13         54.19         4.59 o                         
   7  13   1        158.06        169.79         7.12 o                         
   8  13   1         54.46         45.82         5.27 o                         
   9  13   1        197.59        205.02         9.24 o                         
  -9  14   1          9.44          0.25         5.62 o                         
  -8  14   1          0.71         -2.11         2.11 o                         
  -7  14   1         68.50         66.33         6.00 o                         
  -6  14   1         12.12          9.56         3.07 o                         
  -5  14   1          4.54          4.36         2.98 o                         
  -4  14   1         37.05         31.95         4.42 o                         
  -3  14   1         11.99         10.15         1.75 o                         
  -2  14   1         64.58         58.94         5.86 o                         
  -1  14   1         22.01         21.83         2.84 o                         
   0  14   1         16.74         17.33         2.53 o                         
   1  14   1         79.09         67.87         5.58 o                         
   2  14   1          6.14          8.61         2.54 o                         
   3  14   1          0.42         -1.17         1.67 o                         
   4  14   1         39.19         41.58         5.82 o                         
   5  14   1         14.77         16.45         2.88 o                         
   6  14   1         55.60         59.06         4.85 o                         
   7  14   1          6.38          3.39         3.69 o                         
   8  14   1         18.65          6.15         3.47 o                         
  -8  15   1         95.43         89.87        12.83 o                         
  -7  15   1         33.09         34.32         7.55 o                         
  -6  15   1         19.28         16.80         3.58 o                         
  -5  15   1          1.92         -2.54         2.54 o                         
  -4  15   1          2.47          0.54         2.61 o                         
  -3  15   1        262.76        284.55        10.98 o                         
  -2  15   1         29.54         24.74         3.06 o                         
  -1  15   1          0.28         -1.46         1.46 o                         
   0  15   1         10.33          8.74         2.40 o                         
   1  15   1         64.72         59.25         4.93 o                         
   2  15   1         78.09         77.21         5.95 o                         
   3  15   1         54.05         47.14         3.87 o                         
   4  15   1         32.10         32.39         4.10 o                         
   5  15   1         20.93         14.54         3.24 o                         
   6  15   1         85.69         73.52         5.32 o                         
   7  15   1         93.18         97.25        12.18 o                         
  -6  16   1          3.00         -2.86         2.86 o                         
  -5  16   1         19.50          9.37         3.57 o                         
  -4  16   1          1.19         -2.63         2.63 o                         
  -3  16   1          4.19         -2.13         3.16 o                         
  -2  16   1         83.63         83.03         6.80 o                         
  -1  16   1          6.38          2.19         1.70 o                         
   0  16   1         17.12         19.22         3.64 o                         
   1  16   1          3.55         -1.73         1.73 o                         
   2  16   1         21.61         16.18         2.83 o                         
   3  16   1         58.37         62.09         4.83 o                         
   4  16   1          2.40         -0.39         2.04 o                         
   5  16   1          0.85         -2.08         2.08 o                         
   6  16   1         29.48         29.20         6.72 o                         
  -5  17   1         26.29         26.61         5.21 o                         
  -4  17   1         23.98         20.97         5.16 o                         
  -3  17   1         15.12          9.06         3.47 o                         
  -2  17   1         89.23         81.90         6.93 o                         
  -1  17   1          0.59         -2.56         2.56 o                         
   0  17   1          8.37          1.50         2.42 o                         
   1  17   1          2.53         -2.11         3.36 o                         
   2  17   1         46.12         41.42         5.34 o                         
   3  17   1         14.62          9.07         3.36 o                         
   4  17   1         25.03         24.06         4.26 o                         
  -2  18   1          0.10         -3.39         3.39 o                         
  -1  18   1         29.51         16.08         4.16 o                         
   0  18   1         12.89          0.50         3.34 o                         
   1  18   1          0.00         -3.39         3.39 o                         
   2  18   1          3.38          2.37         4.62 o                         
 -14   0   2        551.45        592.23        28.83 o                         
 -13   0   2        990.33       1020.28        34.71 o                         
 -12   0   2        372.96        371.82        16.69 o                         
 -11   0   2       1268.74       1284.42        27.27 o                         
 -10   0   2       2774.57       2949.18       201.54 o                         
  -9   0   2       4162.85       4113.51        52.91 o                         
  -8   0   2       2372.56       2324.52        25.21 o                         
  -7   0   2       3235.20       3136.50        31.81 o                         
  -6   0   2       7740.06       7488.31        84.81 o                         
  -5   0   2       7317.85       6920.23        89.32 o                         
  -3   0   2       4043.72       3806.34        49.83 o                         
  -2   0   2        826.03        646.71        17.70 o                         
   3   0   2       4718.88       4260.69        40.81 o                         
   4   0   2       5379.60       4961.48       106.53 o                         
   5   0   2       5899.71       5905.96        62.30 o                         
   6   0   2       8148.52       7890.35        91.95 o                         
   7   0   2       1493.30       1452.22        23.37 o                         
   8   0   2       3105.73       2966.13        41.39 o                         
   9   0   2       2007.02       1949.76        94.74 o                         
  10   0   2       2220.11       2145.10        71.34 o                         
  11   0   2       1540.23       1635.61        61.28 o                         
  12   0   2        622.59        609.52        25.36 o                         
  13   0   2        505.11        509.63        30.58 o                         
 -14   1   2         13.34          7.65         5.88 o                         
 -13   1   2          9.34          7.18         3.54 o                         
 -12   1   2         11.66          4.68         2.19 o                         
 -11   1   2         63.02         54.22         3.82 o                         
 -10   1   2        146.25        144.65         5.12 o                         
  -9   1   2         10.19          8.81         1.21 o                         
  -8   1   2         82.79         82.75         2.93 o                         
  -7   1   2         10.46         10.73         1.22 o                         
  -6   1   2         11.40         11.44         1.14 o                         
  -5   1   2        572.86        607.23         6.60 o                         
  -4   1   2        184.48        217.97         3.67 o                         
  -3   1   2        656.85        736.35         7.78 o                         
  -1   1   2        925.39        940.62        11.71 o                         
   0   1   2        376.61        320.04         3.07 o                         
   1   1   2          6.69          7.18         0.60 o                         
   2   1   2         21.59         27.62         2.30 o                         
   3   1   2        209.81        221.73         3.58 o                         
   4   1   2        486.45        549.79         6.26 o                         
   5   1   2        193.76        212.67         3.80 o                         
   6   1   2        325.16        290.50         4.81 o                         
   7   1   2        598.97        563.72         8.37 o                         
   8   1   2          3.18          0.90         1.30 o                         
   9   1   2         17.81         17.18         3.56 o                         
  10   1   2         10.37          2.84         2.51 o                         
  11   1   2         19.55         17.39         4.29 o                         
  12   1   2         22.90         14.65         4.36 o                         
  13   1   2          4.32          0.66         3.13 o                         
 -14   2   2        389.59        396.90        30.44 o                         
 -13   2   2       1189.49       1218.85        31.24 o                         
 -12   2   2       1202.97       1271.99        30.76 o                         
 -11   2   2       1181.74       1180.50        18.58 o                         
 -10   2   2       3840.95       3859.56        37.83 o                         
  -9   2   2        941.59        940.24        11.34 o                         
  -8   2   2       4190.49       4129.03        36.57 o                         
  -7   2   2       5981.47       5825.48        52.19 o                         
  -6   2   2       8853.39       8766.50        74.62 o                         
  -5   2   2       3526.17       3185.34        29.65 o                         
  -2   2   2       3482.41       3236.44        27.94 o                         
   0   2   2       3373.84       3096.95        20.53 o                         
   4   2   2       5789.18       5253.32        37.44 o                         
   5   2   2       6809.30       6622.64        44.72 o                         
   6   2   2       6193.48       6018.24        39.99 o                         
   7   2   2       1002.53       1004.63        12.88 o                         
   8   2   2       6072.59       5832.10        46.04 o                         
   9   2   2       2233.10       2200.63        37.61 o                         
  10   2   2       1618.51       1621.14        37.84 o                         
  11   2   2        870.29        869.22        23.85 o                         
  12   2   2       1055.39       1151.53        29.80 o                         
  13   2   2        586.43        539.57        21.37 o                         
 -14   3   2          3.03         11.40         7.91 o                         
 -13   3   2          0.00         -0.90         3.21 o                         
 -12   3   2          0.37         -2.09         2.09 o                         
 -11   3   2         14.31          7.47         2.26 o                         
 -10   3   2        114.37        105.53         4.61 o                         
  -9   3   2        232.52        230.64         5.94 o                         
  -8   3   2          0.54          1.97         1.39 o                         
  -7   3   2          0.54          0.52         0.99 o                         
  -6   3   2        139.49        135.61         3.91 o                         
  -5   3   2        994.15       1066.10        12.55 o                         
  -4   3   2          2.69          7.66         0.96 o                         
  -3   3   2        429.46        471.78         5.73 o                         
  -2   3   2       1359.00       1446.19        11.48 o                         
  -1   3   2       3292.46       3455.20        32.58 o                         
   0   3   2        299.49        332.39         3.82 o                         
   1   3   2          3.13          5.51         0.56 o                         
   2   3   2          1.03          0.55         0.42 o                         
   3   3   2        279.22        325.25         4.38 o                         
   4   3   2        747.91        790.75         8.69 o                         
   5   3   2        128.87        126.66         3.02 o                         
   6   3   2         10.74          8.75         1.09 o                         
   7   3   2        640.43        628.55         7.62 o                         
   8   3   2         32.06         25.41         2.51 o                         
   9   3   2         15.36         15.85         2.30 o                         
  10   3   2          7.72          5.78         2.31 o                         
  11   3   2         47.97         43.87         5.56 o                         
  12   3   2         30.36         34.76         6.46 o                         
  13   3   2          1.13         -4.42         4.42 o                         
 -14   4   2        565.62        560.34        22.79 o                         
 -13   4   2       1224.55       1282.71        32.50 o                         
 -12   4   2       1641.05       1683.91        33.84 o                         
 -11   4   2       1460.49       1449.65        21.77 o                         
 -10   4   2       2290.35       2259.95        26.61 o                         
  -9   4   2       2381.88       2388.90        27.09 o                         
  -8   4   2       4865.53       4694.79        48.63 o                         
  -7   4   2       4210.65       4277.06        44.14 o                         
  -6   4   2       6054.58       5814.78        52.38 o                         
  -5   4   2       7171.44       6874.77        60.14 o                         
   4   4   2       8839.78       8460.84        68.66 o                         
   5   4   2       7153.99       7125.60        53.20 o                         
   6   4   2       5592.16       5400.16        41.92 o                         
   7   4   2       5431.73       5268.94        37.91 o                         
   8   4   2       2793.15       2747.82        28.04 o                         
   9   4   2       1780.15       1778.74        26.37 o                         
  10   4   2       1243.53       1164.98        22.69 o                         
  11   4   2       1528.85       1532.26        52.34 o                         
  12   4   2       1211.64       1238.96        31.41 o                         
  13   4   2        791.40        763.63        59.94 o                         
 -13   5   2          0.00         -1.00         4.12 o                         
 -12   5   2         12.77          6.39         3.09 o                         
 -11   5   2          1.40          2.05         2.47 o                         
 -10   5   2         40.89         36.80         3.25 o                         
  -9   5   2         75.12         65.27         4.29 o                         
  -8   5   2        124.23         96.05         4.62 o                         
  -7   5   2        284.58        296.65         7.66 o                         
  -6   5   2         12.56         11.83         1.62 o                         
  -5   5   2         23.35         20.05         1.02 o                         
  -4   5   2         30.29         36.26         1.52 o                         
  -3   5   2        403.49        404.93         4.62 o                         
  -2   5   2          1.17          1.19         0.58 o                         
  -1   5   2         91.24        104.51         2.15 o                         
   0   5   2       1554.09       1823.82        15.16 o                         
   1   5   2       1148.95       1229.36        10.32 o                         
   2   5   2        487.93        542.54         7.40 o                         
   3   5   2         12.95         20.80         1.32 o                         
   4   5   2         72.66         69.76         2.57 o                         
   5   5   2         29.29         24.88         1.73 o                         
   6   5   2        171.38        169.25         5.31 o                         
   7   5   2          0.87          0.22         0.93 o                         
   8   5   2          2.50         -0.76         1.12 o                         
   9   5   2        211.18        209.99         8.88 o                         
  10   5   2         78.15         80.48         5.70 o                         
  11   5   2         23.96         23.74         3.90 o                         
  12   5   2          1.01         -2.95         4.55 o                         
  13   5   2         10.27         10.16         4.62 o                         
 -13   6   2       1014.98       1058.21        34.55 o                         
 -12   6   2        991.75       1000.76        23.24 o                         
 -11   6   2       1210.06       1209.08        40.83 o                         
 -10   6   2       2399.85       2334.17        55.93 o                         
  -9   6   2       2346.09       2376.67        33.60 o                         
  -8   6   2       4574.56       4441.37        43.77 o                         
  -7   6   2       4100.63       4131.71        40.32 o                         
  -6   6   2       3004.93       2925.81        29.61 o                         
  -5   6   2       7967.64       8044.91        58.47 o                         
  -4   6   2      11760.49      11647.74       106.39 o                         
  -3   6   2      12679.78      12495.68       264.09 o                         
  -2   6   2       8100.86       7743.89        72.20 o                         
   0   6   2       7556.26       7140.42        62.05 o                         
   3   6   2       5673.51       5435.38        41.24 o                         
   4   6   2       6500.98       6329.56        43.60 o                         
   5   6   2       6147.86       6120.29        45.03 o                         
   6   6   2       6324.51       6195.60        47.01 o                         
   7   6   2       3560.39       3504.08        30.71 o                         
   8   6   2       3183.31       3104.94        29.01 o                         
   9   6   2       1330.53       1358.36        22.32 o                         
  10   6   2       1296.40       1258.50        21.93 o                         
  11   6   2       1897.72       1939.15        33.25 o                         
  12   6   2        946.86        980.78        27.65 o                         
 -13   7   2          0.03         -1.97         3.33 o                         
 -12   7   2          9.20          3.66         2.96 o                         
 -11   7   2         19.74         21.87         4.09 o                         
 -10   7   2          2.12          2.06         2.08 o                         
  -9   7   2        126.30        107.52         5.87 o                         
  -8   7   2         54.02         55.74         3.61 o                         
  -7   7   2         31.30         33.96         3.15 o                         
  -6   7   2        231.20        236.53         4.16 o                         
  -5   7   2         63.93         53.99         2.11 o                         
  -4   7   2         43.93         43.26         1.92 o                         
  -3   7   2        650.74        664.69         9.49 o                         
  -2   7   2        364.40        397.19         6.34 o                         
  -1   7   2        128.76        143.68         3.07 o                         
   0   7   2         21.41         28.61         1.93 o                         
   1   7   2         51.25         58.34         3.34 o                         
   2   7   2        546.02        586.88         7.81 o                         
   3   7   2          1.07          0.02         0.66 o                         
   4   7   2        122.79        118.96         3.11 o                         
   5   7   2          2.03          2.25         1.13 o                         
   6   7   2        137.76        137.87         4.00 o                         
   7   7   2        384.62        379.44         9.40 o                         
   8   7   2         17.63         17.11         2.03 o                         
   9   7   2          0.76         -1.95         1.95 o                         
  10   7   2         19.57         11.66         4.83 o                         
  11   7   2          5.98          1.74         3.48 o                         
  12   7   2         47.90         38.71         4.89 o                         
 -13   8   2        535.18        524.70        22.10 o                         
 -12   8   2        671.72        655.23        18.74 o                         
 -11   8   2       1898.86       2000.41        35.81 o                         
 -10   8   2        646.78        617.60        17.52 o                         
  -9   8   2       2060.88       2043.29        44.19 o                         
  -8   8   2       2226.43       2231.89        30.79 o                         
  -7   8   2       3966.49       3912.19        42.83 o                         
  -6   8   2       4630.63       4574.21        34.71 o                         
  -5   8   2       4208.29       4246.12        38.34 o                         
  -4   8   2       2987.13       2923.75        27.81 o                         
  -3   8   2       3390.24       3424.63        31.26 o                         
  -2   8   2      11095.07      11005.03       102.61 o                         
  -1   8   2       7195.12       7013.70        51.74 o                         
   0   8   2       7596.47       7607.32        63.15 o                         
   1   8   2       5675.92       5670.86        45.99 o                         
   2   8   2       5771.36       5648.24        45.52 o                         
   3   8   2       5687.59       5664.45        41.58 o                         
   4   8   2       6878.00       6763.31        57.35 o                         
   5   8   2       2944.46       2970.81        24.99 o                         
   6   8   2       1706.68       1660.75        19.12 o                         
   7   8   2       2825.76       2818.81        30.86 o                         
   8   8   2       2666.14       2717.71        29.96 o                         
   9   8   2       2083.44       2076.02        27.52 o                         
  10   8   2       1388.63       1329.01        20.37 o                         
  11   8   2        893.59        947.39        20.89 o                         
  12   8   2        357.24        323.94        19.78 o                         
 -12   9   2        137.26        122.20         9.52 o                         
 -11   9   2        214.15        234.54        11.06 o                         
 -10   9   2          1.01         -1.84         2.56 o                         
  -9   9   2          1.50         -2.06         2.06 o                         
  -8   9   2          9.25          3.51         2.25 o                         
  -7   9   2         28.88         23.99         1.73 o                         
  -6   9   2          1.66          1.24         1.41 o                         
  -5   9   2          2.91          1.21         1.20 o                         
  -4   9   2        383.01        371.19         7.11 o                         
  -3   9   2       1185.79       1220.20        15.45 o                         
  -2   9   2        186.40        184.47         3.48 o                         
  -1   9   2          0.21          0.42         0.70 o                         
   0   9   2         21.32         22.13         1.78 o                         
   1   9   2         33.67         40.09         2.63 o                         
   2   9   2         37.94         36.20         2.48 o                         
   3   9   2        119.87        116.42         3.70 o                         
   4   9   2         86.57         83.65         4.07 o                         
   5   9   2        427.01        406.26         9.84 o                         
   6   9   2        350.08        333.67         7.62 o                         
   7   9   2          0.02         -1.98         1.98 o                         
   8   9   2          0.23         -1.56         1.56 o                         
   9   9   2         20.90         16.89         3.89 o                         
  10   9   2          0.37         -2.19         2.19 o                         
  11   9   2          0.35         -2.18         2.18 o                         
 -12  10   2        238.18        198.28        10.80 o                         
 -11  10   2        807.33        828.75        21.60 o                         
 -10  10   2       1237.67       1232.42        28.18 o                         
  -9  10   2       1166.67       1166.50        39.52 o                         
  -8  10   2       1370.82       1314.63        38.24 o                         
  -7  10   2       1188.50       1211.06        16.11 o                         
  -6  10   2       2718.51       2736.62        31.63 o                         
  -5  10   2       2417.40       2558.78        55.61 o                         
  -4  10   2       4045.92       3951.47        39.55 o                         
  -3  10   2       1613.18       1649.33        21.73 o                         
  -2  10   2       2181.53       2125.18        19.28 o                         
  -1  10   2       4301.13       4279.57        34.37 o                         
   0  10   2       4453.06       4411.31        37.57 o                         
   1  10   2       4965.60       4887.28        41.43 o                         
   2  10   2       2565.66       2513.73        25.63 o                         
   3  10   2       2624.84       2568.25        32.58 o                         
   4  10   2       1826.78       1800.65        21.14 o                         
   5  10   2       3137.80       3141.20        36.24 o                         
   6  10   2       2146.25       2180.37        27.69 o                         
   7  10   2       1244.70       1264.46        20.56 o                         
   8  10   2       1328.00       1323.33        22.54 o                         
   9  10   2       1018.98       1010.26        20.01 o                         
  10  10   2       1132.09       1129.31        23.23 o                         
  11  10   2        715.54        645.46        21.22 o                         
 -11  11   2         15.23          5.74         5.33 o                         
 -10  11   2          4.22          0.11         3.69 o                         
  -9  11   2         19.41         11.49         4.36 o                         
  -8  11   2         41.02         37.02         4.15 o                         
  -7  11   2        135.69        135.24         7.63 o                         
  -6  11   2        116.62        120.37         5.55 o                         
  -5  11   2         14.30         11.48         2.34 o                         
  -4  11   2         58.48         56.55         6.18 o                         
  -3  11   2         21.81         17.46         2.43 o                         
  -2  11   2        204.14        214.88         6.00 o                         
  -1  11   2         16.16         17.04         1.72 o                         
   0  11   2         12.56          8.30         1.66 o                         
   1  11   2          0.14         -1.17         1.17 o                         
   2  11   2         98.81         98.18         4.96 o                         
   3  11   2          3.57          1.38         1.45 o                         
   4  11   2         78.57         72.10         4.02 o                         
   5  11   2         16.19         10.35         2.01 o                         
   6  11   2          0.52         -1.62         1.62 o                         
   7  11   2         59.35         48.11         3.85 o                         
   8  11   2         55.98         60.40         5.43 o                         
   9  11   2         46.51         44.53         4.94 o                         
  10  11   2         15.65         11.56         4.35 o                         
 -10  12   2        521.09        504.76        19.24 o                         
  -9  12   2        906.80        978.06        27.29 o                         
  -8  12   2        584.46        596.67        18.42 o                         
  -7  12   2        934.22        956.97        16.96 o                         
  -6  12   2       1289.84       1260.25        30.90 o                         
  -5  12   2       1667.79       1684.99        28.52 o                         
  -4  12   2       1575.33       1607.26        27.39 o                         
  -3  12   2       1987.44       2029.64        28.85 o                         
  -2  12   2       2300.83       2243.57        41.18 o                         
  -1  12   2       1360.20       1318.53        16.87 o                         
   0  12   2       2761.36       2779.28        38.65 o                         
   1  12   2       1400.37       1383.98        18.14 o                         
   2  12   2       1528.65       1492.59        20.97 o                         
   3  12   2       1711.69       1733.85        25.07 o                         
   4  12   2       1986.88       2027.16        31.64 o                         
   5  12   2       1612.98       1608.83        25.18 o                         
   6  12   2       1123.70       1151.65        20.52 o                         
   7  12   2       1250.12       1289.41        26.43 o                         
   8  12   2        398.44        389.86        11.16 o                         
   9  12   2        961.19        964.74        23.54 o                         
  10  12   2        492.96        457.00        28.47 o                         
 -10  13   2          0.71         -8.66        11.40 o                         
  -9  13   2          1.29          4.88         3.60 o                         
  -8  13   2         97.07         90.64         5.23 o                         
  -7  13   2         73.21         75.57         4.98 o                         
  -6  13   2         21.59         21.10         3.45 o                         
  -5  13   2         30.60         23.69         3.80 o                         
  -4  13   2         28.65         22.79         3.88 o                         
  -3  13   2         13.61         16.77         3.35 o                         
  -2  13   2        111.39        109.99         6.78 o                         
  -1  13   2         54.51         50.33         2.43 o                         
   0  13   2         84.15         80.80         3.88 o                         
   1  13   2         99.19        102.96         4.29 o                         
   2  13   2         96.54         86.32         5.12 o                         
   3  13   2          4.93          4.65         2.34 o                         
   4  13   2          2.64          3.11         2.00 o                         
   5  13   2          6.43          2.49         2.05 o                         
   6  13   2          0.01         -2.11         2.11 o                         
   7  13   2         10.28          7.06         2.56 o                         
   8  13   2        116.15        118.86         6.82 o                         
   9  13   2         69.34         73.14         8.96 o                         
  -9  14   2        505.07        487.84        24.84 o                         
  -8  14   2        427.79        437.45        18.09 o                         
  -7  14   2       1175.17       1255.89        32.12 o                         
  -6  14   2        642.94        628.16        27.43 o                         
  -5  14   2        780.45        804.60        19.04 o                         
  -4  14   2        888.34        902.09        20.43 o                         
  -3  14   2       1939.03       1996.24        33.86 o                         
  -2  14   2       1464.98       1487.00        28.77 o                         
  -1  14   2       1063.37       1064.71        16.02 o                         
   0  14   2       1269.43       1264.57        17.39 o                         
   1  14   2        413.38        430.71         8.80 o                         
   2  14   2       1840.34       1819.83        25.76 o                         
   3  14   2       1291.63       1323.62        25.00 o                         
   4  14   2       1271.85       1284.51        22.08 o                         
   5  14   2        591.21        610.17        14.21 o                         
   6  14   2        909.57        951.89        18.62 o                         
   7  14   2        704.92        731.62        16.03 o                         
   8  14   2        470.16        431.33        25.26 o                         
  -8  15   2          8.03          2.47         7.48 o                         
  -7  15   2          3.38          1.72         3.21 o                         
  -6  15   2         24.85         19.19         3.56 o                         
  -5  15   2         33.73         31.65         4.72 o                         
  -4  15   2         11.31         12.01         4.22 o                         
  -3  15   2         24.89         24.06         3.99 o                         
  -2  15   2          0.05         -2.21         2.21 o                         
  -1  15   2          6.24          5.52         3.34 o                         
   0  15   2          5.98          3.32         1.49 o                         
   1  15   2         26.42         26.78         2.92 o                         
   2  15   2         25.05         24.83         2.83 o                         
   3  15   2         10.52          2.74         1.97 o                         
   4  15   2         30.20         24.90         4.19 o                         
   5  15   2          3.32         -1.21         2.85 o                         
   6  15   2          3.58         -2.58         2.58 o                         
   7  15   2          0.01          2.42         2.91 o                         
  -6  16   2        461.36        432.77        14.35 o                         
  -5  16   2        619.27        597.02        17.03 o                         
  -4  16   2        715.37        752.63        19.46 o                         
  -3  16   2        989.68        982.87        22.67 o                         
  -2  16   2        682.64        731.73        18.92 o                         
  -1  16   2        387.05        359.21        12.75 o                         
   0  16   2        930.58        934.04        26.94 o                         
   1  16   2       1288.61       1299.91        26.18 o                         
   2  16   2        781.92        812.38        16.49 o                         
   3  16   2        663.32        672.56        14.90 o                         
   4  16   2        388.91        377.00        11.09 o                         
   5  16   2        392.71        375.66        11.35 o                         
   6  16   2        641.85        666.89        17.20 o                         
  -5  17   2         22.06         10.16         5.98 o                         
  -4  17   2          3.96          5.11         3.92 o                         
  -3  17   2         12.91          8.59         3.51 o                         
  -2  17   2          1.85         -2.92         2.92 o                         
  -1  17   2          0.21          1.44         2.86 o                         
   0  17   2         10.90         15.06         4.97 o                         
   1  17   2          0.01         -2.28         2.28 o                         
   2  17   2         16.23         13.45         3.97 o                         
   3  17   2          3.83         -2.13         2.13 o                         
   4  17   2         36.99         24.65         4.04 o                         
  -1  18   2        545.14        439.81        33.53 o                         
   0  18   2        411.31        391.56        18.37 o                         
   1  18   2        612.18        603.19        21.31 o                         
 -14   1   3         87.21         95.41        11.38 o                         
 -13   1   3        332.77        335.42        13.22 o                         
 -12   1   3        160.08        144.49         8.17 o                         
 -11   1   3        303.08        319.64        11.37 o                         
 -10   1   3        804.75        827.46        12.66 o                         
  -9   1   3         68.30         65.10         2.97 o                         
  -8   1   3        363.67        389.47         7.22 o                         
  -7   1   3        664.94        729.00        10.86 o                         
  -6   1   3        463.94        464.31         6.79 o                         
  -5   1   3        538.86        552.79         7.22 o                         
  -4   1   3       1878.14       1949.88        19.89 o                         
  -3   1   3       1871.59       1859.20        20.66 o                         
  -2   1   3        493.58        432.33         8.01 o                         
  -1   1   3       5451.40       5499.99       131.21 o                         
   0   1   3        109.89         78.35         1.48 o                         
   1   1   3          2.23          1.91         0.44 o                         
   2   1   3       1887.95       1868.42        14.72 o                         
   3   1   3        615.14        571.66         6.13 o                         
   4   1   3        973.45        970.24         8.90 o                         
   5   1   3        894.35        934.02         9.08 o                         
   6   1   3        790.16        841.84        10.02 o                         
   7   1   3        115.74        128.04         3.99 o                         
   8   1   3        502.50        518.32        20.43 o                         
   9   1   3        295.09        298.09         9.95 o                         
  10   1   3         23.70         14.54         4.09 o                         
  11   1   3        387.79        433.03        16.63 o                         
  12   1   3        124.37        119.13        10.32 o                         
  13   1   3        147.04        122.35        32.59 o                         
 -14   2   3          0.11          8.31         4.78 o                         
 -13   2   3        163.07        175.73        10.42 o                         
 -12   2   3          0.20         -2.65         2.65 o                         
 -11   2   3          2.51         -0.65         2.12 o                         
 -10   2   3        753.70        747.10        11.91 o                         
  -9   2   3         92.35         92.34         4.12 o                         
  -8   2   3         22.58         22.02         2.06 o                         
  -7   2   3          7.63          6.67         1.23 o                         
  -6   2   3         70.34         60.34         2.82 o                         
  -5   2   3       1321.08       1420.50        14.84 o                         
  -4   2   3        161.25        187.21         3.92 o                         
  -3   2   3        260.40        277.45         4.09 o                         
  -2   2   3        975.94       1031.00         9.65 o                         
   0   2   3       1943.69       2001.11        14.75 o                         
   1   2   3         24.58         28.27         1.06 o                         
   2   2   3        646.59        696.17         6.28 o                         
   3   2   3        560.31        635.92         7.14 o                         
   4   2   3        711.60        768.22         7.64 o                         
   5   2   3        898.05        930.34         9.39 o                         
   6   2   3         85.03         86.60         2.86 o                         
   7   2   3        229.40        216.12         4.65 o                         
   8   2   3         93.80         88.37         5.14 o                         
   9   2   3        108.49        113.58        12.96 o                         
  10   2   3         71.43         66.34         6.58 o                         
  11   2   3          0.22          1.32         3.61 o                         
  12   2   3         30.84         24.80         6.51 o                         
  13   2   3         13.79          8.29         5.19 o                         
 -14   3   3        142.39        135.27        11.00 o                         
 -13   3   3        134.75        124.38        10.42 o                         
 -12   3   3        102.34         99.51         5.38 o                         
 -11   3   3        144.26        132.34         6.83 o                         
 -10   3   3        567.84        576.39        10.33 o                         
  -9   3   3        165.76        153.01         8.63 o                         
  -8   3   3        759.66        810.35        11.84 o                         
  -7   3   3        391.52        418.12         7.43 o                         
  -6   3   3        568.21        612.83         8.91 o                         
  -5   3   3        995.15       1006.22        11.85 o                         
  -4   3   3       1456.08       1552.34        17.52 o                         
  -3   3   3        184.74        158.79         2.98 o                         
  -2   3   3        512.30        494.30         5.28 o                         
  -1   3   3       1630.40       1622.63        12.32 o                         
   0   3   3       2194.87       2169.15        16.06 o                         
   1   3   3       2567.90       2602.73        17.05 o                         
   2   3   3       1660.04       1682.40        12.13 o                         
   3   3   3        384.62        419.45         4.90 o                         
   4   3   3        204.21        209.96         3.85 o                         
   5   3   3       1516.92       1465.84        13.16 o                         
   6   3   3        172.29        196.00         4.03 o                         
   7   3   3        499.29        478.26         7.29 o                         
   8   3   3        268.87        296.83         6.70 o                         
   9   3   3        421.25        427.96        17.57 o                         
  10   3   3        252.59        273.68        11.69 o                         
  11   3   3        291.55        295.69        13.98 o                         
  12   3   3        147.51        163.60        17.83 o                         
  13   3   3         19.50          9.54         5.50 o                         
 -14   4   3         11.38          4.25         4.08 o                         
 -13   4   3          0.10          0.54         3.64 o                         
 -12   4   3          0.04         -1.27         2.55 o                         
 -11   4   3          0.73         -1.10         1.74 o                         
 -10   4   3         14.13         10.40         2.58 o                         
  -9   4   3         96.54         95.42         4.93 o                         
  -8   4   3          9.31         10.52         1.67 o                         
  -7   4   3        134.02        128.93         4.10 o                         
  -6   4   3          3.59          2.94         1.11 o                         
  -5   4   3         57.34         64.37         2.81 o                         
  -4   4   3          0.55          0.49         0.60 o                         
  -3   4   3         35.19         37.32         1.36 o                         
  -2   4   3        581.35        616.32         7.14 o                         
  -1   4   3       1145.87       1305.23        11.14 o                         
   0   4   3         27.32         27.99         1.25 o                         
   1   4   3         88.24        101.99         2.07 o                         
   2   4   3        207.72        249.53         3.79 o                         
   3   4   3        363.06        338.66         5.96 o                         
   4   4   3         48.14         47.53         2.36 o                         
   5   4   3         97.57         97.70         2.85 o                         
   6   4   3         14.10         12.11         1.46 o                         
   7   4   3         30.21         41.63         2.25 o                         
   8   4   3        220.64        211.38         6.15 o                         
   9   4   3         84.25         70.86         5.78 o                         
  10   4   3          1.76          0.61         2.20 o                         
  11   4   3          0.44         -3.86         5.08 o                         
  12   4   3         17.19         11.04         4.57 o                         
  13   4   3          2.27         -2.56         3.79 o                         
 -13   5   3        102.37         94.00         7.77 o                         
 -12   5   3        136.66        142.45         8.71 o                         
 -11   5   3         77.75         67.07         5.81 o                         
 -10   5   3         65.31         70.11         4.63 o                         
  -9   5   3        196.01        192.46         7.84 o                         
  -8   5   3        647.15        627.16        10.62 o                         
  -7   5   3       1086.72       1154.97        14.85 o                         
  -6   5   3        102.08         91.58         4.88 o                         
  -5   5   3        541.13        562.66         7.99 o                         
  -4   5   3        268.87        296.08         4.81 o                         
  -3   5   3        497.78        477.89         6.32 o                         
  -2   5   3       1548.85       1682.74        16.05 o                         
  -1   5   3        354.14        325.55         4.27 o                         
   0   5   3        939.76        932.27         9.16 o                         
   1   5   3        637.02        671.82         6.88 o                         
   2   5   3       2754.53       2921.74        22.35 o                         
   3   5   3        531.61        525.12         6.85 o                         
   4   5   3        393.58        411.11         5.98 o                         
   5   5   3        352.25        346.61         6.56 o                         
   6   5   3         37.45         43.67         2.49 o                         
   7   5   3        883.35        849.12        11.03 o                         
   8   5   3        292.39        301.57         7.65 o                         
   9   5   3        388.27        399.90        17.75 o                         
  10   5   3        108.51         98.68         7.11 o                         
  11   5   3        257.94        299.64        19.20 o                         
  12   5   3        104.20        102.52         9.35 o                         
 -13   6   3          0.87         -3.56         3.56 o                         
 -12   6   3         62.08         65.28         6.24 o                         
 -11   6   3         21.22         23.16         3.87 o                         
 -10   6   3         61.79         65.79         7.80 o                         
  -9   6   3          2.01          3.86         1.74 o                         
  -8   6   3        155.29        143.76         5.04 o                         
  -7   6   3          7.87          7.96         1.52 o                         
  -6   6   3        140.06        168.93         4.50 o                         
  -5   6   3          1.64          0.73         0.69 o                         
  -4   6   3        298.21        295.32         4.33 o                         
  -3   6   3        108.37         97.65         2.63 o                         
  -2   6   3        281.43        315.57         4.98 o                         
  -1   6   3        322.22        349.77         5.34 o                         
   0   6   3          0.87          0.12         0.55 o                         
   1   6   3          5.20          3.60         0.73 o                         
   2   6   3        401.80        445.45         5.79 o                         
   3   6   3          2.21          3.08         0.81 o                         
   4   6   3         83.35         72.14         2.75 o                         
   5   6   3        148.54        154.47         4.33 o                         
   6   6   3         47.46         47.56         2.69 o                         
   7   6   3          6.47          2.55         1.65 o                         
   8   6   3          0.62          1.19         1.45 o                         
   9   6   3          2.80          5.56         1.84 o                         
  10   6   3         13.81          7.27         4.99 o                         
  11   6   3         94.23         88.36         8.67 o                         
  12   6   3         76.77         69.09         8.22 o                         
 -13   7   3          0.20         -1.83         3.43 o                         
 -12   7   3        185.68        205.65        13.53 o                         
 -11   7   3        109.10        116.93         8.33 o                         
 -10   7   3        122.45        116.81         6.29 o                         
  -9   7   3         68.11         64.21         4.69 o                         
  -8   7   3        172.12        168.93         5.45 o                         
  -7   7   3        110.12        109.21         4.29 o                         
  -6   7   3         12.01          8.84         1.24 o                         
  -5   7   3       1301.83       1281.46        12.42 o                         
  -4   7   3          7.06          6.70         1.08 o                         
  -3   7   3        618.49        621.22         8.09 o                         
  -2   7   3        251.51        251.07         4.66 o                         
  -1   7   3        504.81        536.82         8.77 o                         
   0   7   3         85.40         88.90         2.53 o                         
   1   7   3        471.92        479.07         6.33 o                         
   2   7   3        448.57        457.48         5.92 o                         
   3   7   3          7.33          8.44         1.14 o                         
   4   7   3       1353.64       1353.92        13.59 o                         
   5   7   3         27.24         32.85         2.35 o                         
   6   7   3        325.43        320.43         7.27 o                         
   7   7   3        127.21        130.49         5.07 o                         
   8   7   3        288.51        300.44         8.26 o                         
   9   7   3         26.87         23.00         2.67 o                         
  10   7   3        129.52        107.31         7.84 o                         
  11   7   3        179.48        187.27        14.77 o                         
  12   7   3          5.43         -0.15         3.85 o                         
 -13   8   3          1.12         -3.56         3.56 o                         
 -12   8   3          0.78          0.30         2.89 o                         
 -11   8   3        312.51        321.87        15.09 o                         
 -10   8   3         63.68         62.76         8.50 o                         
  -9   8   3         12.50          8.44         2.73 o                         
  -8   8   3         20.05         18.02         2.48 o                         
  -7   8   3         52.75         61.52         3.78 o                         
  -6   8   3         56.11         59.07         2.42 o                         
  -5   8   3        640.06        627.83         9.24 o                         
  -4   8   3         15.96         10.37         1.46 o                         
  -3   8   3        131.34        122.85         3.59 o                         
  -2   8   3        267.77        286.74         5.34 o                         
  -1   8   3        460.59        465.36         7.09 o                         
   0   8   3        212.72        240.42         4.54 o                         
   1   8   3          4.17          3.70         0.89 o                         
   2   8   3          0.89          0.56         0.77 o                         
   3   8   3        352.34        360.70         5.67 o                         
   4   8   3        450.64        434.65         6.78 o                         
   5   8   3         17.30         10.59         1.66 o                         
   6   8   3         40.34         35.49         4.82 o                         
   7   8   3         21.22         17.87         3.20 o                         
   8   8   3          6.44          5.19         1.98 o                         
   9   8   3         12.09          8.02         2.03 o                         
  10   8   3         11.97         15.77         3.65 o                         
  11   8   3          0.88         -1.26         2.66 o                         
 -12   9   3         25.30         21.33         5.29 o                         
 -11   9   3        136.67        152.89         9.42 o                         
 -10   9   3         83.17         80.66         7.80 o                         
  -9   9   3         51.59         49.50         4.20 o                         
  -8   9   3         18.03         14.67         2.50 o                         
  -7   9   3          3.11          4.37         1.57 o                         
  -6   9   3         15.21         18.14         1.98 o                         
  -5   9   3        209.90        209.94         5.32 o                         
  -4   9   3        132.90        125.26         5.80 o                         
  -3   9   3        193.51        209.32         5.06 o                         
  -2   9   3         36.83         23.54         1.90 o                         
  -1   9   3         80.88         81.08         4.50 o                         
   0   9   3         41.37         39.79         2.04 o                         
   1   9   3          8.65          7.61         1.43 o                         
   2   9   3         49.22         48.49         2.71 o                         
   3   9   3          1.15          2.99         1.01 o                         
   4   9   3        326.43        326.83         6.11 o                         
   5   9   3         77.85         81.38         5.33 o                         
   6   9   3        283.86        272.72         7.72 o                         
   7   9   3         23.53         23.50         3.21 o                         
   8   9   3         16.47         17.28         3.37 o                         
   9   9   3         34.07         38.42         3.32 o                         
  10   9   3         16.40         23.50         3.56 o                         
  11   9   3        122.10        113.66         8.99 o                         
 -12  10   3          3.76          3.75         3.19 o                         
 -11  10   3        134.83        110.06         8.50 o                         
 -10  10   3         14.07          6.48         4.63 o                         
  -9  10   3          7.16          6.15         3.65 o                         
  -8  10   3         60.27         57.05         4.59 o                         
  -7  10   3         10.06          8.71         2.11 o                         
  -6  10   3        188.40        198.86         6.38 o                         
  -5  10   3        134.72        144.05         5.15 o                         
  -4  10   3        289.45        304.02        10.18 o                         
  -3  10   3         98.47         94.89         3.68 o                         
  -2  10   3         21.24         26.87         2.18 o                         
  -1  10   3          1.07          0.67         1.09 o                         
   0  10   3          0.84          1.92         0.90 o                         
   1  10   3        186.87        166.07         4.25 o                         
   2  10   3         30.71         30.23         2.20 o                         
   3  10   3          0.57          0.14         1.19 o                         
   4  10   3         10.72          8.45         1.63 o                         
   5  10   3         59.61         43.43         3.02 o                         
   6  10   3         41.48         33.15         3.17 o                         
   7  10   3         22.49         24.68         3.35 o                         
   8  10   3         20.79         19.64         3.34 o                         
   9  10   3         51.77         48.86         4.32 o                         
  10  10   3         10.77          6.94         2.95 o                         
  11  10   3          0.44         -3.33         3.33 o                         
 -11  11   3         14.09         17.02         7.71 o                         
 -10  11   3         49.01         62.79         7.17 o                         
  -9  11   3         12.11          5.80         3.65 o                         
  -8  11   3         97.63        102.41        12.46 o                         
  -7  11   3         30.11         30.19         2.59 o                         
  -6  11   3        104.79        108.12         6.03 o                         
  -5  11   3         20.83         19.86         3.00 o                         
  -4  11   3          1.56         -1.34         1.34 o                         
  -3  11   3        131.24        137.94         4.60 o                         
  -2  11   3         39.80         36.71         2.82 o                         
  -1  11   3         91.68         88.67         4.00 o                         
   0  11   3          1.05          4.47         1.02 o                         
   1  11   3         39.11         29.11         2.54 o                         
   2  11   3         11.01         10.35         2.20 o                         
   3  11   3        101.67        110.19         6.69 o                         
   4  11   3         79.51         82.71         4.23 o                         
   5  11   3          1.26         -1.30         1.37 o                         
   6  11   3         32.75         24.26         3.33 o                         
   7  11   3         25.40         26.26         3.64 o                         
   8  11   3         62.81         58.44         4.90 o                         
   9  11   3         34.92         27.40         3.31 o                         
  10  11   3         31.93         31.43         7.67 o                         
 -10  12   3         14.78         16.33         4.51 o                         
  -9  12   3          8.34         10.78         4.31 o                         
  -8  12   3        353.82        391.86        16.38 o                         
  -7  12   3         36.34         33.14         2.97 o                         
  -6  12   3         66.75         70.70         5.21 o                         
  -5  12   3          0.05          0.00         1.67 o                         
  -4  12   3          9.39          8.40         2.24 o                         
  -3  12   3        172.47        173.42         5.99 o                         
  -2  12   3         14.62         14.77         2.30 o                         
  -1  12   3          6.11          5.26         1.73 o                         
   0  12   3        954.44        949.96        11.76 o                         
   1  12   3        135.11        130.22         4.54 o                         
   2  12   3        152.38        148.78         5.56 o                         
   3  12   3          4.72          3.33         1.63 o                         
   4  12   3         19.19         25.50         3.15 o                         
   5  12   3        199.78        208.72         7.82 o                         
   6  12   3          3.69          3.15         2.26 o                         
   7  12   3          6.11          3.41         2.42 o                         
   8  12   3         92.60         89.04         6.20 o                         
   9  12   3        285.76        301.87        11.75 o                         
 -10  13   3         46.84         46.70         8.07 o                         
  -9  13   3        157.16        140.01        14.26 o                         
  -8  13   3          1.34          2.85         4.56 o                         
  -7  13   3        322.14        328.64         9.29 o                         
  -6  13   3         40.60         51.21         5.53 o                         
  -5  13   3         59.33         58.57         4.94 o                         
  -4  13   3         52.60         49.16         4.55 o                         
  -3  13   3         27.42         27.00         3.40 o                         
  -2  13   3          1.66          0.67         1.69 o                         
  -1  13   3         33.71         26.54         3.42 o                         
   0  13   3        566.03        589.22        10.59 o                         
   1  13   3          0.63         -1.09         1.09 o                         
   2  13   3        235.07        241.00         7.80 o                         
   3  13   3         57.26         60.51         4.48 o                         
   4  13   3          9.81          5.82         2.24 o                         
   5  13   3         29.49         33.62         4.05 o                         
   6  13   3         72.45         81.89         5.86 o                         
   7  13   3         21.19         22.91         4.12 o                         
   8  13   3         12.69          2.60         2.76 o                         
   9  13   3        222.71        234.70        14.77 o                         
  -9  14   3          4.17          0.98         3.77 o                         
  -8  14   3         80.89         59.01         7.77 o                         
  -7  14   3         45.75         36.19         4.06 o                         
  -6  14   3         11.22          3.84         4.42 o                         
  -5  14   3          4.33         -0.07         2.42 o                         
  -4  14   3          0.26          0.14         2.48 o                         
  -3  14   3         32.01         37.22         4.73 o                         
  -2  14   3         14.26         10.96         3.18 o                         
  -1  14   3          0.08         -1.56         2.04 o                         
   0  14   3         27.40         21.34         1.63 o                         
   1  14   3        106.06        103.50         7.44 o                         
   2  14   3         96.88        101.59         5.21 o                         
   3  14   3         11.98          8.90         2.42 o                         
   4  14   3         39.45         31.82         3.54 o                         
   5  14   3         39.85         43.65         4.42 o                         
   6  14   3          4.73          3.58         2.94 o                         
   7  14   3          0.12         -2.43         2.43 o                         
   8  14   3         10.40          9.50         3.03 o                         
  -8  15   3         65.81         65.09         8.24 o                         
  -7  15   3         80.26         64.06         5.23 o                         
  -6  15   3         47.54         56.76         5.79 o                         
  -5  15   3         71.80         63.47         6.09 o                         
  -4  15   3         41.34         38.67         5.86 o                         
  -3  15   3        300.78        338.66        12.44 o                         
  -2  15   3         27.12         24.83         3.98 o                         
  -1  15   3         51.73         61.47         5.96 o                         
   0  15   3        104.18        108.03        12.06 o                         
   1  15   3        153.08        163.36         5.35 o                         
   2  15   3         97.01         96.89         9.14 o                         
   3  15   3        112.11        116.31         6.02 o                         
   4  15   3         50.92         54.03         4.97 o                         
   5  15   3         18.21         15.21         3.15 o                         
   6  15   3        184.81        185.26        11.19 o                         
   7  15   3         37.57         28.60         7.31 o                         
  -6  16   3          3.97         -1.07         7.33 o                         
  -5  16   3         38.24         27.18         4.51 o                         
  -4  16   3         35.90         22.88         4.22 o                         
  -3  16   3          0.64         -2.63         2.63 o                         
  -2  16   3          0.53          3.32         2.93 o                         
  -1  16   3         37.95         46.77         5.64 o                         
   0  16   3         12.55         10.88         3.66 o                         
   1  16   3         12.27          7.52         2.27 o                         
   2  16   3         22.10         14.97         3.09 o                         
   3  16   3         60.33         53.24         4.29 o                         
   4  16   3         29.79         28.87         3.11 o                         
   5  16   3         21.37         10.53         3.52 o                         
  -4  17   3        149.12        160.16         9.91 o                         
  -3  17   3         74.40         61.39         6.53 o                         
  -2  17   3        123.05        147.55        13.70 o                         
  -1  17   3         49.61         47.98         5.59 o                         
   0  17   3         82.27         79.41        10.36 o                         
   1  17   3         21.25         16.89         4.72 o                         
   2  17   3         11.63          7.03         2.81 o                         
   3  17   3        222.07        225.21        10.75 o                         
 -14   0   4       1293.92       1343.70        56.59 o                         
 -13   0   4       1135.05       1193.05        37.75 o                         
 -12   0   4        834.15        844.91        34.66 o                         
 -11   0   4       1471.10       1503.94        54.31 o                         
 -10   0   4       1523.35       1503.31        38.43 o                         
  -9   0   4       3943.91       3961.08        58.60 o                         
  -8   0   4       5477.55       5459.20        76.22 o                         
  -7   0   4       8669.74       8773.06       116.09 o                         
  -6   0   4       1975.88       1755.17        32.46 o                         
  -1   0   4       6038.65       5738.61        74.75 o                         
   3   0   4       4098.23       3590.42        36.46 o                         
   4   0   4       6179.79       5914.68        57.66 o                         
   5   0   4       5017.93       4822.08        48.84 o                         
   6   0   4       3913.70       3844.80        42.15 o                         
   7   0   4       6046.61       5925.21        61.20 o                         
   8   0   4       2734.71       2738.07        56.54 o                         
   9   0   4       2163.89       2222.24        71.87 o                         
  10   0   4        857.92        771.54        37.95 o                         
  11   0   4       2374.96       2531.12        59.63 o                         
  12   0   4        864.01        878.61        36.74 o                         
 -14   1   4         13.20          7.60         4.92 o                         
 -13   1   4         22.20         15.91         3.95 o                         
 -12   1   4         30.96         30.50         4.51 o                         
 -11   1   4          7.17          6.87         3.60 o                         
 -10   1   4          0.59         -1.07         1.07 o                         
  -9   1   4         17.91         17.36         2.31 o                         
  -8   1   4          6.70          5.40         1.56 o                         
  -7   1   4          0.21          0.46         0.71 o                         
  -6   1   4          5.72          4.96         0.92 o                         
  -5   1   4        315.45        338.68         5.65 o                         
  -4   1   4         96.20        110.31         3.15 o                         
  -3   1   4         51.11         54.00         3.62 o                         
  -2   1   4         39.78         37.87         2.26 o                         
  -1   1   4        137.30        132.49         2.40 o                         
   0   1   4         29.18         28.74         1.35 o                         
   1   1   4          4.70          4.10         0.50 o                         
   2   1   4          7.37          6.94         0.86 o                         
   3   1   4         56.86         54.72         2.06 o                         
   4   1   4        269.44        279.15         4.63 o                         
   5   1   4          4.31          5.78         1.09 o                         
   6   1   4         56.03         56.60         3.09 o                         
   7   1   4          0.28         -0.74         1.15 o                         
   8   1   4          3.26         -1.95         1.95 o                         
   9   1   4          0.57         -2.73         2.98 o                         
  10   1   4         11.15         10.84         3.98 o                         
  11   1   4          0.00          1.56         3.49 o                         
  12   1   4          0.58         -0.76         3.39 o                         
 -14   2   4        709.45        665.56        34.45 o                         
 -13   2   4        825.97        838.80        21.77 o                         
 -12   2   4       1127.68       1185.73        38.30 o                         
 -11   2   4       1728.59       1704.97        36.55 o                         
 -10   2   4       2551.06       2567.91        33.71 o                         
  -9   2   4       2461.61       2457.49        37.39 o                         
  -8   2   4       2841.92       2848.37        31.64 o                         
  -7   2   4       6393.70       6343.46        75.61 o                         
  -6   2   4       6322.37       6152.49        58.47 o                         
  -5   2   4       8538.80       8276.08        69.68 o                         
  -4   2   4       8435.54       8219.06       132.11 o                         
  -3   2   4       7758.38       7316.35        73.91 o                         
   1   2   4       8534.26       8094.20        69.52 o                         
   2   2   4       9968.74      10057.46       106.89 o                         
   3   2   4       8746.77       8513.79        58.67 o                         
   4   2   4       7429.19       7350.76        47.85 o                         
   5   2   4       7066.69       6870.99        45.57 o                         
   6   2   4       3514.29       3409.22        28.76 o                         
   7   2   4       3338.32       3220.07        31.02 o                         
   8   2   4       2204.17       2240.45        28.07 o                         
   9   2   4       2646.11       2748.13        43.41 o                         
  10   2   4       1532.50       1565.02        33.81 o                         
  11   2   4       1149.50       1193.87        29.81 o                         
  12   2   4        814.53        838.08        25.39 o                         
 -14   3   4          5.89         -3.38         3.38 o                         
 -13   3   4          3.90          4.81         3.67 o                         
 -12   3   4         31.01         27.96         3.31 o                         
 -11   3   4         92.92         84.37         6.35 o                         
 -10   3   4         53.39         49.99         4.11 o                         
  -9   3   4        603.45        581.65        10.26 o                         
  -8   3   4         62.63         70.04         3.42 o                         
  -7   3   4          8.26          4.69         1.42 o                         
  -6   3   4        230.90        224.19         5.93 o                         
  -5   3   4         47.71         47.28         3.50 o                         
  -4   3   4        254.76        269.74         4.86 o                         
  -3   3   4       2681.31       2913.60        24.75 o                         
  -2   3   4         45.84         55.92         2.10 o                         
  -1   3   4       1696.32       1905.99        16.36 o                         
   0   3   4         96.46        116.78         3.21 o                         
   1   3   4        247.89        250.30         4.33 o                         
   2   3   4        141.20        152.63         2.64 o                         
   3   3   4        279.58        283.57         4.04 o                         
   4   3   4          4.41          4.16         0.81 o                         
   5   3   4       1273.99       1241.42        13.18 o                         
   6   3   4        680.30        672.81         9.88 o                         
   7   3   4        149.82        135.89         4.33 o                         
   8   3   4         26.62         21.54         2.58 o                         
   9   3   4         10.90         16.15         3.42 o                         
  10   3   4         21.72         16.18         4.34 o                         
  11   3   4         11.61         -2.99         4.47 o                         
  12   3   4          6.19          7.49         4.35 o                         
 -14   4   4        632.24        655.81        22.62 o                         
 -13   4   4        729.25        701.94        18.24 o                         
 -12   4   4        736.27        732.75        15.56 o                         
 -11   4   4       3059.17       3109.26        46.02 o                         
 -10   4   4        935.69        977.41        21.73 o                         
  -9   4   4       2902.86       2841.38        30.33 o                         
  -8   4   4       2412.07       2393.28        25.84 o                         
  -7   4   4       3351.18       3287.50        35.78 o                         
  -6   4   4       3716.30       3606.74        36.99 o                         
  -5   4   4       6397.60       6227.09        59.30 o                         
  -4   4   4       9773.08       9703.18       125.99 o                         
  -3   4   4       2523.24       2246.68        18.85 o                         
  -1   4   4       4370.35       3962.75        26.75 o                         
   0   4   4       9715.21       9544.75       114.68 o                         
   1   4   4       6294.67       5982.64        37.02 o                         
   2   4   4       5766.58       5565.86        39.70 o                         
   3   4   4       5763.19       5583.70        42.20 o                         
   4   4   4       5880.53       5756.93        40.10 o                         
   5   4   4       8687.52       8502.93        57.75 o                         
   6   4   4       1292.08       1289.27        12.92 o                         
   7   4   4       5105.64       4855.59        47.08 o                         
   8   4   4       1587.81       1646.74        21.10 o                         
   9   4   4       1599.82       1615.78        34.88 o                         
  10   4   4       1233.33       1270.86        29.79 o                         
  11   4   4        852.32        838.41        30.12 o                         
  12   4   4        727.38        726.30        23.14 o                         
 -13   5   4          1.26         -2.61         2.61 o                         
 -12   5   4         94.43         84.87         7.95 o                         
 -11   5   4         24.25         22.51         4.99 o                         
 -10   5   4         31.49         36.18         3.88 o                         
  -9   5   4          0.01         -1.39         1.39 o                         
  -8   5   4         40.59         31.22         2.62 o                         
  -7   5   4          8.44          6.02         1.72 o                         
  -6   5   4         37.63         35.69         2.42 o                         
  -5   5   4         34.43         37.97         2.34 o                         
  -4   5   4          0.44          0.33         0.49 o                         
  -3   5   4        626.98        702.78         9.85 o                         
  -2   5   4         44.28         47.18         2.35 o                         
  -1   5   4          9.93         10.11         1.02 o                         
   0   5   4          0.01          0.63         0.56 o                         
   1   5   4         14.13         14.37         1.02 o                         
   2   5   4         54.67         59.18         2.11 o                         
   3   5   4        166.36        181.29         3.91 o                         
   4   5   4         13.78         15.71         1.63 o                         
   5   5   4         16.82         12.98         1.70 o                         
   6   5   4         68.83         73.55         3.55 o                         
   7   5   4          1.26          0.65         1.44 o                         
   8   5   4          2.14          2.27         1.58 o                         
   9   5   4          5.89          2.71         1.92 o                         
  10   5   4          1.40         -3.87         3.87 o                         
  11   5   4          0.93         -3.23         3.23 o                         
  12   5   4         24.42          5.82         5.12 o                         
 -13   6   4        464.48        485.40        15.75 o                         
 -12   6   4       1244.54       1312.83        26.86 o                         
 -11   6   4        994.43        997.01        28.22 o                         
 -10   6   4       1440.20       1418.09        24.56 o                         
  -9   6   4       2167.17       2150.20        30.17 o                         
  -8   6   4       2564.92       2595.75        29.65 o                         
  -7   6   4       2697.55       2649.71        27.84 o                         
  -6   6   4       2845.23       2766.53        28.27 o                         
  -5   6   4       5090.52       5076.77        50.14 o                         
  -4   6   4       4423.29       4447.23        40.98 o                         
  -3   6   4       7791.10       7554.73        61.69 o                         
  -2   6   4       6257.49       6146.17        50.89 o                         
  -1   6   4       5581.27       5391.01        40.16 o                         
   0   6   4       5358.19       5198.05        39.24 o                         
   1   6   4       7228.80       6948.63        46.67 o                         
   2   6   4       4739.78       4690.42        36.13 o                         
   3   6   4       5010.04       4827.98        37.79 o                         
   4   6   4       4558.17       4402.82        35.46 o                         
   5   6   4       2972.34       2914.54        25.31 o                         
   6   6   4       3217.79       3218.64        30.23 o                         
   7   6   4       2581.12       2613.26        31.71 o                         
   8   6   4       1889.75       1884.91        25.13 o                         
   9   6   4        904.75        893.18        17.56 o                         
  10   6   4       1381.69       1463.11        33.06 o                         
  11   6   4        626.88        629.66        20.78 o                         
  12   6   4        668.36        668.15        35.40 o                         
 -13   7   4        118.05         96.59         8.18 o                         
 -12   7   4        215.21        225.15        10.51 o                         
 -11   7   4         40.90         35.01         4.81 o                         
 -10   7   4         24.81         27.25         3.40 o                         
  -9   7   4          0.00         -1.44         1.44 o                         
  -8   7   4        207.22        192.58         9.01 o                         
  -7   7   4         69.21         68.60         3.41 o                         
  -6   7   4        270.99        281.70         5.87 o                         
  -5   7   4       1732.16       1701.22        23.04 o                         
  -4   7   4        663.84        660.56        11.39 o                         
  -3   7   4         31.40         31.02         1.86 o                         
  -2   7   4         46.30         47.89         2.42 o                         
  -1   7   4         89.42         86.95         3.39 o                         
   0   7   4        995.47       1073.27        11.62 o                         
   1   7   4        187.31        198.49         3.53 o                         
   2   7   4          7.14          4.18         0.91 o                         
   3   7   4          0.09          0.34         0.81 o                         
   4   7   4       1988.20       1972.02        20.81 o                         
   5   7   4          0.24          1.60         1.17 o                         
   6   7   4         11.21          8.06         1.96 o                         
   7   7   4          7.19          6.99         1.98 o                         
   8   7   4         67.20         63.82         5.19 o                         
   9   7   4        222.06        239.14        10.72 o                         
  10   7   4         28.15         19.93         4.79 o                         
  11   7   4          0.31         -3.85         3.85 o                         
 -12   8   4        896.69        911.87        26.35 o                         
 -11   8   4       1224.74       1303.43        26.88 o                         
 -10   8   4       1176.30       1173.31        24.97 o                         
  -9   8   4       1318.60       1284.85        21.09 o                         
  -8   8   4       2319.62       2357.52        28.53 o                         
  -7   8   4       2619.14       2633.63        30.19 o                         
  -6   8   4       3310.99       3327.90        40.20 o                         
  -5   8   4       6312.97       6193.20        57.56 o                         
  -4   8   4       1848.99       1883.80        20.25 o                         
  -3   8   4       3126.01       3074.84        27.24 o                         
  -2   8   4       4907.90       4852.89        40.07 o                         
  -1   8   4       5839.64       5794.89        46.90 o                         
   0   8   4       5068.68       5008.66        38.95 o                         
   1   8   4       5974.14       6053.23        42.29 o                         
   2   8   4       3940.78       3880.08        33.24 o                         
   3   8   4       2542.97       2503.44        21.41 o                         
   4   8   4       5449.71       5332.43        42.68 o                         
   5   8   4       2271.50       2292.83        30.59 o                         
   6   8   4       1594.03       1604.39        27.03 o                         
   7   8   4       1594.32       1618.23        28.06 o                         
   8   8   4       1504.97       1518.64        22.58 o                         
   9   8   4       1181.06       1172.33        19.41 o                         
  10   8   4       1330.19       1414.83        41.48 o                         
  11   8   4        768.62        785.52        28.62 o                         
 -12   9   4          0.84         -1.20         3.65 o                         
 -11   9   4         41.55         39.94         5.37 o                         
 -10   9   4          0.52         -1.75         2.31 o                         
  -9   9   4          4.16          4.52         2.02 o                         
  -8   9   4          7.53          5.40         3.28 o                         
  -7   9   4         20.58         15.87         6.05 o                         
  -6   9   4          4.86          4.18         2.09 o                         
  -5   9   4         91.51         93.30         4.07 o                         
  -4   9   4          0.11         -0.66         0.97 o                         
  -3   9   4          2.05          1.84         1.02 o                         
  -2   9   4         94.67         96.10         3.43 o                         
  -1   9   4         30.23         40.38         2.62 o                         
   0   9   4         31.99         25.31         1.82 o                         
   1   9   4          1.72          2.17         0.96 o                         
   2   9   4         84.73         93.38         3.23 o                         
   3   9   4         32.61         27.00         2.02 o                         
   4   9   4         99.18         96.44         6.02 o                         
   5   9   4          1.85         -1.06         1.44 o                         
   6   9   4          1.71          0.06         1.74 o                         
   7   9   4          4.22          1.92         2.34 o                         
   8   9   4          0.56         -1.42         1.90 o                         
   9   9   4         13.82         12.52         3.14 o                         
  10   9   4          2.75         -3.60         4.55 o                         
  11   9   4          6.06          0.34         5.99 o                         
 -12  10   4        691.89        703.63        27.71 o                         
 -11  10   4        410.02        383.16        16.58 o                         
 -10  10   4       1200.79       1146.71        43.24 o                         
  -9  10   4       1245.13       1201.51        33.91 o                         
  -8  10   4       2504.52       2589.87        49.96 o                         
  -7  10   4       1691.38       1679.29        29.46 o                         
  -6  10   4       2466.66       2473.42        36.94 o                         
  -5  10   4       1974.00       1946.48        25.01 o                         
  -4  10   4       3155.10       3184.41        30.85 o                         
  -3  10   4       4909.97       4948.00        44.41 o                         
  -2  10   4       2393.14       2326.87        22.94 o                         
  -1  10   4       3046.92       3057.53        40.36 o                         
   0  10   4       2844.15       2876.27        24.20 o                         
   1  10   4       4601.35       4505.95        36.94 o                         
   2  10   4       3755.74       3811.30        35.33 o                         
   3  10   4       3328.27       3367.51        39.51 o                         
   4  10   4       1551.68       1539.15        23.94 o                         
   5  10   4       1213.34       1205.93        18.32 o                         
   6  10   4       2151.71       2208.16        31.66 o                         
   7  10   4       1630.78       1726.32        26.88 o                         
   8  10   4       1148.64       1193.96        21.29 o                         
   9  10   4        755.76        778.43        15.17 o                         
  10  10   4        620.31        640.88        19.48 o                         
 -11  11   4          0.55         -3.51         3.51 o                         
 -10  11   4          7.18         -0.77         3.04 o                         
  -9  11   4          1.25         -1.84         3.01 o                         
  -8  11   4        116.57        110.66        10.11 o                         
  -7  11   4         49.84         39.95         7.00 o                         
  -6  11   4         29.40         26.69         3.73 o                         
  -5  11   4          6.55          6.46         2.05 o                         
  -4  11   4        134.66        121.54         4.90 o                         
  -3  11   4         25.11         24.59         2.41 o                         
  -2  11   4          5.93          5.27         1.67 o                         
  -1  11   4          9.86          9.52         1.82 o                         
   0  11   4         54.01         41.74         1.99 o                         
   1  11   4         84.69         73.21         3.96 o                         
   2  11   4         26.45         21.25         2.24 o                         
   3  11   4        114.64        110.72         5.24 o                         
   4  11   4          2.04          0.82         1.47 o                         
   5  11   4        155.02        152.21         6.23 o                         
   6  11   4          2.07          0.44         1.97 o                         
   7  11   4         18.82         20.85         3.33 o                         
   8  11   4          0.03         -2.10         2.10 o                         
   9  11   4         47.31         41.26         4.03 o                         
 -10  12   4        789.82        777.14        25.17 o                         
  -9  12   4        875.98        872.66        36.35 o                         
  -8  12   4       1021.98       1065.87        28.64 o                         
  -7  12   4       1276.08       1269.46        25.38 o                         
  -6  12   4       1289.49       1274.81        20.55 o                         
  -5  12   4       1387.33       1393.25        24.48 o                         
  -4  12   4       2552.02       2596.02        32.17 o                         
  -3  12   4       2021.52       2011.07        24.39 o                         
  -2  12   4       2298.82       2284.55        34.47 o                         
  -1  12   4       2317.31       2264.84        32.95 o                         
   0  12   4       1882.74       1965.35        25.90 o                         
   1  12   4       1838.07       1827.24        22.12 o                         
   2  12   4       1748.81       1753.59        21.37 o                         
   3  12   4       1874.47       1888.25        27.54 o                         
   4  12   4       1116.86       1154.90        18.06 o                         
   5  12   4       1866.30       1926.32        28.86 o                         
   6  12   4       1156.29       1226.24        21.70 o                         
   7  12   4        888.56        942.42        21.08 o                         
   8  12   4        742.74        741.95        16.79 o                         
   9  12   4        530.88        511.07        13.55 o                         
 -10  13   4          0.27         -2.01         7.11 o                         
  -9  13   4          2.44         -3.13         3.63 o                         
  -8  13   4         41.01         40.13         7.86 o                         
  -7  13   4         79.35         72.56         6.66 o                         
  -6  13   4         32.56         26.69         3.47 o                         
  -5  13   4         45.67         34.90         3.85 o                         
  -4  13   4          2.02         -1.77         1.77 o                         
  -3  13   4          0.05          0.69         1.88 o                         
  -2  13   4         80.64         79.40         5.78 o                         
  -1  13   4         65.14         59.24         5.10 o                         
   0  13   4        142.74        131.53        13.76 o                         
   1  13   4         22.35         22.97         2.21 o                         
   2  13   4         34.38         32.47         3.13 o                         
   3  13   4         32.49         28.85         3.17 o                         
   4  13   4        141.44        140.30         6.10 o                         
   5  13   4         26.51         23.17         3.62 o                         
   6  13   4          2.46         -2.22         2.22 o                         
   7  13   4          1.06         -1.64         2.15 o                         
   8  13   4         24.02         16.85         4.00 o                         
  -9  14   4        469.71        467.63        24.30 o                         
  -8  14   4        246.52        233.32        23.67 o                         
  -7  14   4        836.65        802.70        23.27 o                         
  -6  14   4        988.83       1008.97        28.27 o                         
  -5  14   4        754.63        794.40        19.15 o                         
  -4  14   4        998.81       1019.00        23.22 o                         
  -3  14   4       1320.98       1383.84        28.61 o                         
  -2  14   4        733.83        692.72        15.51 o                         
  -1  14   4       1909.64       1908.72        37.55 o                         
   0  14   4       1329.47       1316.56        22.94 o                         
   1  14   4        541.52        523.41         9.93 o                         
   2  14   4        667.22        659.74        13.56 o                         
   3  14   4       1264.98       1261.15        19.57 o                         
   4  14   4        915.78        881.61        16.07 o                         
   5  14   4        881.60        885.29        18.61 o                         
   6  14   4        995.78       1017.07        20.16 o                         
   7  14   4        186.61        165.92         8.20 o                         
  -7  15   4          5.79         -5.50         5.50 o                         
  -6  15   4          0.51         -2.51         2.51 o                         
  -5  15   4          0.30          0.03         2.81 o                         
  -4  15   4         19.38         21.56         4.70 o                         
  -3  15   4          8.16          8.70         3.60 o                         
  -2  15   4          1.02         -0.77         3.17 o                         
  -1  15   4        228.57        244.39        11.63 o                         
   0  15   4          2.97         -2.34         2.34 o                         
   1  15   4         26.80         16.64         4.25 o                         
   2  15   4          1.09         -0.63         1.51 o                         
   3  15   4          0.32         -2.12         2.29 o                         
   4  15   4          0.80         -1.15         2.37 o                         
   5  15   4         44.98         38.46         4.34 o                         
   6  15   4         26.60         18.25         3.59 o                         
  -6  16   4        391.98        345.96        20.42 o                         
  -5  16   4        367.15        355.40        13.78 o                         
  -4  16   4        592.76        592.09        19.43 o                         
  -3  16   4        621.34        669.47        18.78 o                         
  -2  16   4        389.64        391.21        13.95 o                         
  -1  16   4        600.38        613.43        20.76 o                         
   0  16   4        570.53        610.13        21.15 o                         
   1  16   4        599.04        560.90        49.48 o                         
   2  16   4        716.95        730.82        27.64 o                         
   3  16   4        627.24        633.65        14.56 o                         
   4  16   4        314.63        314.52        10.73 o                         
  -4  17   4         13.50          0.63         3.37 o                         
  -3  17   4         11.90          1.40         3.65 o                         
  -2  17   4          0.76         -3.51         3.51 o                         
  -1  17   4         10.86         12.98         4.04 o                         
   0  17   4         52.62         42.76         6.24 o                         
   1  17   4         57.46         58.45         5.93 o                         
   2  17   4         26.12         16.09         4.10 o                         
 -14   1   5        214.95        191.70        14.91 o                         
 -13   1   5         79.46         69.44         6.90 o                         
 -12   1   5        217.90        237.03        10.69 o                         
 -11   1   5        171.11        175.52         6.34 o                         
 -10   1   5        255.14        270.32         7.98 o                         
  -9   1   5        357.61        375.08         9.13 o                         
  -8   1   5        333.76        339.46         5.97 o                         
  -7   1   5        469.94        496.47        11.78 o                         
  -6   1   5          1.57          0.42         0.73 o                         
  -5   1   5        934.11        963.95        13.13 o                         
  -4   1   5        629.16        608.60         9.52 o                         
  -3   1   5       1955.24       2047.06        23.53 o                         
  -2   1   5       1019.38       1023.06        11.16 o                         
  -1   1   5        818.02        834.80         8.30 o                         
   0   1   5        340.18        315.67         4.38 o                         
   1   1   5        706.64        708.47         7.06 o                         
   2   1   5       1123.78       1216.99        10.09 o                         
   3   1   5        125.37        107.35         2.76 o                         
   4   1   5        531.19        519.54         6.79 o                         
   5   1   5        391.98        423.82         6.30 o                         
   6   1   5        704.73        677.95         9.57 o                         
   7   1   5        410.10        422.34         8.01 o                         
   8   1   5        295.57        326.59        10.91 o                         
   9   1   5         28.89         19.16         4.81 o                         
  10   1   5        121.00        120.33         9.66 o                         
  11   1   5        154.63        175.61        11.41 o                         
  12   1   5        129.88        115.70         8.81 o                         
 -14   2   5          0.22         -4.39         4.39 o                         
 -13   2   5         50.14         41.12         5.34 o                         
 -12   2   5         50.93         45.07         3.48 o                         
 -11   2   5         40.70         31.53         3.80 o                         
 -10   2   5          6.12          7.47         2.69 o                         
  -9   2   5          1.45         -0.19         1.34 o                         
  -8   2   5          0.02         -0.23         0.82 o                         
  -7   2   5          5.97          5.23         1.30 o                         
  -6   2   5          8.95          8.91         0.77 o                         
  -5   2   5          4.80          3.56         0.84 o                         
  -4   2   5          6.09          5.59         1.23 o                         
  -3   2   5       1079.11       1238.79        14.56 o                         
  -2   2   5        173.54        201.38         3.64 o                         
  -1   2   5        169.47        195.82         3.26 o                         
   0   2   5        159.65        167.78         2.90 o                         
   1   2   5         61.05         71.88         2.07 o                         
   2   2   5        178.70        203.63         3.21 o                         
   3   2   5         55.36         68.39         2.05 o                         
   4   2   5         29.06         30.60         1.66 o                         
   5   2   5        223.46        206.92         3.97 o                         
   6   2   5        101.99         72.95         3.00 o                         
   7   2   5         39.55         30.30         2.82 o                         
   8   2   5         42.93         38.05         3.90 o                         
   9   2   5          2.01          1.96         2.70 o                         
  10   2   5         29.63         31.39         5.42 o                         
  11   2   5          4.62         -1.26         3.05 o                         
  12   2   5          1.02         -3.29         3.29 o                         
 -14   3   5        119.76        105.24         9.52 o                         
 -13   3   5        135.00        131.03         9.49 o                         
 -12   3   5          9.24          6.33         2.22 o                         
 -11   3   5        284.08        289.05        10.36 o                         
 -10   3   5         25.96         34.40         4.97 o                         
  -9   3   5        400.72        390.49         8.78 o                         
  -8   3   5        360.00        374.77         8.00 o                         
  -7   3   5         96.91         92.51         4.15 o                         
  -6   3   5        350.97        371.64         7.13 o                         
  -5   3   5        321.61        345.26         5.55 o                         
  -4   3   5       1121.82       1181.50        13.01 o                         
  -3   3   5          1.13          1.30         0.58 o                         
  -2   3   5        540.84        596.85         8.86 o                         
  -1   3   5          4.50          3.06         0.65 o                         
   0   3   5        342.19        367.33         4.62 o                         
   1   3   5       1664.05       1722.64        13.87 o                         
   2   3   5        306.69        317.17         4.21 o                         
   3   3   5        290.79        311.04         4.42 o                         
   4   3   5        134.54        135.44         3.00 o                         
   5   3   5        334.88        368.63         5.84 o                         
   6   3   5        117.33        102.55         3.40 o                         
   7   3   5        218.88        204.82         7.26 o                         
   8   3   5        156.69        184.88         7.25 o                         
   9   3   5         54.27         58.77         4.93 o                         
  10   3   5        324.91        351.77        28.09 o                         
  11   3   5        109.29        111.82         9.43 o                         
  12   3   5         68.12         48.62         7.90 o                         
 -13   4   5         13.38          8.70         3.38 o                         
 -12   4   5          9.68          4.94         2.52 o                         
 -11   4   5        156.36        162.70         7.79 o                         
 -10   4   5         43.03         42.93         3.94 o                         
  -9   4   5        118.50        108.49         5.22 o                         
  -8   4   5          0.15         -1.17         1.17 o                         
  -7   4   5         96.14         88.14         3.77 o                         
  -6   4   5         10.43         10.22         1.75 o                         
  -5   4   5          0.16          0.59         0.45 o                         
  -4   4   5        172.58        176.27         3.36 o                         
  -3   4   5        786.34        902.47         9.93 o                         
  -2   4   5       1217.29       1348.42        13.92 o                         
  -1   4   5        380.35        423.10         5.64 o                         
   0   4   5         56.37         63.50         1.80 o                         
   1   4   5        161.59        168.61         3.29 o                         
   2   4   5         11.38         10.38         0.97 o                         
   3   4   5          2.42          3.84         0.85 o                         
   4   4   5        305.92        317.19         5.71 o                         
   5   4   5         75.23         70.09         3.22 o                         
   6   4   5        308.76        296.60         6.04 o                         
   7   4   5         15.40         20.21         2.20 o                         
   8   4   5        129.38        130.68         6.42 o                         
   9   4   5         42.82         38.13         3.99 o                         
  10   4   5          1.93         -1.23         3.15 o                         
  11   4   5          5.60          8.59         3.57 o                         
  12   4   5         27.91         22.91         6.91 o                         
 -13   5   5         77.82         67.43         6.42 o                         
 -12   5   5         89.60         84.58         6.67 o                         
 -11   5   5        518.76        540.26        13.29 o                         
 -10   5   5          6.58          4.76         2.27 o                         
  -9   5   5         81.28         80.00         4.45 o                         
  -8   5   5         97.52         98.10         4.44 o                         
  -7   5   5        231.27        245.87         6.10 o                         
  -6   5   5       1836.30       1890.18        25.36 o                         
  -5   5   5         49.75         60.88         1.75 o                         
  -4   5   5          4.95          4.54         0.75 o                         
  -3   5   5        177.92        192.65         3.44 o                         
  -2   5   5       1406.19       1549.14        17.47 o                         
  -1   5   5        388.05        417.05         5.81 o                         
   0   5   5        268.11        269.90         3.82 o                         
   1   5   5        181.81        189.32         3.00 o                         
   2   5   5         84.10         66.97         2.25 o                         
   3   5   5       1178.73       1194.18        12.52 o                         
   4   5   5        669.20        673.95         9.35 o                         
   5   5   5         61.71         66.32         3.23 o                         
   6   5   5         36.08         33.44         2.75 o                         
   7   5   5         84.00         75.76         5.01 o                         
   8   5   5        277.13        295.17         9.24 o                         
   9   5   5        236.42        244.75         8.94 o                         
  10   5   5        357.52        377.96        18.91 o                         
  11   5   5          1.58         -1.99         6.51 o                         
 -13   6   5         28.66         18.99         5.00 o                         
 -12   6   5         64.67         63.12         5.98 o                         
 -11   6   5          0.58         -2.09         2.09 o                         
 -10   6   5          8.99          3.40         3.54 o                         
  -9   6   5          0.05         -1.33         1.33 o                         
  -8   6   5          2.37          0.53         1.25 o                         
  -7   6   5          0.28          0.15         1.15 o                         
  -6   6   5        271.38        276.35         5.75 o                         
  -5   6   5        196.95        198.60         4.46 o                         
  -4   6   5        408.03        384.96         6.59 o                         
  -3   6   5         63.31         66.66         2.66 o                         
  -2   6   5         58.71         54.18         2.36 o                         
  -1   6   5         70.48         83.30         2.14 o                         
   0   6   5         40.20         50.26         1.95 o                         
   1   6   5         70.54         90.28         2.41 o                         
   2   6   5        818.46        805.35         9.44 o                         
   3   6   5        222.16        209.07         5.11 o                         
   4   6   5        102.70        112.11         3.78 o                         
   5   6   5          8.87          8.55         1.61 o                         
   6   6   5        186.64        203.65         8.30 o                         
   7   6   5          5.24          6.70         2.21 o                         
   8   6   5          0.76         -0.41         1.73 o                         
   9   6   5          8.77          2.97         3.29 o                         
  10   6   5          8.74          5.73         2.63 o                         
  11   6   5        288.03        309.35        14.55 o                         
 -13   7   5          1.88         -1.98         2.89 o                         
 -12   7   5        215.63        247.53        10.88 o                         
 -11   7   5        137.59        142.02         8.35 o                         
 -10   7   5        159.89        168.04         6.89 o                         
  -9   7   5        131.67        124.32         6.42 o                         
  -8   7   5        251.61        269.81         8.37 o                         
  -7   7   5          7.91          7.13         1.48 o                         
  -6   7   5        305.43        305.75         5.74 o                         
  -5   7   5        654.69        651.44        10.21 o                         
  -4   7   5         32.71         32.26         2.08 o                         
  -3   7   5        354.73        375.65         6.43 o                         
  -2   7   5        247.13        248.19         4.68 o                         
  -1   7   5        441.25        480.98         7.22 o                         
   0   7   5         88.99         91.08         2.84 o                         
   1   7   5        814.88        889.80         9.11 o                         
   2   7   5          0.26         -0.43         0.79 o                         
   3   7   5        217.37        219.52         5.33 o                         
   4   7   5        515.92        509.89         9.95 o                         
   5   7   5        153.68        152.91         5.21 o                         
   6   7   5        242.39        257.74         9.01 o                         
   7   7   5        145.74        161.65         8.96 o                         
   8   7   5        229.40        240.19        15.87 o                         
   9   7   5         22.24         19.79         3.40 o                         
  10   7   5        344.27        369.53        11.05 o                         
  11   7   5         21.72         13.76         5.48 o                         
 -12   8   5         24.00         17.77         3.95 o                         
 -11   8   5         34.53         31.71         4.68 o                         
 -10   8   5          0.19          0.27         1.80 o                         
  -9   8   5         28.15         30.75         3.25 o                         
  -8   8   5        121.96        128.56         5.00 o                         
  -7   8   5        171.42        175.62         7.57 o                         
  -6   8   5          0.91          1.28         1.90 o                         
  -5   8   5         19.44         21.62         1.94 o                         
  -4   8   5        224.77        219.70         5.11 o                         
  -3   8   5         33.35         30.67         2.09 o                         
  -2   8   5         24.86         25.59         1.85 o                         
  -1   8   5          4.87          7.00         1.29 o                         
   0   8   5         95.58         77.20         2.64 o                         
   1   8   5        360.48        374.69         5.97 o                         
   2   8   5         23.09         26.13         1.84 o                         
   3   8   5         15.66         12.89         1.82 o                         
   4   8   5          0.92         -1.18         1.18 o                         
   5   8   5         31.48         24.61         3.49 o                         
   6   8   5         38.39         32.76         3.96 o                         
   7   8   5         16.79         17.09         3.25 o                         
   8   8   5          6.43         10.64         2.95 o                         
   9   8   5          5.97         -0.32         2.61 o                         
  10   8   5          9.41          2.34         2.63 o                         
 -12   9   5         94.41         90.64         7.92 o                         
 -11   9   5         83.44         85.53         8.55 o                         
 -10   9   5        105.69         94.40         5.78 o                         
  -9   9   5        458.08        470.13        14.30 o                         
  -8   9   5        261.21        275.49        11.25 o                         
  -7   9   5         34.07         32.65         3.93 o                         
  -6   9   5         83.81         92.55         7.13 o                         
  -5   9   5        104.14        109.62         7.12 o                         
  -4   9   5        798.87        825.37        14.52 o                         
  -3   9   5        827.71        865.59        11.09 o                         
  -2   9   5        628.32        638.97         9.25 o                         
  -1   9   5          4.58         10.08         1.58 o                         
   0   9   5        514.17        491.23         6.80 o                         
   1   9   5        556.50        570.30         7.37 o                         
   2   9   5        278.93        283.19         5.43 o                         
   3   9   5        252.21        257.75         7.17 o                         
   4   9   5         60.64         69.05         4.81 o                         
   5   9   5        429.21        454.56        10.95 o                         
   6   9   5        400.17        420.97        15.54 o                         
   7   9   5        784.68        817.74        18.62 o                         
   8   9   5         11.77          4.51         3.85 o                         
   9   9   5         66.69         57.67         5.62 o                         
  10   9   5        103.28         94.98         7.00 o                         
 -11  10   5         13.67          9.71         5.27 o                         
 -10  10   5          0.70         -2.93         2.93 o                         
  -9  10   5         44.95         45.56         6.72 o                         
  -8  10   5         24.81         26.65         5.53 o                         
  -7  10   5         19.80         14.82         5.58 o                         
  -6  10   5         20.65         18.40         3.11 o                         
  -5  10   5        112.27        114.46         5.32 o                         
  -4  10   5         32.76         31.45         2.55 o                         
  -3  10   5         17.39         21.11         2.33 o                         
  -2  10   5          2.95          2.14         1.27 o                         
  -1  10   5        123.14        105.47         4.98 o                         
   0  10   5          0.33          0.09         1.07 o                         
   1  10   5         38.54         29.80         2.16 o                         
   2  10   5          5.81          5.00         1.57 o                         
   3  10   5          7.15          4.99         1.56 o                         
   4  10   5          5.83          4.34         1.81 o                         
   5  10   5          0.06         -0.94         2.29 o                         
   6  10   5          6.22          5.86         2.35 o                         
   7  10   5          0.14         -1.98         1.98 o                         
   8  10   5         69.06         64.80         4.99 o                         
   9  10   5         27.79         25.76         4.26 o                         
  10  10   5          0.56         -3.05         3.05 o                         
 -11  11   5         83.04         73.79         7.99 o                         
 -10  11   5         93.55         85.76         8.94 o                         
  -9  11   5         52.87         56.47         7.33 o                         
  -8  11   5        300.12        322.28        19.51 o                         
  -7  11   5        159.02        168.35         8.91 o                         
  -6  11   5        208.84        214.54         9.73 o                         
  -5  11   5         55.79         59.29         3.97 o                         
  -4  11   5        467.63        498.30         9.13 o                         
  -3  11   5        137.00        136.20         4.76 o                         
  -2  11   5        402.12        404.55         8.04 o                         
  -1  11   5        311.67        353.40         8.07 o                         
   0  11   5        106.59        117.43         4.85 o                         
   1  11   5        313.33        306.37         6.50 o                         
   2  11   5        341.29        351.56         7.59 o                         
   3  11   5        413.47        437.52         9.00 o                         
   4  11   5         59.09         57.45         4.96 o                         
   5  11   5        383.86        408.79        11.05 o                         
   6  11   5         88.03         77.19         5.68 o                         
   7  11   5        204.66        197.54         9.63 o                         
   8  11   5        168.67        168.28         7.35 o                         
   9  11   5         90.17         75.34         7.44 o                         
 -10  12   5         11.60          1.16         5.10 o                         
  -9  12   5         30.08         28.32         5.51 o                         
  -8  12   5         57.39         55.67         7.46 o                         
  -7  12   5         63.29         61.24         8.84 o                         
  -6  12   5         14.73          8.07         2.77 o                         
  -5  12   5         40.61         34.13         3.43 o                         
  -4  12   5         62.46         66.60         4.58 o                         
  -3  12   5        115.81        115.95         6.57 o                         
  -2  12   5         23.93         19.65         2.30 o                         
  -1  12   5          2.21          2.70         1.87 o                         
   0  12   5          0.08         -0.65         1.77 o                         
   1  12   5          0.47         -1.15         1.15 o                         
   2  12   5         44.70         43.54         3.50 o                         
   3  12   5         15.34         13.80         2.32 o                         
   4  12   5          1.31         -1.46         1.46 o                         
   5  12   5          2.36          0.56         2.21 o                         
   6  12   5          2.53          2.31         3.40 o                         
   7  12   5          0.06         -1.11         2.02 o                         
   8  12   5         26.77         23.11         5.01 o                         
  -9  13   5         67.34         68.11        13.68 o                         
  -8  13   5         21.77         17.93         4.83 o                         
  -7  13   5        115.80        116.07         8.80 o                         
  -6  13   5        160.92        155.49        10.13 o                         
  -5  13   5         10.41          7.29         2.56 o                         
  -4  13   5        330.74        376.75        13.44 o                         
  -3  13   5          9.45          7.06         2.29 o                         
  -2  13   5          1.08         -1.45         1.92 o                         
  -1  13   5        108.21        105.02         6.16 o                         
   0  13   5        191.25        196.94         7.96 o                         
   1  13   5        110.02        110.94         3.59 o                         
   2  13   5        158.27        165.03         7.14 o                         
   3  13   5        195.64        217.11         7.18 o                         
   4  13   5          1.86          0.66         1.95 o                         
   5  13   5        125.83        123.08         7.07 o                         
   6  13   5         64.23         55.72         7.03 o                         
   7  13   5          8.89          4.56         3.69 o                         
  -8  14   5         59.13         37.35         8.76 o                         
  -7  14   5          4.46         -2.49         2.69 o                         
  -6  14   5         35.66         26.45         5.63 o                         
  -5  14   5          5.74          6.36         2.73 o                         
  -4  14   5         97.97         94.70         6.49 o                         
  -3  14   5         34.54         32.70         3.99 o                         
  -2  14   5         67.89         70.22         6.83 o                         
  -1  14   5         62.78         52.42         5.94 o                         
   0  14   5        116.07        110.12         7.57 o                         
   1  14   5         69.85         60.21         4.91 o                         
   2  14   5          1.31         -1.87         1.87 o                         
   3  14   5          1.07         -1.91         1.91 o                         
   4  14   5         81.27         82.24         6.05 o                         
   5  14   5          0.85         -2.46         2.46 o                         
   6  14   5          1.58          6.06         2.79 o                         
  -7  15   5         96.24        111.02         8.96 o                         
  -6  15   5         16.07         15.34         6.30 o                         
  -5  15   5         14.77         11.10         3.59 o                         
  -4  15   5          1.11         -1.54         3.97 o                         
  -3  15   5          5.03         10.30         3.27 o                         
  -2  15   5          2.62          8.89         2.88 o                         
  -1  15   5        311.82        328.26        11.29 o                         
   0  15   5          5.30         -1.13         2.74 o                         
   1  15   5          0.36         -2.18         2.18 o                         
   2  15   5         27.13         27.92         3.21 o                         
   3  15   5         22.10         18.12         3.27 o                         
   4  15   5         23.23         15.07         3.64 o                         
   5  15   5         21.36         13.26         4.92 o                         
  -5  16   5          9.89         -1.33         3.33 o                         
  -4  16   5          0.16         -2.60         2.60 o                         
  -3  16   5          0.94          2.82         3.35 o                         
  -2  16   5         27.09         23.75         5.11 o                         
  -1  16   5          1.09         -0.30         3.48 o                         
   0  16   5        223.30        228.45        12.58 o                         
   1  16   5        113.71        115.49         7.81 o                         
   2  16   5          3.13         -3.05         3.05 o                         
   3  16   5          1.35         -0.46         3.01 o                         
   4  16   5          0.27         -3.27         3.27 o                         
  -3  17   5          1.08         -3.87         3.87 o                         
  -2  17   5         10.20          5.25         3.68 o                         
  -1  17   5          7.36          1.32         3.42 o                         
   0  17   5         56.81         50.05         6.54 o                         
   1  17   5         78.47         69.44         8.09 o                         
 -14   0   6       1196.66       1302.92        40.90 o                         
 -13   0   6       1165.21       1200.65        37.73 o                         
 -12   0   6       1180.76       1187.36        44.72 o                         
 -11   0   6        823.28        829.02        58.39 o                         
 -10   0   6       1925.09       1896.26        26.97 o                         
  -9   0   6       2510.98       2492.99        39.60 o                         
  -8   0   6       5575.70       5652.28        78.75 o                         
  -7   0   6       5035.88       5129.89        71.29 o                         
  -6   0   6       3680.23       3627.81        51.94 o                         
  -5   0   6       5825.98       5707.61        76.99 o                         
  -4   0   6       9628.37       9367.31       121.98 o                         
  -3   0   6      10979.95      10927.04       172.88 o                         
  -2   0   6       5897.99       5383.83        88.15 o                         
  -1   0   6       7150.53       6986.63        79.13 o                         
   0   0   6       5868.61       5499.13        57.60 o                         
   1   0   6      13122.22      13125.32       167.88 o                         
   2   0   6      12172.51      12181.90       122.10 o                         
   3   0   6       7467.99       7329.30        65.21 o                         
   4   0   6       3139.21       2992.52        33.19 o                         
   5   0   6       3525.92       3413.70        38.07 o                         
   6   0   6       4211.46       4131.63        56.54 o                         
   7   0   6       2514.48       2580.28        45.63 o                         
   8   0   6       2780.68       2808.42        49.63 o                         
   9   0   6       1068.78       1106.50        47.47 o                         
  10   0   6       1485.97       1581.63        42.27 o                         
  11   0   6       1159.97       1219.18        40.23 o                         
 -14   1   6          1.47          3.76         3.33 o                         
 -13   1   6          1.84         -2.56         2.56 o                         
 -12   1   6          8.98          5.62         4.10 o                         
 -11   1   6         37.66         32.54         3.17 o                         
 -10   1   6        149.20        161.39         6.04 o                         
  -9   1   6         74.73         75.43         5.73 o                         
  -8   1   6          8.87         10.58         1.26 o                         
  -7   1   6          0.09          0.14         0.74 o                         
  -6   1   6         34.54         35.36         3.13 o                         
  -5   1   6          0.25          2.87         0.94 o                         
  -4   1   6        100.65        105.97         3.36 o                         
  -3   1   6         69.49         65.36         2.68 o                         
  -2   1   6        574.21        662.15        13.79 o                         
  -1   1   6         73.04         85.74         3.11 o                         
   0   1   6        846.20        921.61        10.49 o                         
   1   1   6         60.08         56.23         2.91 o                         
   2   1   6          0.18          1.41         0.54 o                         
   3   1   6          1.21          1.37         0.69 o                         
   4   1   6         82.99         86.11         2.79 o                         
   5   1   6         12.56         13.24         1.43 o                         
   6   1   6        156.58        132.70         4.65 o                         
   7   1   6          8.37          7.57         2.11 o                         
   8   1   6         12.18         13.72         2.77 o                         
   9   1   6         33.29         33.21         6.22 o                         
  10   1   6          2.40         -1.08         3.60 o                         
  11   1   6          0.09         -2.98         2.98 o                         
 -14   2   6        749.55        766.84        30.10 o                         
 -13   2   6        703.96        724.17        19.81 o                         
 -12   2   6       1452.78       1474.22        22.55 o                         
 -11   2   6       1018.09       1048.40        18.68 o                         
 -10   2   6       2604.18       2639.02        31.76 o                         
  -9   2   6       2617.74       2606.78        37.05 o                         
  -8   2   6       4066.20       4136.55        46.59 o                         
  -7   2   6       2256.01       2255.76        29.67 o                         
  -6   2   6       6096.43       6095.90        58.57 o                         
  -5   2   6       7788.75       7648.38        72.03 o                         
  -4   2   6       5732.11       5534.51        50.27 o                         
  -3   2   6      11317.54      11429.60       115.22 o                         
  -2   2   6       4354.39       4035.30        39.88 o                         
  -1   2   6       9343.67       9171.60        69.44 o                         
   0   2   6       7669.82       7327.46        53.23 o                         
   1   2   6      13069.46      12796.73       213.86 o                         
   2   2   6       4585.79       4378.52        34.06 o                         
   3   2   6       5478.64       5389.14        37.94 o                         
   4   2   6       5709.69       5655.18        41.66 o                         
   5   2   6       3128.88       3170.12        23.30 o                         
   6   2   6       5254.61       5027.82        40.92 o                         
   7   2   6       1973.57       2053.22        29.11 o                         
   8   2   6       2018.59       2069.08        41.00 o                         
   9   2   6       1048.23       1046.54        22.19 o                         
  10   2   6       1767.03       1861.86        38.56 o                         
  11   2   6        937.27        925.00        25.78 o                         
 -13   3   6          7.46          2.86         2.42 o                         
 -12   3   6          8.54          4.96         2.44 o                         
 -11   3   6         33.94         28.35         3.69 o                         
 -10   3   6         11.02         14.73         2.42 o                         
  -9   3   6        133.66        130.09         5.83 o                         
  -8   3   6         37.09         32.73         4.93 o                         
  -7   3   6        141.11        145.46         4.98 o                         
  -6   3   6         18.30         27.24         1.30 o                         
  -5   3   6          0.33         -0.44         0.63 o                         
  -4   3   6          0.68          0.64         0.79 o                         
  -3   3   6        323.66        366.33         7.02 o                         
  -2   3   6         15.75          8.18         1.12 o                         
  -1   3   6         22.64         15.87         1.76 o                         
   0   3   6        314.94        328.24         5.90 o                         
   1   3   6          6.43          5.83         0.84 o                         
   2   3   6        314.27        330.35         5.40 o                         
   3   3   6          2.47          2.90         0.77 o                         
   4   3   6         18.79         18.56         1.42 o                         
   5   3   6         22.26         15.61         1.51 o                         
   6   3   6         58.12         46.31         3.33 o                         
   7   3   6         24.63         23.46         2.92 o                         
   8   3   6          2.83          1.53         2.29 o                         
   9   3   6         27.11         28.41         3.73 o                         
  10   3   6         19.41         20.71         5.04 o                         
  11   3   6          0.08         -3.00         3.00 o                         
 -13   4   6        904.42        913.99        19.09 o                         
 -12   4   6        926.19        924.35        20.46 o                         
 -11   4   6       2443.78       2547.91        39.27 o                         
 -10   4   6       1669.02       1699.63        32.36 o                         
  -9   4   6       1903.21       1913.24        29.90 o                         
  -8   4   6       2702.31       2679.26        31.08 o                         
  -7   4   6       2800.76       2817.36        34.13 o                         
  -6   4   6       5905.36       5917.18        63.52 o                         
  -5   4   6       3699.08       3707.55        36.97 o                         
  -4   4   6       4925.95       4806.01        41.24 o                         
  -3   4   6       5599.60       5463.37        49.80 o                         
  -2   4   6       9569.02       9493.48        81.63 o                         
  -1   4   6      10021.15      10016.83        80.14 o                         
   0   4   6       6228.27       5988.11        45.31 o                         
   1   4   6       4047.50       3956.67        30.00 o                         
   2   4   6       3693.18       3591.47        29.52 o                         
   3   4   6       5126.29       5084.20        37.95 o                         
   4   4   6       5761.44       5694.02        39.12 o                         
   5   4   6       2986.09       2986.01        26.38 o                         
   6   4   6       2697.41       2681.92        34.76 o                         
   7   4   6       1882.46       1887.41        26.51 o                         
   8   4   6       1966.21       1960.25        32.19 o                         
   9   4   6       1676.81       1762.66        29.45 o                         
  10   4   6        701.93        689.15        21.00 o                         
  11   4   6        578.41        559.23        19.52 o                         
 -13   5   6        146.78        121.85        12.08 o                         
 -12   5   6          0.10          0.19         2.51 o                         
 -11   5   6          2.18         -1.87         1.87 o                         
 -10   5   6         23.67         21.84         2.94 o                         
  -9   5   6          6.12          5.82         1.91 o                         
  -8   5   6          0.85         -1.09         1.09 o                         
  -7   5   6         17.94         15.72         1.95 o                         
  -6   5   6        731.54        725.10        10.90 o                         
  -5   5   6        959.37       1001.77        11.64 o                         
  -4   5   6        556.19        608.25         8.95 o                         
  -3   5   6          0.01          0.60         0.76 o                         
  -2   5   6         13.99         16.78         1.42 o                         
  -1   5   6         19.95         24.20         1.48 o                         
   0   5   6          7.29          7.66         0.80 o                         
   1   5   6          3.88          3.49         0.84 o                         
   2   5   6        352.73        349.52         5.10 o                         
   3   5   6       1286.21       1305.07        14.24 o                         
   4   5   6        598.43        594.63        10.46 o                         
   5   5   6         88.98         82.40         4.53 o                         
   6   5   6          2.01          1.93         1.61 o                         
   7   5   6         18.56         12.08         2.53 o                         
   8   5   6          3.39          1.37         2.01 o                         
   9   5   6          0.66         -1.81         2.10 o                         
  10   5   6          0.48         -2.44         2.97 o                         
  11   5   6        117.27         85.68        12.87 o                         
 -13   6   6        389.12        369.01        30.71 o                         
 -12   6   6       1651.77       1688.56        36.43 o                         
 -11   6   6       1012.30       1051.93        27.73 o                         
 -10   6   6       1203.16       1114.75        19.19 o                         
  -9   6   6       1352.92       1383.30        19.75 o                         
  -8   6   6       2489.53       2500.21        29.28 o                         
  -7   6   6       1778.68       1783.91        19.70 o                         
  -6   6   6       5393.52       5339.95        48.32 o                         
  -5   6   6       3182.78       3141.01        29.62 o                         
  -4   6   6       1135.34       1099.39        13.47 o                         
  -3   6   6       7509.28       7555.59        67.64 o                         
  -2   6   6       5451.49       5371.76        45.97 o                         
  -1   6   6       5972.22       5853.45        49.00 o                         
   0   6   6       3533.11       3439.94        27.28 o                         
   1   6   6       4246.24       4192.16        35.51 o                         
   2   6   6       1687.00       1701.94        18.30 o                         
   3   6   6       5093.04       4935.75        41.28 o                         
   4   6   6       5210.52       5204.02        63.00 o                         
   5   6   6        889.25        896.54        15.44 o                         
   6   6   6       2284.63       2276.58        34.32 o                         
   7   6   6       1427.88       1427.67        23.27 o                         
   8   6   6       1550.76       1549.05        25.08 o                         
   9   6   6       1024.99       1033.83        19.86 o                         
  10   6   6        917.78        960.27        21.56 o                         
  11   6   6        262.98        194.03        19.04 o                         
 -12   7   6          2.65          4.04         2.86 o                         
 -11   7   6         48.21         41.23         5.00 o                         
 -10   7   6          1.69          1.79         1.91 o                         
  -9   7   6          0.00         -1.79         1.79 o                         
  -8   7   6        125.22        127.84         4.00 o                         
  -7   7   6         87.23         83.07         2.83 o                         
  -6   7   6         70.13         65.25         7.62 o                         
  -5   7   6          0.43          0.84         0.92 o                         
  -4   7   6         95.64         99.98         3.26 o                         
  -3   7   6        257.47        283.12         5.12 o                         
  -2   7   6         23.07         19.31         2.00 o                         
  -1   7   6         58.30         65.78         2.67 o                         
   0   7   6         23.37         21.99         1.48 o                         
   1   7   6          6.85          6.53         1.10 o                         
   2   7   6        346.57        329.78         5.74 o                         
   3   7   6         11.28          8.67         1.52 o                         
   4   7   6         40.84         32.32         3.10 o                         
   5   7   6         82.89         79.24         4.97 o                         
   6   7   6         31.68         21.89         4.88 o                         
   7   7   6        114.31        123.97         7.53 o                         
   8   7   6         32.63         33.18         4.19 o                         
   9   7   6         36.36         28.57         3.86 o                         
  10   7   6          5.79          2.03         2.61 o                         
 -12   8   6        482.68        481.05        16.97 o                         
 -11   8   6        667.67        647.45        17.41 o                         
 -10   8   6        779.92        789.38        22.25 o                         
  -9   8   6       1599.88       1597.43        20.42 o                         
  -8   8   6       1124.94       1114.01        22.41 o                         
  -7   8   6       1593.24       1623.06        27.38 o                         
  -6   8   6       2201.32       2146.39        32.32 o                         
  -5   8   6       3140.71       3129.52        34.20 o                         
  -4   8   6       3058.12       3016.59        29.06 o                         
  -3   8   6       1967.05       1936.44        20.31 o                         
  -2   8   6       2279.19       2323.21        24.46 o                         
  -1   8   6       1875.89       1914.75        20.77 o                         
   0   8   6       4460.53       4296.82        32.51 o                         
   1   8   6       3502.53       3490.06        28.07 o                         
   2   8   6       2622.76       2598.12        25.72 o                         
   3   8   6       2068.63       2040.01        30.93 o                         
   4   8   6       1654.37       1651.98        32.98 o                         
   5   8   6       2029.56       2014.42        30.99 o                         
   6   8   6       1314.10       1356.67        27.16 o                         
   7   8   6       1220.85       1269.46        23.88 o                         
   8   8   6        469.39        427.07        13.32 o                         
   9   8   6        795.91        801.81        19.14 o                         
  10   8   6        834.99        793.20        31.94 o                         
 -12   9   6          2.70         -0.31         2.94 o                         
 -11   9   6          0.00         -2.40         2.40 o                         
 -10   9   6         18.40         16.63         4.48 o                         
  -9   9   6          1.09         -0.54         2.48 o                         
  -8   9   6          1.40         -1.68         2.89 o                         
  -7   9   6         22.01         17.45         3.23 o                         
  -6   9   6          3.84          2.48         2.55 o                         
  -5   9   6        237.50        225.41         6.29 o                         
  -4   9   6         12.83         13.49         1.93 o                         
  -3   9   6          2.10          4.22         1.25 o                         
  -2   9   6          0.36          0.36         0.98 o                         
  -1   9   6          3.49          0.41         0.73 o                         
   0   9   6         53.12         66.46         2.52 o                         
   1   9   6         79.59         74.81         3.98 o                         
   2   9   6         15.13         11.20         1.79 o                         
   3   9   6         56.38         54.06         3.54 o                         
   4   9   6         64.82         60.71         5.10 o                         
   5   9   6         68.36         77.73         9.11 o                         
   6   9   6          7.46          3.79         2.41 o                         
   7   9   6         21.45         18.79         5.40 o                         
   8   9   6          8.03          2.35         2.68 o                         
   9   9   6          5.14          0.68         3.10 o                         
 -11  10   6        357.36        361.50        28.83 o                         
 -10  10   6        325.98        321.66        14.78 o                         
  -9  10   6       1395.15       1393.89        32.94 o                         
  -8  10   6       1125.46       1144.70        24.18 o                         
  -7  10   6       1117.98       1112.33        40.96 o                         
  -6  10   6       1027.90       1033.17        20.75 o                         
  -5  10   6       1349.74       1354.28        17.69 o                         
  -4  10   6       2204.18       2163.70        26.41 o                         
  -3  10   6       2049.37       2074.23        22.33 o                         
  -2  10   6       2138.05       2073.83        25.77 o                         
  -1  10   6        535.50        575.92         9.81 o                         
   0  10   6       2447.89       2415.26        22.37 o                         
   1  10   6       2282.97       2274.12        25.06 o                         
   2  10   6       2592.46       2626.44        28.00 o                         
   3  10   6       1519.65       1517.74        20.72 o                         
   4  10   6        941.15        951.91        17.25 o                         
   5  10   6        976.78        955.43        17.84 o                         
   6  10   6        944.86        934.38        18.28 o                         
   7  10   6       1403.39       1453.62        26.73 o                         
   8  10   6        410.78        408.26        14.53 o                         
   9  10   6        568.34        575.57        14.30 o                         
 -10  11   6          8.33         -3.21         3.21 o                         
  -9  11   6         14.45         13.67         4.05 o                         
  -8  11   6         27.99         30.37         4.51 o                         
  -7  11   6          1.12          1.02         2.66 o                         
  -6  11   6          3.92          2.62         2.11 o                         
  -5  11   6         25.80         20.16         2.87 o                         
  -4  11   6         10.13          7.35         1.96 o                         
  -3  11   6          6.22          3.93         1.88 o                         
  -2  11   6          3.15          1.29         1.34 o                         
  -1  11   6         10.62          9.71         1.58 o                         
   0  11   6         28.33         28.30         2.79 o                         
   1  11   6         32.44         32.90         3.17 o                         
   2  11   6          3.99          3.29         2.15 o                         
   3  11   6         47.04         48.08         4.40 o                         
   4  11   6          0.16         -1.61         2.51 o                         
   5  11   6          0.16         -1.61         2.06 o                         
   6  11   6          0.69         -2.28         2.28 o                         
   7  11   6          8.20          6.22         2.94 o                         
   8  11   6          1.60         -0.69         2.87 o                         
 -10  12   6        559.96        563.25        26.89 o                         
  -9  12   6        631.33        615.98        21.68 o                         
  -8  12   6        671.16        683.29        19.69 o                         
  -7  12   6        981.77       1060.18        31.12 o                         
  -6  12   6        513.21        532.25        19.18 o                         
  -5  12   6        815.82        810.09        24.97 o                         
  -4  12   6       2147.76       2135.19        38.67 o                         
  -3  12   6       1011.81        981.89        22.89 o                         
  -2  12   6       1480.11       1460.46        28.54 o                         
  -1  12   6       1415.95       1432.33        19.65 o                         
   0  12   6       1314.95       1295.92        18.67 o                         
   1  12   6        998.98        984.67        17.81 o                         
   2  12   6       1750.66       1749.83        30.76 o                         
   3  12   6        739.19        747.24        15.72 o                         
   4  12   6        623.93        625.67        18.20 o                         
   5  12   6       1335.22       1376.83        23.40 o                         
   6  12   6        850.20        912.58        18.91 o                         
   7  12   6        701.37        713.81        16.37 o                         
   8  12   6        538.12        520.93        31.51 o                         
  -9  13   6         46.95         46.76         9.01 o                         
  -8  13   6          6.15          4.40         3.20 o                         
  -7  13   6          0.97         -3.16         3.16 o                         
  -6  13   6         29.35         25.17         5.31 o                         
  -5  13   6          0.52         -2.67         2.67 o                         
  -4  13   6        122.83        118.16         6.58 o                         
  -3  13   6         26.35         23.63         2.85 o                         
  -2  13   6          3.00          1.72         2.33 o                         
  -1  13   6          0.83         -0.11         1.57 o                         
   0  13   6         79.70         67.98         4.86 o                         
   1  13   6         48.26         50.20         4.39 o                         
   2  13   6          0.34         -3.13         3.13 o                         
   3  13   6         25.66         16.74         3.45 o                         
   4  13   6         16.52         17.35         3.04 o                         
   5  13   6         32.55         34.25         4.15 o                         
   6  13   6         38.81         31.45         4.11 o                         
   7  13   6          3.42          0.18         4.07 o                         
  -8  14   6        511.64        503.22        29.50 o                         
  -7  14   6        658.97        668.11        28.59 o                         
  -6  14   6        777.78        796.83        25.27 o                         
  -5  14   6        857.10        855.59        29.57 o                         
  -4  14   6        740.03        768.12        23.15 o                         
  -3  14   6        781.63        772.43        16.42 o                         
  -2  14   6        940.23        978.17        26.46 o                         
  -1  14   6       2058.07       2119.33        28.05 o                         
   0  14   6        713.46        696.28        14.35 o                         
   1  14   6        638.51        645.34        16.34 o                         
   2  14   6        691.40        688.52        21.14 o                         
   3  14   6        683.68        760.05        25.38 o                         
   4  14   6       1004.79       1005.22        21.27 o                         
   5  14   6        792.40        831.72        20.49 o                         
   6  14   6        530.63        520.52        17.60 o                         
  -6  15   6          4.30         -4.96         6.98 o                         
  -5  15   6          1.04          3.04         3.12 o                         
  -4  15   6          8.71          4.70         3.33 o                         
  -3  15   6         38.75         34.10         5.06 o                         
  -2  15   6         19.14         16.11         4.81 o                         
  -1  15   6          0.59         -2.11         2.11 o                         
   0  15   6          0.07         -1.65         2.20 o                         
   1  15   6         14.65         16.12         5.44 o                         
   2  15   6         24.36         15.78         3.72 o                         
   3  15   6         50.84         47.06         5.34 o                         
   4  15   6         13.14          4.68         3.13 o                         
  -5  16   6        499.14        493.84        37.28 o                         
  -4  16   6        578.42        610.00        39.17 o                         
  -3  16   6        415.47        392.59        19.64 o                         
  -2  16   6        764.90        812.92        22.34 o                         
  -1  16   6       1080.29       1101.99        23.93 o                         
   0  16   6        475.17        516.21        23.50 o                         
   1  16   6        317.97        307.50        16.99 o                         
   2  16   6        825.14        859.79        20.54 o                         
 -13   1   7         52.43         42.69         5.53 o                         
 -12   1   7         35.83         41.12         5.09 o                         
 -11   1   7         24.83         24.53         2.73 o                         
 -10   1   7        325.80        328.96         7.43 o                         
  -9   1   7        221.93        234.28         6.29 o                         
  -8   1   7        145.65        158.80         4.18 o                         
  -7   1   7          0.82          1.16         0.98 o                         
  -6   1   7         26.62         27.44         1.90 o                         
  -5   1   7         79.79         76.43         2.87 o                         
  -4   1   7        613.71        678.48         9.39 o                         
  -3   1   7        187.79        206.09         4.95 o                         
  -2   1   7         14.76         13.79         1.28 o                         
  -1   1   7        134.43        146.39         2.72 o                         
   0   1   7        322.77        334.92         5.49 o                         
   1   1   7        506.48        539.67         7.14 o                         
   2   1   7         12.90          9.68         1.18 o                         
   3   1   7         57.10         52.35         2.15 o                         
   4   1   7          0.09         -0.73         0.73 o                         
   5   1   7        535.98        548.25         8.67 o                         
   6   1   7        397.51        397.14         7.93 o                         
   7   1   7        194.55        207.56         6.20 o                         
   8   1   7         50.74         53.82         4.31 o                         
   9   1   7         57.02         44.27         5.25 o                         
  10   1   7        127.29        129.98         9.79 o                         
  11   1   7         83.46         62.96         6.46 o                         
 -13   2   7          2.77         -0.66         2.83 o                         
 -12   2   7         50.05         47.56         4.11 o                         
 -11   2   7          2.92          5.09         2.23 o                         
 -10   2   7         43.18         44.79         3.75 o                         
  -9   2   7          0.01         -0.89         1.05 o                         
  -8   2   7        157.79        168.34         5.29 o                         
  -7   2   7        171.96        177.76         3.76 o                         
  -6   2   7          0.03         -0.07         0.68 o                         
  -5   2   7        129.68        139.97         3.73 o                         
  -4   2   7         26.45         33.19         2.89 o                         
  -3   2   7        126.88        136.39         2.73 o                         
  -2   2   7          0.58         -0.66         0.66 o                         
  -1   2   7         45.37         45.79         2.21 o                         
   0   2   7         85.23         82.02         2.31 o                         
   1   2   7        384.02        421.93         6.43 o                         
   2   2   7         98.67         96.49         3.12 o                         
   3   2   7         40.21         40.91         1.51 o                         
   4   2   7        104.76        112.82         2.88 o                         
   5   2   7         76.82         71.13         3.71 o                         
   6   2   7         16.80         10.71         1.74 o                         
   7   2   7         15.32         10.53         2.18 o                         
   8   2   7          2.22          0.27         2.21 o                         
   9   2   7         31.61         36.03         4.04 o                         
  10   2   7          9.26          4.22         3.72 o                         
  11   2   7          2.82         -3.43         3.43 o                         
 -13   3   7        160.69        178.34         7.62 o                         
 -12   3   7        186.13        182.39         7.54 o                         
 -11   3   7         22.09         16.99         2.98 o                         
 -10   3   7         74.59         63.11         4.46 o                         
  -9   3   7        177.11        180.09         7.20 o                         
  -8   3   7        281.27        284.26         7.47 o                         
  -7   3   7        451.23        473.44        10.43 o                         
  -6   3   7        218.23        221.67         4.24 o                         
  -5   3   7        173.26        172.50         4.20 o                         
  -4   3   7        199.35        194.73         3.92 o                         
  -3   3   7       1086.12       1105.11        14.32 o                         
  -2   3   7        255.90        248.65         5.73 o                         
  -1   3   7         79.88         70.63         2.98 o                         
   0   3   7        363.77        346.89         5.90 o                         
   1   3   7        143.63        159.20         3.35 o                         
   2   3   7       1154.04       1165.98        12.89 o                         
   3   3   7        451.51        460.00         7.03 o                         
   4   3   7        317.62        328.76         6.96 o                         
   5   3   7         26.89         32.68         2.26 o                         
   6   3   7        264.93        256.75         6.08 o                         
   7   3   7        308.54        330.71         9.11 o                         
   8   3   7         88.35         77.79         6.22 o                         
   9   3   7        331.08        358.73        11.17 o                         
  10   3   7         22.14         18.39         3.87 o                         
  11   3   7        179.02        180.96        18.60 o                         
 -13   4   7        124.63        125.38         8.53 o                         
 -12   4   7          1.72         -2.44         2.44 o                         
 -11   4   7          0.36         -2.52         2.52 o                         
 -10   4   7         40.08         34.68         3.49 o                         
  -9   4   7         63.71         62.87         4.36 o                         
  -8   4   7          1.45          0.68         1.66 o                         
  -7   4   7        180.53        194.28         5.48 o                         
  -6   4   7          7.59          8.54         0.96 o                         
  -5   4   7         30.89         28.24         1.91 o                         
  -4   4   7        426.59        466.90         8.03 o                         
  -3   4   7        126.11        121.25         4.15 o                         
  -2   4   7          7.17          3.27         0.75 o                         
  -1   4   7          7.48          5.64         1.18 o                         
   0   4   7        114.15        103.07         3.23 o                         
   1   4   7         44.47         46.98         2.94 o                         
   2   4   7        292.34        297.92         6.02 o                         
   3   4   7        113.61        114.73         3.84 o                         
   4   4   7         34.61         32.24         1.96 o                         
   5   4   7         28.54         24.91         2.17 o                         
   6   4   7         28.08         21.70         2.43 o                         
   7   4   7          6.24          6.29         2.71 o                         
   8   4   7          0.84         -0.34         1.83 o                         
   9   4   7         35.10         41.21         4.43 o                         
  10   4   7         40.41         38.37         4.62 o                         
 -13   5   7         41.83         40.56         4.76 o                         
 -12   5   7        427.15        427.13        13.42 o                         
 -11   5   7        231.88        242.05         9.38 o                         
 -10   5   7        146.11        155.04         6.63 o                         
  -9   5   7         39.64         41.92         3.54 o                         
  -8   5   7         36.77         36.13         2.95 o                         
  -7   5   7        639.84        657.56        12.09 o                         
  -6   5   7       1918.03       1928.35        19.27 o                         
  -5   5   7        765.48        805.63        11.41 o                         
  -4   5   7         33.33         45.12         3.03 o                         
  -3   5   7        351.51        364.89         6.30 o                         
  -2   5   7        577.75        589.35         8.77 o                         
  -1   5   7        970.08        963.79        11.97 o                         
   0   5   7       1246.28       1249.57        15.83 o                         
   1   5   7          9.40          9.40         1.16 o                         
   2   5   7        271.78        277.03         5.41 o                         
   3   5   7        905.13        905.41        11.41 o                         
   4   5   7       1696.69       1745.77        21.95 o                         
   5   5   7         54.12         51.37         5.86 o                         
   6   5   7         53.08         46.20         3.77 o                         
   7   5   7        107.51        122.90        11.84 o                         
   8   5   7         88.45         85.95         5.78 o                         
   9   5   7        819.43        883.73        18.31 o                         
  10   5   7         91.64         77.00         7.25 o                         
 -13   6   7         88.37         64.96         6.58 o                         
 -12   6   7         15.10          9.07         3.54 o                         
 -11   6   7         44.17         39.72         4.73 o                         
 -10   6   7         88.21         92.03         7.29 o                         
  -9   6   7          4.89          7.04         2.51 o                         
  -8   6   7        100.23        109.46         4.30 o                         
  -7   6   7         12.83         16.95         1.76 o                         
  -6   6   7        360.57        362.15         7.43 o                         
  -5   6   7         83.87         78.78         3.13 o                         
  -4   6   7        249.32        270.55         5.47 o                         
  -3   6   7        106.81        124.14         3.43 o                         
  -2   6   7          5.68          8.84         1.36 o                         
  -1   6   7        309.15        297.94         5.44 o                         
   0   6   7         76.67         80.67         3.20 o                         
   1   6   7         48.29         44.48         2.72 o                         
   2   6   7          2.18         -0.76         1.02 o                         
   3   6   7         25.45         21.83         2.64 o                         
   4   6   7         73.83         74.78         3.74 o                         
   5   6   7         62.62         55.25         4.02 o                         
   6   6   7          0.02         -0.96         1.64 o                         
   7   6   7         18.14         17.95         3.18 o                         
   8   6   7          6.99          3.73         2.59 o                         
   9   6   7         20.43         16.88         3.16 o                         
  10   6   7          1.52         -1.31         3.91 o                         
 -12   7   7        336.74        339.76        12.52 o                         
 -11   7   7         21.99         15.28         4.24 o                         
 -10   7   7        271.23        273.39         8.32 o                         
  -9   7   7        188.18        198.93         7.08 o                         
  -8   7   7        202.96        204.13         4.70 o                         
  -7   7   7        206.30        223.23        11.98 o                         
  -6   7   7        289.30        293.73         7.88 o                         
  -5   7   7        290.13        296.49         7.70 o                         
  -4   7   7         47.47         44.38         3.79 o                         
  -3   7   7       1153.82       1150.44        16.54 o                         
  -2   7   7        193.69        224.91         5.93 o                         
  -1   7   7        501.06        478.93         7.30 o                         
   0   7   7        341.58        337.41         6.12 o                         
   1   7   7        247.57        254.81         5.22 o                         
   2   7   7        156.41        167.80         6.15 o                         
   3   7   7        436.35        449.01         8.76 o                         
   4   7   7        330.66        323.48         8.99 o                         
   5   7   7         37.27         45.41         5.05 o                         
   6   7   7        403.58        443.21        12.25 o                         
   7   7   7        149.26        150.12         8.57 o                         
   8   7   7        138.87        142.97         8.26 o                         
   9   7   7        147.20        154.36         8.17 o                         
  10   7   7        105.20         90.97         8.03 o                         
 -12   8   7          1.64         -2.23         3.30 o                         
 -11   8   7          9.95          2.79         2.73 o                         
 -10   8   7         26.48         21.32         2.06 o                         
  -9   8   7         48.42         50.23         9.85 o                         
  -8   8   7         10.23          4.51         3.00 o                         
  -7   8   7        100.21         99.35         7.70 o                         
  -6   8   7          2.96          1.44         1.47 o                         
  -5   8   7          1.44          2.05         0.99 o                         
  -4   8   7          3.20          3.63         1.61 o                         
  -3   8   7         49.48         43.71         3.34 o                         
  -2   8   7         18.61          9.03         1.67 o                         
  -1   8   7         45.49         48.51         2.91 o                         
   0   8   7          7.03          3.86         1.42 o                         
   1   8   7          0.44         -0.99         0.99 o                         
   2   8   7         41.54         39.18         3.50 o                         
   3   8   7         36.23         32.67         2.89 o                         
   4   8   7          1.13          0.60         1.53 o                         
   5   8   7         82.48         88.96         7.06 o                         
   6   8   7         27.33         25.78         3.84 o                         
   7   8   7         39.55         33.34         4.26 o                         
   8   8   7          3.16         -2.24         2.24 o                         
   9   8   7          2.96         -0.73         5.09 o                         
 -11   9   7         50.48         48.18         6.68 o                         
 -10   9   7         24.35         32.36         8.10 o                         
  -9   9   7        608.42        626.81        16.75 o                         
  -8   9   7         71.88         76.82         6.73 o                         
  -7   9   7         30.32         30.09         3.77 o                         
  -6   9   7          1.58          2.10         1.73 o                         
  -5   9   7         58.58         57.48         3.10 o                         
  -4   9   7        263.80        273.38         7.59 o                         
  -3   9   7        365.81        359.31         8.93 o                         
  -2   9   7        261.76        260.58         8.58 o                         
  -1   9   7         23.98         11.84         3.28 o                         
   0   9   7        381.13        374.59         5.52 o                         
   1   9   7        193.85        189.89         5.53 o                         
   2   9   7        106.07        102.22         5.22 o                         
   3   9   7         11.44          4.32         1.76 o                         
   4   9   7         14.84         12.77         2.51 o                         
   5   9   7         81.65         81.69         5.86 o                         
   6   9   7        279.23        300.80        14.78 o                         
   7   9   7        297.44        304.27        10.65 o                         
   8   9   7          3.15         -4.12         4.12 o                         
   9   9   7         19.62          6.58         3.55 o                         
 -11  10   7          5.04         19.34         6.71 o                         
 -10  10   7         14.80         11.38         6.47 o                         
  -9  10   7          0.78         -2.90         2.90 o                         
  -8  10   7         45.96         40.88         4.48 o                         
  -7  10   7          1.36         -3.26         4.76 o                         
  -6  10   7          9.87          9.38         2.50 o                         
  -5  10   7         37.60         40.92         2.97 o                         
  -4  10   7         26.20         21.11         1.87 o                         
  -3  10   7         18.73         15.17         2.50 o                         
  -2  10   7          1.56          4.26         3.04 o                         
  -1  10   7          0.54          0.99         1.71 o                         
   0  10   7        147.29        151.90         4.02 o                         
   1  10   7          0.11         -1.10         1.10 o                         
   2  10   7          0.61          1.00         1.50 o                         
   3  10   7         33.95         34.86         4.06 o                         
   4  10   7          0.94         -0.68         2.03 o                         
   5  10   7          3.21          1.37         2.16 o                         
   6  10   7          8.31         12.71         3.48 o                         
   7  10   7         25.34         23.06         3.88 o                         
   8  10   7          3.73          0.56         5.59 o                         
 -10  11   7         98.07         89.07        12.27 o                         
  -9  11   7         82.18         66.85         7.07 o                         
  -8  11   7          6.36          7.94         3.35 o                         
  -7  11   7         74.92         78.55         6.11 o                         
  -6  11   7          2.45          2.60         3.35 o                         
  -5  11   7        280.09        296.86         7.57 o                         
  -4  11   7        111.60        112.21         4.51 o                         
  -3  11   7         10.86          9.50         1.35 o                         
  -2  11   7          2.15          1.85         0.82 o                         
  -1  11   7         64.81         68.44         2.82 o                         
   0  11   7        148.06        151.49         4.50 o                         
   1  11   7         34.65         28.74         2.77 o                         
   2  11   7        134.99        142.06         6.13 o                         
   3  11   7         31.22         26.70         3.34 o                         
   4  11   7         78.81         74.64         7.01 o                         
   5  11   7         79.72         78.20         5.74 o                         
   6  11   7        134.95        128.07        13.52 o                         
   7  11   7          1.61         -2.52         2.52 o                         
  -9  12   7          1.16          6.85         4.49 o                         
  -8  12   7         10.66          3.09         4.53 o                         
  -7  12   7          2.31          1.09         3.36 o                         
  -6  12   7          9.23          0.03         2.38 o                         
  -5  12   7          5.44         -1.45         2.42 o                         
  -4  12   7          0.10         -1.07         1.55 o                         
  -3  12   7          0.69         -2.68         2.68 o                         
  -2  12   7         10.92          8.92         1.55 o                         
  -1  12   7          1.04         -1.23         1.23 o                         
   0  12   7          2.87         -0.01         2.48 o                         
   1  12   7         75.67         70.83         3.24 o                         
   2  12   7         31.15         30.00         3.05 o                         
   3  12   7          5.39          4.90         3.64 o                         
   4  12   7          0.25         -1.77         1.94 o                         
   5  12   7          1.44         -2.10         2.10 o                         
   6  12   7         21.91         14.67         3.46 o                         
   7  12   7         55.10         44.63         5.13 o                         
  -8  13   7        117.73        122.24        13.73 o                         
  -7  13   7         87.61         75.11         9.04 o                         
  -6  13   7         11.26          5.94         4.32 o                         
  -5  13   7         85.88         77.74         8.56 o                         
  -4  13   7         40.35         45.05         4.90 o                         
  -3  13   7         26.08         23.71         2.50 o                         
  -2  13   7         48.58         37.26         2.68 o                         
  -1  13   7         18.80         22.85         2.26 o                         
   0  13   7          0.57         -1.69         1.69 o                         
   1  13   7         69.49         60.67         4.04 o                         
   2  13   7        246.90        246.46        11.48 o                         
   3  13   7         19.19         21.31         3.86 o                         
   4  13   7         73.42         60.73         5.66 o                         
   5  13   7          9.75          3.54         3.08 o                         
   6  13   7          1.67         -3.36         3.36 o                         
  -7  14   7          0.25         -5.35         5.35 o                         
  -6  14   7         10.15          5.78         4.33 o                         
  -5  14   7         23.29         13.81         5.01 o                         
  -4  14   7          0.95         -2.93         2.93 o                         
  -3  14   7          0.62         -2.42         2.42 o                         
  -2  14   7         14.80         10.31         2.33 o                         
  -1  14   7         31.67         34.83         3.53 o                         
   0  14   7         72.52         78.30         5.15 o                         
   1  14   7          6.00          2.02         3.25 o                         
   2  14   7          7.57          7.67         4.05 o                         
   3  14   7          0.02         -2.35         2.35 o                         
   4  14   7         55.02         41.31        10.39 o                         
   5  14   7         25.01         23.93         4.41 o                         
  -6  15   7         51.14         50.43         9.05 o                         
  -5  15   7         54.44         30.04         5.97 o                         
  -4  15   7          2.56         -0.98         3.99 o                         
  -3  15   7          4.89         -1.98         2.50 o                         
  -2  15   7         67.47         62.46         5.22 o                         
  -1  15   7        419.89        470.54        13.37 o                         
   0  15   7          6.32          2.61         4.14 o                         
   1  15   7          8.36          2.73         2.84 o                         
   2  15   7         60.61         58.95         6.15 o                         
   3  15   7         75.30         75.17        10.02 o                         
  -3  16   7         30.46         21.59         6.98 o                         
  -2  16   7         85.44         83.03         9.33 o                         
  -1  16   7         40.33         44.78         6.04 o                         
   0  16   7          3.91          1.87         3.68 o                         
 -13   0   8       1234.63       1277.19        51.23 o                         
 -12   0   8        344.44        369.41        18.39 o                         
 -11   0   8       1069.34       1044.43        23.01 o                         
 -10   0   8       1239.44       1213.96        19.83 o                         
  -9   0   8       1913.79       1939.09        29.67 o                         
  -8   0   8       1576.74       1598.54        29.91 o                         
  -7   0   8       2667.00       2737.91        45.81 o                         
  -6   0   8       3579.67       3610.11        46.23 o                         
  -5   0   8       2250.82       2258.42        35.82 o                         
  -4   0   8       8264.21       8544.73       112.78 o                         
  -3   0   8       2041.03       1901.35        41.70 o                         
  -2   0   8       3191.54       3167.26        53.65 o                         
  -1   0   8       2663.50       2607.13        30.89 o                         
   0   0   8       4566.88       4604.13        58.12 o                         
   1   0   8       3689.16       3684.13        41.76 o                         
   2   0   8       3802.24       3720.49        47.19 o                         
   3   0   8       3900.05       3785.25        41.19 o                         
   4   0   8        983.90       1035.09        16.75 o                         
   5   0   8       3612.28       3380.21        47.89 o                         
   6   0   8       1156.03       1200.48        22.87 o                         
   7   0   8       1073.64       1066.94        22.03 o                         
   8   0   8        654.99        619.90        15.91 o                         
   9   0   8        889.09        915.52        28.81 o                         
  10   0   8        722.25        708.80        26.26 o                         
 -13   1   8          5.18         -3.16         4.22 o                         
 -12   1   8          3.42         -0.17         1.80 o                         
 -11   1   8         80.15         82.13         7.03 o                         
 -10   1   8          0.14         -1.18         1.18 o                         
  -9   1   8          8.62          8.10         1.19 o                         
  -8   1   8          1.01          2.50         1.17 o                         
  -7   1   8         12.17         12.10         1.48 o                         
  -6   1   8         30.86         29.36         2.00 o                         
  -5   1   8         38.90         38.12         2.62 o                         
  -4   1   8         18.33         18.72         1.68 o                         
  -3   1   8          0.78          1.77         0.78 o                         
  -2   1   8        191.03        207.41         4.32 o                         
  -1   1   8         60.61         56.66         2.34 o                         
   0   1   8          1.78          0.21         0.72 o                         
   1   1   8         32.94         34.31         2.27 o                         
   2   1   8         16.11         16.60         1.69 o                         
   3   1   8          4.57          3.38         0.69 o                         
   4   1   8        130.10        129.30         3.71 o                         
   5   1   8         40.34         45.07         2.55 o                         
   6   1   8          2.19          2.29         1.33 o                         
   7   1   8          2.48         -0.72         1.48 o                         
   8   1   8          0.46         -1.80         1.84 o                         
   9   1   8          9.32         13.42         3.49 o                         
  10   1   8          1.69         -2.64         2.64 o                         
 -13   2   8        618.13        625.68        17.94 o                         
 -12   2   8        716.96        722.74        14.74 o                         
 -11   2   8        989.24       1021.05        20.22 o                         
 -10   2   8       1337.05       1344.80        22.77 o                         
  -9   2   8       2126.01       2171.45        26.53 o                         
  -8   2   8       1815.54       1841.69        17.53 o                         
  -7   2   8       2547.48       2565.19        23.21 o                         
  -6   2   8       2031.00       2049.55        19.61 o                         
  -5   2   8       4076.62       4165.81        37.04 o                         
  -4   2   8       4672.10       4671.36        46.60 o                         
  -3   2   8       3470.28       3437.73        39.76 o                         
  -2   2   8       3781.06       3787.14        33.45 o                         
  -1   2   8       3207.57       3112.64        27.42 o                         
   0   2   8       4646.10       4627.97        38.26 o                         
   1   2   8       3905.56       3867.37        37.21 o                         
   2   2   8       4181.19       4133.94        32.24 o                         
   3   2   8       2138.48       2104.55        24.75 o                         
   4   2   8       1914.53       1933.53        23.55 o                         
   5   2   8       2613.53       2595.13        22.44 o                         
   6   2   8       1567.69       1574.99        18.11 o                         
   7   2   8       1534.84       1530.57        19.69 o                         
   8   2   8        869.51        875.03        17.85 o                         
   9   2   8        794.25        820.88        19.94 o                         
  10   2   8        569.83        547.12        27.16 o                         
 -13   3   8         15.60         10.19         4.38 o                         
 -12   3   8          6.81          3.98         2.61 o                         
 -11   3   8          7.46          4.72         2.72 o                         
 -10   3   8         15.55         14.63         2.55 o                         
  -9   3   8         84.24         90.02         4.49 o                         
  -8   3   8        164.67        180.75         5.90 o                         
  -7   3   8        510.79        531.33         6.89 o                         
  -6   3   8        311.17        335.94         5.80 o                         
  -5   3   8         65.37         57.76         2.49 o                         
  -4   3   8        320.00        333.98         7.21 o                         
  -3   3   8        309.81        300.08         6.05 o                         
  -2   3   8         34.76         30.89         2.34 o                         
  -1   3   8         45.31         59.74         2.99 o                         
   0   3   8         34.92         31.08         2.34 o                         
   1   3   8        810.71        782.80        11.32 o                         
   2   3   8        128.06        141.34         3.88 o                         
   3   3   8         82.23         79.98         3.48 o                         
   4   3   8         29.12         29.39         2.45 o                         
   5   3   8         64.60         65.23         2.63 o                         
   6   3   8        105.45         90.97         3.88 o                         
   7   3   8         85.49         88.48         5.28 o                         
   8   3   8         46.36         46.15         4.46 o                         
   9   3   8         19.08         15.77         3.65 o                         
  10   3   8         76.48         68.39         7.87 o                         
 -13   4   8        670.93        676.99        17.70 o                         
 -12   4   8        935.40        967.12        21.91 o                         
 -11   4   8       1263.30       1299.49        22.30 o                         
 -10   4   8       1181.46       1215.04        21.24 o                         
  -9   4   8       2310.87       2359.29        28.90 o                         
  -8   4   8        773.50        791.26        12.74 o                         
  -7   4   8       4391.74       4454.04        43.04 o                         
  -6   4   8       2592.54       2609.02        25.11 o                         
  -5   4   8       1984.59       1988.20        22.06 o                         
  -4   4   8       3131.30       3103.79        29.34 o                         
  -3   4   8       3861.57       3851.08        34.23 o                         
  -2   4   8       6129.25       6202.02        61.48 o                         
  -1   4   8       3834.08       3822.62        34.93 o                         
   0   4   8       7204.27       7240.51        57.84 o                         
   1   4   8        806.44        790.32        11.44 o                         
   2   4   8       4040.53       3986.00        36.78 o                         
   3   4   8       3343.89       3324.97        34.47 o                         
   4   4   8       2265.30       2251.05        26.93 o                         
   5   4   8       2305.02       2291.72        22.06 o                         
   6   4   8       1421.49       1411.83        27.70 o                         
   7   4   8       1973.08       2053.55        41.20 o                         
   8   4   8        853.81        827.86        17.29 o                         
   9   4   8       1774.19       1913.95        33.59 o                         
  10   4   8        305.62        275.73        10.81 o                         
 -12   5   8          2.52         -1.22         2.57 o                         
 -11   5   8          0.48         -0.90         2.09 o                         
 -10   5   8          5.01          3.11         2.28 o                         
  -9   5   8         67.55         60.91         3.93 o                         
  -8   5   8         47.60         46.82         3.19 o                         
  -7   5   8          0.39          0.94         1.17 o                         
  -6   5   8          0.75          3.01         1.18 o                         
  -5   5   8         52.71         46.23         2.90 o                         
  -4   5   8          5.86          2.77         1.29 o                         
  -3   5   8         15.39         15.41         1.40 o                         
  -2   5   8         21.43         20.76         2.22 o                         
  -1   5   8          4.51          3.34         1.35 o                         
   0   5   8         17.15         17.14         1.89 o                         
   1   5   8        252.00        241.92         7.26 o                         
   2   5   8          1.94          1.25         1.21 o                         
   3   5   8          6.51          4.00         1.53 o                         
   4   5   8          0.41         -0.75         2.44 o                         
   5   5   8          0.21         -0.79         0.79 o                         
   6   5   8          9.65          9.91         4.63 o                         
   7   5   8         19.05         16.74         2.86 o                         
   8   5   8          5.79          9.56         4.44 o                         
   9   5   8          5.55          2.57         2.99 o                         
 -12   6   8       1394.79       1358.15        30.63 o                         
 -11   6   8        767.16        788.17        15.81 o                         
 -10   6   8       1243.16       1226.82        23.41 o                         
  -9   6   8       1131.35       1118.10        17.39 o                         
  -8   6   8       1710.07       1743.06        21.67 o                         
  -7   6   8       2602.82       2618.85        30.17 o                         
  -6   6   8       3045.86       3087.54        36.57 o                         
  -5   6   8       2384.11       2372.58        25.30 o                         
  -4   6   8       1591.70       1543.78        18.56 o                         
  -3   6   8       4476.57       4522.20        40.45 o                         
  -2   6   8       4473.87       4531.05        48.87 o                         
  -1   6   8       4463.93       4443.93        42.91 o                         
   0   6   8       3161.13       3113.18        30.26 o                         
   1   6   8       2374.41       2337.17        28.85 o                         
   2   6   8       2477.05       2495.01        28.68 o                         
   3   6   8       3698.24       3703.09        57.99 o                         
   4   6   8       2690.54       2693.37        52.64 o                         
   5   6   8       1571.82       1605.71        35.21 o                         
   6   6   8       1418.94       1495.13        33.17 o                         
   7   6   8       1416.80       1418.06        25.23 o                         
   8   6   8       1253.59       1298.50        28.69 o                         
   9   6   8       1037.51       1030.79        23.29 o                         
 -12   7   8          8.42          4.63         3.27 o                         
 -11   7   8          4.20          4.17         3.76 o                         
 -10   7   8         82.51         83.07         4.96 o                         
  -9   7   8          4.52          4.90         1.49 o                         
  -8   7   8          0.56          1.12         1.28 o                         
  -7   7   8          0.02          2.87         2.44 o                         
  -6   7   8        396.14        406.56         8.93 o                         
  -5   7   8        277.80        272.51         7.60 o                         
  -4   7   8        237.31        247.61         7.33 o                         
  -3   7   8        106.72         92.88         4.62 o                         
  -2   7   8        139.77        118.44         6.74 o                         
  -1   7   8          0.72          2.32         1.45 o                         
   0   7   8          0.00          0.89         1.47 o                         
   1   7   8          0.44         -0.62         2.14 o                         
   2   7   8        392.06        411.94        17.01 o                         
   3   7   8        432.61        442.75        11.67 o                         
   4   7   8         20.27         18.91         8.18 o                         
   5   7   8         26.69         21.13         4.92 o                         
   6   7   8        135.30        159.75         6.79 o                         
   7   7   8          3.10          3.51         2.31 o                         
   8   7   8         28.46         27.26         4.36 o                         
   9   7   8          6.00         -3.01         4.89 o                         
 -11   8   8        449.34        409.50        13.37 o                         
 -10   8   8       1028.82       1036.74        27.01 o                         
  -9   8   8       1465.99       1528.21        30.03 o                         
  -8   8   8       1180.55       1215.13        25.43 o                         
  -7   8   8       1321.20       1357.49        28.03 o                         
  -6   8   8       2746.84       2824.38        47.36 o                         
  -5   8   8       1693.44       1712.56        30.87 o                         
  -4   8   8       3516.34       3605.09        51.30 o                         
  -3   8   8       2943.89       2869.76        40.87 o                         
  -2   8   8       1409.91       1476.35        20.43 o                         
  -1   8   8       2065.54       2014.63        38.94 o                         
   0   8   8       2995.64       3058.22        39.01 o                         
   1   8   8       3204.23       3205.83        52.95 o                         
   2   8   8       1930.37       1909.96        32.15 o                         
   3   8   8       3130.69       3175.41        51.23 o                         
   4   8   8       1079.89       1220.96       113.17 o                         
   5   8   8       1567.15       1556.26        26.69 o                         
   6   8   8       1687.98       1756.49        28.51 o                         
   7   8   8        856.65        860.93        18.83 o                         
   8   8   8        661.02        647.96        16.27 o                         
 -11   9   8          2.27         -0.86         6.53 o                         
 -10   9   8         11.78         11.04         4.49 o                         
  -9   9   8          0.02         -2.17         2.17 o                         
  -8   9   8         35.22         29.81         4.68 o                         
  -7   9   8         29.62         28.64         5.44 o                         
  -6   9   8          3.81         -0.18         1.40 o                         
  -5   9   8        109.61        106.05         5.59 o                         
  -4   9   8         42.01         35.71         3.55 o                         
  -3   9   8         58.38         53.74         4.13 o                         
  -2   9   8         12.44         11.31         2.77 o                         
  -1   9   8         67.78         65.83         3.90 o                         
   0   9   8          1.09          1.76         1.78 o                         
   1   9   8         24.02         23.25         4.63 o                         
   2   9   8         18.30         17.87         4.20 o                         
   3   9   8          3.87         -0.81         2.22 o                         
   4   9   8        108.17        114.79         8.45 o                         
   5   9   8          5.04          1.59         2.96 o                         
   6   9   8          0.61          2.00         2.21 o                         
   7   9   8          0.00         -2.36         2.36 o                         
   8   9   8          8.34          1.82         3.48 o                         
 -10  10   8        683.51        683.40        26.69 o                         
  -9  10   8        971.85        991.19        24.10 o                         
  -8  10   8       1072.67       1124.74        25.59 o                         
  -7  10   8        861.44        900.91        25.76 o                         
  -6  10   8       1194.81       1199.87        30.08 o                         
  -5  10   8       2256.44       2316.56        36.61 o                         
  -4  10   8       1724.97       1754.08        33.86 o                         
  -3  10   8       1704.92       1636.17        55.24 o                         
  -2  10   8       1127.10       1151.01        28.68 o                         
  -1  10   8       1604.98       1574.86        29.96 o                         
   0  10   8       1646.21       1615.51        24.17 o                         
   1  10   8       2397.52       2473.59        44.78 o                         
   2  10   8       1491.39       1523.94        26.28 o                         
   3  10   8        985.79        999.63        40.42 o                         
   4  10   8       1469.35       1484.61        30.68 o                         
   5  10   8        960.71       1033.04        29.02 o                         
   6  10   8       1136.43       1114.92        22.87 o                         
   7  10   8        483.20        453.15        26.28 o                         
  -9  11   8          4.84          3.57         3.32 o                         
  -8  11   8         16.14         15.85         4.18 o                         
  -7  11   8         62.09         75.61         8.45 o                         
  -6  11   8          5.95          8.57         6.32 o                         
  -5  11   8         29.27         31.63         4.98 o                         
  -4  11   8          0.90         -1.86         1.86 o                         
  -3  11   8         46.38         39.27         6.02 o                         
  -2  11   8         30.50         26.97         4.12 o                         
  -1  11   8         12.29         12.49         3.00 o                         
   0  11   8         11.04          9.13         4.93 o                         
   1  11   8          5.54          3.05         2.44 o                         
   2  11   8         46.33         47.66         3.93 o                         
   3  11   8         10.03         10.46         4.08 o                         
   4  11   8          1.47          0.45         4.47 o                         
   5  11   8          4.00         -2.91         3.75 o                         
   6  11   8         44.31         41.54         5.17 o                         
   7  11   8         12.15         -0.28         3.96 o                         
  -9  12   8        605.93        582.25        28.26 o                         
  -8  12   8        690.42        694.42        20.40 o                         
  -7  12   8        779.95        807.50        25.45 o                         
  -6  12   8        506.89        513.40        28.10 o                         
  -5  12   8        996.79        991.28        35.87 o                         
  -4  12   8       1012.14        986.28        36.83 o                         
  -3  12   8       1173.08       1177.67        28.64 o                         
  -2  12   8       1086.18       1098.38        41.51 o                         
  -1  12   8       1204.66       1172.05        38.31 o                         
   0  12   8       1022.35       1038.20        28.11 o                         
   1  12   8       1061.18       1021.81        22.74 o                         
   2  12   8       1053.08       1077.63        27.63 o                         
   3  12   8        540.56        543.59        23.89 o                         
   4  12   8        678.26        665.83        18.83 o                         
   5  12   8        665.86        678.41        19.93 o                         
   6  12   8        687.24        711.05        21.04 o                         
  -8  13   8         18.56         19.56         4.86 o                         
  -7  13   8          0.17         -3.17         9.79 o                         
  -6  13   8         10.19          9.50         4.68 o                         
  -5  13   8         12.08         14.24         4.40 o                         
  -4  13   8          1.60          4.24         4.09 o                         
  -3  13   8          6.38          3.76         3.83 o                         
  -2  13   8         29.30         35.30         5.82 o                         
  -1  13   8          1.40          1.74         3.73 o                         
   0  13   8          6.70          6.43         3.92 o                         
   1  13   8          0.10         -1.24         1.24 o                         
   2  13   8          1.05         -2.79         5.54 o                         
   3  13   8          3.42         -1.21         2.97 o                         
   4  13   8          4.31         -2.90         2.90 o                         
   5  13   8          0.00         -3.57         3.57 o                         
  -6  14   8        389.37        402.15        22.99 o                         
  -5  14   8        660.34        682.69        29.54 o                         
  -4  14   8        380.40        346.47        19.95 o                         
  -3  14   8        520.62        529.08        20.18 o                         
  -2  14   8       1027.76       1092.69        30.38 o                         
  -1  14   8       1066.69       1121.35        43.43 o                         
   0  14   8        284.29        273.60        14.42 o                         
   1  14   8        680.23        674.50        27.56 o                         
   2  14   8        497.55        510.32        40.57 o                         
   3  14   8        404.70        376.51        27.96 o                         
  -4  15   8          0.13         -4.43         4.43 o                         
  -3  15   8          1.72         -2.71         6.80 o                         
  -2  15   8          3.05          7.36        10.53 o                         
  -1  15   8         64.54         51.39         8.58 o                         
   0  15   8         27.07         20.46         6.83 o                         
   1  15   8         50.36         50.59         9.32 o                         
 -13   1   9        167.61        183.17        27.36 o                         
 -12   1   9         13.34          7.99         2.73 o                         
 -11   1   9        293.66        293.45         6.70 o                         
 -10   1   9        578.65        591.17        10.28 o                         
  -9   1   9        317.64        346.15         5.68 o                         
  -8   1   9        491.38        527.30         8.17 o                         
  -7   1   9        169.53        176.68         4.43 o                         
  -6   1   9        252.72        250.34         5.26 o                         
  -5   1   9        494.62        515.63         8.52 o                         
  -4   1   9       1271.71       1326.67        15.57 o                         
  -3   1   9        244.54        231.74         4.11 o                         
  -2   1   9        322.78        324.48         5.35 o                         
  -1   1   9       1245.15       1271.09        14.48 o                         
   0   1   9        534.60        527.46         7.35 o                         
   1   1   9        975.86        995.03        11.45 o                         
   2   1   9        384.97        377.25         7.36 o                         
   3   1   9         93.47         88.26         4.53 o                         
   4   1   9        187.13        200.41         5.51 o                         
   5   1   9        707.81        709.19         9.31 o                         
   6   1   9        468.43        514.53         9.65 o                         
   7   1   9        132.47        115.97         4.98 o                         
   8   1   9        344.55        356.04        10.22 o                         
   9   1   9         70.01         61.23         7.64 o                         
 -13   2   9          1.60          5.08         5.70 o                         
 -12   2   9         23.97         15.78         3.37 o                         
 -11   2   9         13.32         11.67         3.74 o                         
 -10   2   9          7.56          4.89         1.64 o                         
  -9   2   9        131.97        134.40         4.73 o                         
  -8   2   9          3.13          2.73         0.98 o                         
  -7   2   9         10.59          8.76         1.23 o                         
  -6   2   9          4.04          2.97         1.01 o                         
  -5   2   9         46.18         44.55         2.66 o                         
  -4   2   9          3.34          2.05         1.29 o                         
  -3   2   9          0.43         -0.67         0.87 o                         
  -2   2   9          2.37          1.42         1.19 o                         
  -1   2   9        117.71        129.24         5.66 o                         
   0   2   9        530.42        554.11         7.84 o                         
   1   2   9        112.86        112.75         3.59 o                         
   2   2   9         72.59         68.65         3.25 o                         
   3   2   9         26.47         22.39         2.03 o                         
   4   2   9          7.94          5.28         1.58 o                         
   5   2   9          3.03          3.17         1.16 o                         
   6   2   9         11.59          9.26         1.96 o                         
   7   2   9         82.32         87.54         4.10 o                         
   8   2   9         48.06         53.38         4.75 o                         
   9   2   9         80.50         75.53         7.13 o                         
 -12   3   9        161.98        163.01         8.04 o                         
 -11   3   9        135.32        124.48         5.76 o                         
 -10   3   9         21.77         27.92         3.03 o                         
  -9   3   9        107.00         99.03         4.82 o                         
  -8   3   9         79.30         74.40         3.69 o                         
  -7   3   9       1041.76       1076.36        11.61 o                         
  -6   3   9         97.35        103.34         3.21 o                         
  -5   3   9        126.84        127.98         4.90 o                         
  -4   3   9        180.57        185.92         5.44 o                         
  -3   3   9        359.93        371.65         7.84 o                         
  -2   3   9        501.61        507.77         8.97 o                         
  -1   3   9        265.33        265.34         6.14 o                         
   0   3   9         87.54         94.87         4.10 o                         
   1   3   9         13.22         10.47         2.04 o                         
   2   3   9        795.37        789.93        11.57 o                         
   3   3   9        484.28        513.32         9.51 o                         
   4   3   9        241.11        247.22         6.75 o                         
   5   3   9         87.09         94.15         5.56 o                         
   6   3   9         97.20        102.96         4.06 o                         
   7   3   9         77.18         70.63         4.10 o                         
   8   3   9        307.35        331.75        17.98 o                         
   9   3   9         99.35         93.71        11.21 o                         
 -12   4   9          3.32         -1.21         2.10 o                         
 -11   4   9         17.08         12.56         2.60 o                         
 -10   4   9          0.58         -1.56         1.56 o                         
  -9   4   9         27.37         26.39         2.77 o                         
  -8   4   9          0.03         -1.06         1.06 o                         
  -7   4   9         94.60         95.69         2.72 o                         
  -6   4   9         20.14         18.75         1.91 o                         
  -5   4   9         36.77         38.99         4.48 o                         
  -4   4   9          5.19          3.13         1.18 o                         
  -3   4   9          6.95          4.30         0.85 o                         
  -2   4   9         15.41         12.35         1.97 o                         
  -1   4   9          7.93          9.77         1.54 o                         
   0   4   9        211.26        224.96         5.56 o                         
   1   4   9        167.12        176.19         5.94 o                         
   2   4   9          1.49         -1.29         1.29 o                         
   3   4   9          0.04         -1.25         1.25 o                         
   4   4   9         13.49         10.58         2.31 o                         
   5   4   9         19.81         10.43         2.61 o                         
   6   4   9         83.40         75.19         6.33 o                         
   7   4   9         34.20         31.26         2.71 o                         
   8   4   9         10.98          5.50         2.73 o                         
   9   4   9         18.62          6.31         3.70 o                         
 -12   5   9         35.74         26.17         3.32 o                         
 -11   5   9         81.79         78.09         5.38 o                         
 -10   5   9         29.71         27.29         3.07 o                         
  -9   5   9         71.62         59.54         3.82 o                         
  -8   5   9          8.49          5.24         1.66 o                         
  -7   5   9        161.86        165.42         3.62 o                         
  -6   5   9        202.33        198.22         5.28 o                         
  -5   5   9         96.09        101.49         4.61 o                         
  -4   5   9        242.10        246.29         5.41 o                         
  -3   5   9          0.72          1.18         0.91 o                         
  -2   5   9         34.40         40.52         3.45 o                         
  -1   5   9         16.13         16.45         1.94 o                         
   0   5   9        209.00        220.88         7.04 o                         
   1   5   9         19.00         21.28         2.61 o                         
   2   5   9         86.72         84.21         5.07 o                         
   3   5   9        261.70        258.73         7.84 o                         
   4   5   9         36.58         34.83         5.98 o                         
   5   5   9        225.65        233.82         9.59 o                         
   6   5   9         33.63         31.80         6.07 o                         
   7   5   9         14.52         11.28         1.90 o                         
   8   5   9         40.56         35.35         4.20 o                         
   9   5   9         78.95         69.74         8.02 o                         
 -12   6   9         11.79          1.09         2.61 o                         
 -11   6   9          0.05         -2.96         2.96 o                         
 -10   6   9         60.42         49.31         3.52 o                         
  -9   6   9          0.65         -1.19         1.19 o                         
  -8   6   9         47.94         47.31         4.26 o                         
  -7   6   9          8.10          5.61         2.83 o                         
  -6   6   9         17.70         14.37         1.96 o                         
  -5   6   9         66.75         72.40         4.56 o                         
  -4   6   9         26.65         22.10         1.75 o                         
  -3   6   9         78.00         79.30         2.70 o                         
  -2   6   9         53.78         48.00         3.74 o                         
  -1   6   9          3.38          4.70         1.42 o                         
   0   6   9         18.88         16.06         2.25 o                         
   1   6   9         35.60         28.77         3.26 o                         
   2   6   9         25.85         23.92         4.43 o                         
   3   6   9        158.93        158.25         6.10 o                         
   4   6   9         47.40         46.85         5.25 o                         
   5   6   9          9.76         11.75         3.49 o                         
   6   6   9         19.61          3.29         4.12 o                         
   7   6   9          4.34         -3.06         3.89 o                         
   8   6   9         19.58         17.20         5.02 o                         
 -11   7   9          0.05         -2.50         2.50 o                         
 -10   7   9         92.92         78.50         4.63 o                         
  -9   7   9         17.46         14.66         1.75 o                         
  -8   7   9         72.79         76.73         6.80 o                         
  -7   7   9         20.46         16.62         3.26 o                         
  -6   7   9        194.53        183.69         9.00 o                         
  -5   7   9         86.09         71.74         4.39 o                         
  -4   7   9         90.94         93.49         4.05 o                         
  -3   7   9        161.95        161.90         4.46 o                         
  -2   7   9          7.48         13.42         1.96 o                         
  -1   7   9        150.65        142.95         8.45 o                         
   0   7   9         11.49         10.86         3.97 o                         
   1   7   9         66.05         67.76         6.25 o                         
   2   7   9          0.01         -0.45         2.93 o                         
   3   7   9        408.00        418.41        12.34 o                         
   4   7   9          5.15          6.24         3.13 o                         
   5   7   9         38.28         35.71         8.07 o                         
   6   7   9         95.89         96.99         9.53 o                         
   7   7   9         26.61         10.91         3.96 o                         
   8   7   9        103.83         87.09         9.23 o                         
 -11   8   9          0.59         -2.74         2.74 o                         
 -10   8   9         32.19         18.86         4.21 o                         
  -9   8   9         60.36         63.63         6.56 o                         
  -8   8   9         26.52         21.83         3.88 o                         
  -7   8   9          2.85         -2.21         2.49 o                         
  -6   8   9         13.73          8.88         2.05 o                         
  -5   8   9        320.33        314.60         8.68 o                         
  -4   8   9          1.07         -1.54         1.54 o                         
  -3   8   9          5.30          3.28         1.57 o                         
  -2   8   9          5.72          2.09         2.25 o                         
  -1   8   9          0.62          1.55         2.73 o                         
   0   8   9         41.99         37.72         5.00 o                         
   1   8   9        114.41        109.59         9.36 o                         
   2   8   9          5.52          0.55         6.77 o                         
   3   8   9        118.16        110.98         8.77 o                         
   4   8   9         11.28          5.58         5.97 o                         
   5   8   9          0.16         -0.90         2.72 o                         
   6   8   9          0.18          0.16         2.81 o                         
   7   8   9          0.57         -1.77         3.36 o                         
 -10   9   9         65.15         67.72         7.46 o                         
  -9   9   9         77.34         72.96         9.28 o                         
  -8   9   9        123.57        114.37         8.51 o                         
  -7   9   9          0.00         -0.65         3.32 o                         
  -6   9   9        124.32        131.08         6.00 o                         
  -5   9   9          0.49         -1.75         1.75 o                         
  -4   9   9        121.78         99.00         5.35 o                         
  -3   9   9         50.26         42.01         3.62 o                         
  -2   9   9        108.29        119.88        10.05 o                         
  -1   9   9        143.25        150.58        10.14 o                         
   0   9   9         74.95         76.19         7.93 o                         
   1   9   9        140.19        156.66         8.91 o                         
   2   9   9          2.41         -2.15         3.13 o                         
   3   9   9         76.28         71.76         5.00 o                         
   4   9   9          7.39          5.15         4.36 o                         
   5   9   9         82.97         80.07         8.03 o                         
   6   9   9        101.42        100.01         8.66 o                         
   7   9   9         74.91         71.61         9.64 o                         
 -10  10   9          8.46         -1.20         3.39 o                         
  -9  10   9          3.34         -0.09         3.32 o                         
  -8  10   9         65.02         70.23         6.98 o                         
  -7  10   9          0.49         -2.54         2.54 o                         
  -6  10   9          2.17          1.26         3.35 o                         
  -5  10   9         37.78         36.79         6.38 o                         
  -4  10   9         52.92         41.45         4.07 o                         
  -3  10   9          4.42          5.46         3.35 o                         
  -2  10   9         92.98         88.49         5.04 o                         
  -1  10   9          2.39          1.07         3.30 o                         
   0  10   9         30.82         27.16         5.20 o                         
   1  10   9         42.70         41.90         5.39 o                         
   2  10   9         12.38          8.47         3.77 o                         
   3  10   9          4.57         -1.51         1.89 o                         
   4  10   9          0.05         -1.47         2.82 o                         
   5  10   9         24.45          6.38         7.04 o                         
   6  10   9         11.86          8.70         4.42 o                         
  -9  11   9        105.31         99.18        14.44 o                         
  -8  11   9         20.33         22.17         4.61 o                         
  -7  11   9          9.93         17.24         5.86 o                         
  -6  11   9         43.49         44.00        10.30 o                         
  -5  11   9        248.51        242.02        15.19 o                         
  -4  11   9        121.93        105.34         9.77 o                         
  -3  11   9         77.59         65.00         5.56 o                         
  -2  11   9          0.18         -1.85         1.85 o                         
  -1  11   9         88.39         72.51         4.19 o                         
   0  11   9        199.72        212.43        12.08 o                         
   1  11   9        185.36        227.99        15.98 o                         
   2  11   9         32.12         23.32         5.12 o                         
   3  11   9          6.45          5.00         2.27 o                         
   4  11   9         80.85         69.67         7.31 o                         
   5  11   9        100.66         91.44        10.75 o                         
  -8  12   9          0.61         -6.84         6.84 o                         
  -7  12   9         29.13         16.92         5.31 o                         
  -6  12   9         16.91         13.49         4.59 o                         
  -5  12   9          6.51          1.62         3.44 o                         
  -4  12   9          2.42          4.28         4.20 o                         
  -3  12   9          2.75         -3.09         3.24 o                         
  -2  12   9        308.74        340.22        12.47 o                         
  -1  12   9         34.30         25.69         3.45 o                         
   0  12   9          0.27         -1.74         3.34 o                         
   1  12   9         18.09         19.11         6.26 o                         
   2  12   9          0.28         -0.83         4.25 o                         
   3  12   9          4.48         -4.41         4.41 o                         
   4  12   9         12.98          4.97         5.90 o                         
  -6  13   9         67.38         81.52        18.77 o                         
  -5  13   9         45.43         40.83         6.90 o                         
  -4  13   9         56.68         54.62         7.38 o                         
  -3  13   9          7.65          2.01         3.37 o                         
  -2  13   9        305.89        342.44        17.67 o                         
  -1  13   9          3.69         -3.04         3.04 o                         
   0  13   9          0.15         -3.64         3.64 o                         
   1  13   9         76.42         87.76        11.66 o                         
   2  13   9         90.00         76.16        10.85 o                         
   3  13   9        145.57        134.89        20.12 o                         
  -5  14   9          0.37         -0.86         4.47 o                         
  -4  14   9          2.30         -3.75         5.23 o                         
  -3  14   9         16.94         14.37         5.27 o                         
  -2  14   9         48.59         44.23        16.76 o                         
  -1  14   9          9.59         12.09         6.06 o                         
   0  14   9          3.16         -4.48         4.48 o                         
   1  14   9         12.84          4.78         4.49 o                         
 -12   0  10        613.47        607.92        19.75 o                         
 -11   0  10        963.05        965.44        20.70 o                         
 -10   0  10       1285.53       1283.39        21.72 o                         
  -9   0  10        627.22        617.26        12.64 o                         
  -8   0  10       2388.19       2452.03        32.28 o                         
  -7   0  10       1360.13       1363.45        25.04 o                         
  -6   0  10       2875.23       2928.80        36.39 o                         
  -5   0  10       3260.28       3283.39        44.29 o                         
  -4   0  10       3236.98       3237.39        39.63 o                         
  -3   0  10       2809.19       2787.64        32.81 o                         
  -2   0  10       2767.65       2744.29        36.57 o                         
  -1   0  10       3592.43       3654.45        49.49 o                         
   0   0  10       1852.33       1818.64        30.03 o                         
   1   0  10       3672.77       3723.47        84.14 o                         
   2   0  10       2753.84       2695.61        50.75 o                         
   3   0  10       2170.48       2216.48        53.60 o                         
   4   0  10       2737.52       2680.01        76.61 o                         
   5   0  10       1834.76       1807.56        26.54 o                         
   6   0  10       1221.41       1211.05        31.96 o                         
   7   0  10        967.57       1043.40        26.73 o                         
   8   0  10        971.93        991.82        21.78 o                         
 -12   1  10         13.28          7.27         2.45 o                         
 -11   1  10          8.53          2.55         1.67 o                         
 -10   1  10          2.37         -1.02         2.29 o                         
  -9   1  10         26.01         25.38         1.79 o                         
  -8   1  10        464.06        473.13         8.20 o                         
  -7   1  10          2.70          4.52         1.24 o                         
  -6   1  10         27.84         26.42         3.11 o                         
  -5   1  10         57.68         57.49         2.89 o                         
  -4   1  10          1.45          1.79         0.70 o                         
  -3   1  10         95.16         95.98         4.04 o                         
  -2   1  10         37.26         42.25         2.90 o                         
  -1   1  10         42.63         42.19         2.99 o                         
   0   1  10        302.52        306.19         6.86 o                         
   1   1  10        295.43        300.63         7.81 o                         
   2   1  10         31.22         31.82         1.99 o                         
   3   1  10        143.67        138.11         6.01 o                         
   4   1  10         15.06         11.07         2.93 o                         
   5   1  10         34.86         24.87         2.92 o                         
   6   1  10          1.05         -1.38         1.38 o                         
   7   1  10         11.15          8.98         2.44 o                         
   8   1  10        114.56        117.34         6.64 o                         
 -12   2  10        646.73        612.84        13.83 o                         
 -11   2  10        792.43        803.28        13.07 o                         
 -10   2  10       1482.42       1502.69        18.71 o                         
  -9   2  10        580.19        599.24        10.17 o                         
  -8   2  10       2326.28       2360.91        21.47 o                         
  -7   2  10       1956.30       1956.60        18.55 o                         
  -6   2  10       1272.44       1281.83        14.23 o                         
  -5   2  10       3491.76       3482.28        35.31 o                         
  -4   2  10       2322.54       2319.14        30.41 o                         
  -3   2  10       2907.30       2936.40        41.27 o                         
  -2   2  10       2102.07       2082.95        25.70 o                         
  -1   2  10       4632.42       4695.20        73.00 o                         
   0   2  10       1238.70       1211.12        14.39 o                         
   1   2  10       3250.84       3225.65        31.43 o                         
   2   2  10       3104.37       3151.52        39.92 o                         
   3   2  10       1332.72       1334.35        17.91 o                         
   4   2  10       2392.75       2397.64        30.95 o                         
   5   2  10       1338.00       1362.71        23.43 o                         
   6   2  10       1426.15       1437.96        28.07 o                         
   7   2  10        664.47        647.12        16.88 o                         
   8   2  10       1442.46       1529.15        65.98 o                         
 -12   3  10          7.57          0.51         3.04 o                         
 -11   3  10         35.26         29.03         2.89 o                         
 -10   3  10          7.18          3.71         1.74 o                         
  -9   3  10         25.20         21.27         2.40 o                         
  -8   3  10        108.21        107.51         3.51 o                         
  -7   3  10        316.70        328.16         5.89 o                         
  -6   3  10        161.49        167.35         4.92 o                         
  -5   3  10         11.58         13.30         1.78 o                         
  -4   3  10         21.66         22.27         2.33 o                         
  -3   3  10          4.92          4.33         2.18 o                         
  -2   3  10         84.70         85.58         4.76 o                         
  -1   3  10        380.06        375.14         7.42 o                         
   0   3  10         10.77          9.92         2.05 o                         
   1   3  10         20.41         16.90         2.28 o                         
   2   3  10         96.58         96.39         6.79 o                         
   3   3  10        230.92        236.11         6.75 o                         
   4   3  10          3.02          2.40         1.63 o                         
   5   3  10          0.04         -0.59         2.56 o                         
   6   3  10          2.50         -0.41         2.31 o                         
   7   3  10          0.52          4.96         3.47 o                         
   8   3  10        149.34        154.14        15.42 o                         
 -12   4  10        457.68        453.18        12.36 o                         
 -11   4  10        823.20        839.91        15.25 o                         
 -10   4  10        906.10        925.87        14.73 o                         
  -9   4  10       1416.50       1456.05        17.85 o                         
  -8   4  10       1214.68       1220.56        15.42 o                         
  -7   4  10       1633.25       1652.55        17.40 o                         
  -6   4  10       1532.77       1529.21        17.93 o                         
  -5   4  10       1410.74       1405.26        17.93 o                         
  -4   4  10       1944.05       1907.99        20.01 o                         
  -3   4  10       2117.41       2146.63        26.68 o                         
  -2   4  10       2354.99       2336.65        27.00 o                         
  -1   4  10       2694.09       2657.26        31.49 o                         
   0   4  10       2307.50       2343.67        36.03 o                         
   1   4  10       2101.87       2100.41        32.96 o                         
   2   4  10       1467.62       1454.99        29.21 o                         
   3   4  10       1383.71       1408.79        24.22 o                         
   4   4  10       1220.48       1256.33        20.09 o                         
   5   4  10       1065.79       1107.95        21.47 o                         
   6   4  10       1260.32       1247.03        44.08 o                         
   7   4  10        719.95        765.14        23.30 o                         
   8   4  10        922.06        904.83        26.26 o                         
 -11   5  10        118.48        104.54         5.16 o                         
 -10   5  10          7.53          7.62         2.01 o                         
  -9   5  10          0.88         -0.78         1.36 o                         
  -8   5  10         54.81         46.47         3.78 o                         
  -7   5  10          9.32          5.22         1.28 o                         
  -6   5  10         58.71         59.63         3.27 o                         
  -5   5  10         39.45         38.85         2.69 o                         
  -4   5  10        112.73        106.08         3.63 o                         
  -3   5  10         32.01         23.09         2.78 o                         
  -2   5  10        210.14        212.96         6.17 o                         
  -1   5  10         33.42         27.24         2.62 o                         
   0   5  10          0.42          3.17         1.72 o                         
   1   5  10         85.19         77.94         5.26 o                         
   2   5  10          9.85          6.91         3.69 o                         
   3   5  10         14.20          9.92         2.93 o                         
   4   5  10          9.72          7.30         2.37 o                         
   5   5  10        131.22        137.13        10.53 o                         
   6   5  10         11.25          4.32         3.60 o                         
   7   5  10         17.79         15.80         7.49 o                         
   8   5  10          5.09          1.09         4.04 o                         
 -11   6  10        570.08        555.39        15.39 o                         
 -10   6  10       1036.11       1059.94        21.12 o                         
  -9   6  10        689.75        706.97        13.78 o                         
  -8   6  10       1186.72       1180.51        19.89 o                         
  -7   6  10       1383.67       1397.43        21.22 o                         
  -6   6  10       1326.89       1299.44        15.60 o                         
  -5   6  10       1080.85       1085.04        14.11 o                         
  -4   6  10       1931.16       1873.35        19.66 o                         
  -3   6  10       1610.29       1635.79        20.88 o                         
  -2   6  10       1446.42       1432.68        20.46 o                         
  -1   6  10       2516.49       2560.68        38.72 o                         
   0   6  10       1345.56       1374.72        25.01 o                         
   1   6  10       1476.13       1472.72        33.20 o                         
   2   6  10       1407.67       1419.51        24.13 o                         
   3   6  10       1280.41       1297.76        30.93 o                         
   4   6  10        790.61        766.20        34.45 o                         
   5   6  10       1031.89       1070.00        26.33 o                         
   6   6  10        938.78        996.66        26.08 o                         
   7   6  10        476.36        463.10        18.21 o                         
 -11   7  10          0.88         -2.94         2.94 o                         
 -10   7  10          2.65         -0.50         4.60 o                         
  -9   7  10         66.85         53.23         4.98 o                         
  -8   7  10          0.61         -1.98         1.98 o                         
  -7   7  10         35.53         36.03         4.68 o                         
  -6   7  10         64.59         53.74         3.82 o                         
  -5   7  10         10.42          7.05         1.87 o                         
  -4   7  10        135.80        113.14         4.02 o                         
  -3   7  10          5.58          5.12         1.66 o                         
  -2   7  10          2.83          5.47         4.01 o                         
  -1   7  10         90.66         89.13         6.07 o                         
   0   7  10          8.51          4.51         2.90 o                         
   1   7  10         16.44          2.64         9.52 o                         
   2   7  10          4.54         -3.45         5.77 o                         
   3   7  10         13.22          7.24         6.84 o                         
   4   7  10         17.85         15.67         3.54 o                         
   5   7  10         54.35         49.68        13.95 o                         
   6   7  10          7.51          3.57         3.49 o                         
   7   7  10         17.63         13.97         4.70 o                         
 -10   8  10        639.40        633.74        23.92 o                         
  -9   8  10        794.73        819.03        24.97 o                         
  -8   8  10        749.73        787.78        20.88 o                         
  -7   8  10        872.00        867.50        30.35 o                         
  -6   8  10       1763.96       1784.83        43.18 o                         
  -5   8  10       1005.48        973.45        22.69 o                         
  -4   8  10       1845.30       1863.44        33.48 o                         
  -3   8  10       1513.70       1521.12        28.95 o                         
  -2   8  10       1242.21       1253.06        29.77 o                         
  -1   8  10        976.10        976.92        25.48 o                         
   0   8  10       1590.42       1596.37        73.47 o                         
   1   8  10       1076.85       1057.86        42.71 o                         
   2   8  10       1233.39       1240.30        34.76 o                         
   3   8  10       1507.04       1595.38        63.56 o                         
   4   8  10        848.68        862.06        23.16 o                         
   5   8  10        812.91        822.44        22.04 o                         
   6   8  10        626.83        582.05        24.13 o                         
  -9   9  10          4.96          1.28         3.62 o                         
  -8   9  10          9.25          8.18         4.18 o                         
  -7   9  10        230.66        269.50        13.77 o                         
  -6   9  10         51.83         38.60         4.89 o                         
  -5   9  10         41.59         28.13         4.36 o                         
  -4   9  10         28.71         24.59         4.14 o                         
  -3   9  10         90.77         81.48         8.14 o                         
  -2   9  10          7.56          9.86         4.17 o                         
  -1   9  10          0.13          3.23         2.90 o                         
   0   9  10          8.44          6.92         4.92 o                         
   1   9  10        167.52        179.30        14.86 o                         
   2   9  10        328.50        321.76        16.56 o                         
   3   9  10          5.91          6.57         6.84 o                         
   4   9  10          4.04          4.46         2.98 o                         
   5   9  10          4.47          1.18         3.22 o                         
   6   9  10          9.00          2.27         4.21 o                         
  -9  10  10        547.14        554.02        25.51 o                         
  -8  10  10        607.83        602.06        21.84 o                         
  -7  10  10        986.12       1006.56        35.41 o                         
  -6  10  10        786.11        815.65        24.90 o                         
  -5  10  10       1469.39       1575.76        36.62 o                         
  -4  10  10       1103.15       1132.26        24.56 o                         
  -3  10  10       1182.48       1240.71        31.28 o                         
  -2  10  10        906.17        916.96        25.96 o                         
  -1  10  10       1181.52       1172.71        30.13 o                         
   0  10  10       1217.50       1186.19        37.93 o                         
   1  10  10        825.28        856.96        37.51 o                         
   2  10  10       1336.51       1372.35        41.84 o                         
   3  10  10        669.48        688.70        28.24 o                         
   4  10  10       1013.73       1028.72        50.42 o                         
  -8  11  10         13.61         15.69         5.68 o                         
  -7  11  10          0.00         -2.33         4.38 o                         
  -6  11  10          7.78         -2.78         4.51 o                         
  -5  11  10         25.37         20.71         5.22 o                         
  -4  11  10         38.04         29.39         6.38 o                         
  -3  11  10          0.92         -0.48         3.19 o                         
  -2  11  10          6.79          2.15         3.31 o                         
  -1  11  10         45.19         50.97         7.00 o                         
   0  11  10         13.15         14.05         5.73 o                         
   1  11  10          9.79          7.40         5.26 o                         
   2  11  10          2.55         -0.66         4.74 o                         
   3  11  10          8.95          2.71         5.08 o                         
  -7  12  10        605.81        617.87        40.90 o                         
  -6  12  10        667.42        695.65        41.44 o                         
  -5  12  10        613.48        632.97        41.43 o                         
  -4  12  10        622.93        637.27        22.32 o                         
  -3  12  10        737.89        715.67        23.80 o                         
  -2  12  10       1279.62       1372.95        34.58 o                         
  -1  12  10        634.32        626.16        27.30 o                         
   0  12  10        938.86       1011.83        50.69 o                         
   1  12  10        761.27        827.06        45.06 o                         
   2  12  10        608.52        625.38        38.62 o                         
   3  12  10        645.31        616.02        69.79 o                         
  -5  13  10          8.94          9.24        10.66 o                         
  -4  13  10         25.80         14.75         6.26 o                         
  -3  13  10          0.47         -1.37         4.37 o                         
  -2  13  10        108.48        144.01        20.79 o                         
  -1  13  10         17.53         10.12         4.41 o                         
   0  13  10         37.50         44.47        12.94 o                         
   1  13  10          2.33         -5.46         5.46 o                         
 -11   1  11         64.13         55.39         3.84 o                         
 -10   1  11         25.07         25.65         2.57 o                         
  -9   1  11         22.00         18.31         2.81 o                         
  -8   1  11        328.26        342.05         6.19 o                         
  -7   1  11         18.00         15.16         1.65 o                         
  -6   1  11          0.15         -1.15         1.15 o                         
  -5   1  11         86.65         86.84         2.35 o                         
  -4   1  11         14.11         13.91         1.60 o                         
  -3   1  11          8.21          4.31         1.72 o                         
  -2   1  11        333.73        342.11         9.62 o                         
  -1   1  11         23.28         25.46         1.97 o                         
   0   1  11         17.22         15.00         3.01 o                         
   1   1  11        174.63        172.16        11.35 o                         
   2   1  11        122.21        116.22         8.57 o                         
   3   1  11          0.15         -1.85         2.49 o                         
   4   1  11         46.60         40.78         4.51 o                         
   5   1  11         73.07         75.79         2.85 o                         
   6   1  11          0.10         -1.88         1.88 o                         
   7   1  11        316.16        319.55        14.01 o                         
 -11   2  11          1.67         -1.33         1.45 o                         
 -10   2  11         13.13          3.98         2.43 o                         
  -9   2  11         69.70         57.11         2.57 o                         
  -8   2  11        104.91         98.82         5.02 o                         
  -7   2  11          0.15         -1.31         1.31 o                         
  -6   2  11          0.20         -1.09         1.09 o                         
  -5   2  11         37.46         32.44         2.62 o                         
  -4   2  11          1.94          0.13         0.91 o                         
  -3   2  11        126.70        130.60         9.82 o                         
  -2   2  11         68.65         73.43         4.09 o                         
  -1   2  11         97.88         99.83         5.96 o                         
   0   2  11        154.91        155.94         6.96 o                         
   1   2  11          0.91         -0.26         1.15 o                         
   2   2  11          7.83         10.72         1.81 o                         
   3   2  11         31.64         24.58         2.55 o                         
   4   2  11          3.44         -1.35         1.65 o                         
   5   2  11          0.43          0.77         2.94 o                         
   6   2  11          1.66          3.78         2.73 o                         
   7   2  11         13.51          8.80         3.56 o                         
 -11   3  11        120.61         99.65         5.39 o                         
 -10   3  11         64.91         54.36         3.39 o                         
  -9   3  11          0.65         -1.42         1.42 o                         
  -8   3  11         92.95         88.42         3.45 o                         
  -7   3  11        145.99        139.83         5.90 o                         
  -6   3  11        128.49        132.01         5.02 o                         
  -5   3  11        349.56        364.56         7.76 o                         
  -4   3  11          7.37          6.61         1.07 o                         
  -3   3  11         92.44         83.55         4.98 o                         
  -2   3  11        157.77        166.84         6.39 o                         
  -1   3  11        297.41        305.69        11.96 o                         
   0   3  11         10.76         10.26         2.61 o                         
   1   3  11         85.87         77.54         5.51 o                         
   2   3  11         81.63         69.94         5.52 o                         
   3   3  11         83.87         76.51         5.67 o                         
   4   3  11        402.92        398.76        12.50 o                         
   5   3  11         75.09         65.35         6.79 o                         
   6   3  11         27.81         28.89         4.77 o                         
   7   3  11         29.05         27.36         5.40 o                         
 -11   4  11         29.69         20.22         4.05 o                         
 -10   4  11         13.94          5.12         1.80 o                         
  -9   4  11          0.18         -1.45         1.59 o                         
  -8   4  11         17.45         15.70         1.45 o                         
  -7   4  11         21.65         22.02         1.98 o                         
  -6   4  11          4.94         -0.81         1.72 o                         
  -5   4  11          0.08          1.06         1.32 o                         
  -4   4  11          1.88         -1.42         1.42 o                         
  -3   4  11          2.32          5.95         2.07 o                         
  -2   4  11        116.39        119.42         5.75 o                         
  -1   4  11          0.62         -1.62         1.62 o                         
   0   4  11          6.24         -1.39         2.01 o                         
   1   4  11          9.04          7.49         2.19 o                         
   2   4  11         41.19         36.35         4.18 o                         
   3   4  11          0.66         -1.34         3.07 o                         
   4   4  11         10.13          8.58         3.67 o                         
   5   4  11          0.42         -1.40         2.83 o                         
   6   4  11          5.93         -1.26         2.93 o                         
   7   4  11         11.02         44.12        11.67 o                         
 -10   5  11        171.30        168.09         7.04 o                         
  -9   5  11        137.62        121.52         6.13 o                         
  -8   5  11        119.99        107.94         7.38 o                         
  -7   5  11         46.18         47.12         3.06 o                         
  -6   5  11         94.07         91.90         3.62 o                         
  -5   5  11        367.65        378.00         7.56 o                         
  -4   5  11        667.52        665.04        12.91 o                         
  -3   5  11        172.38        186.26         6.63 o                         
  -2   5  11         22.23         23.13         2.89 o                         
  -1   5  11         99.50        102.73         5.93 o                         
   0   5  11        153.67        167.87         7.13 o                         
   1   5  11        347.25        354.29        11.77 o                         
   2   5  11        252.54        272.62         9.85 o                         
   3   5  11         67.13         75.67         7.43 o                         
   4   5  11        117.96        116.02         7.68 o                         
   5   5  11        235.85        280.67        45.66 o                         
   6   5  11        200.22        186.32        11.89 o                         
 -10   6  11          4.97         -0.23         2.52 o                         
  -9   6  11         27.87         23.66         3.28 o                         
  -8   6  11          3.69         -1.97         1.97 o                         
  -7   6  11          0.05         -0.90         0.90 o                         
  -6   6  11         12.04          9.54         1.62 o                         
  -5   6  11          7.05          3.87         1.22 o                         
  -4   6  11          4.68          4.08         1.80 o                         
  -3   6  11         98.38         86.44         7.14 o                         
  -2   6  11          3.54          3.23         1.96 o                         
  -1   6  11         60.99         59.15         4.77 o                         
   0   6  11         49.49         40.48         4.17 o                         
   1   6  11          4.45          0.60         3.44 o                         
   2   6  11          2.16         -1.85         2.24 o                         
   3   6  11          8.61          7.07         3.29 o                         
   4   6  11          8.18         -2.74         3.69 o                         
   5   6  11          1.02         -3.57         3.89 o                         
   6   6  11         16.73          8.45         4.28 o                         
 -10   7  11        145.24        149.95         8.14 o                         
  -9   7  11        123.08        119.92         8.32 o                         
  -8   7  11         71.56         62.94         5.29 o                         
  -7   7  11        239.26        227.32         5.12 o                         
  -6   7  11        157.58        140.41         7.09 o                         
  -5   7  11        127.56        133.44         3.69 o                         
  -4   7  11        131.10        123.91         5.42 o                         
  -3   7  11        196.56        212.20         7.65 o                         
  -2   7  11        158.49        170.53         7.17 o                         
  -1   7  11        223.74        231.47         9.91 o                         
   0   7  11        348.53        401.43        20.12 o                         
   1   7  11         54.94         45.51         8.04 o                         
   2   7  11        222.05        188.67        20.38 o                         
   3   7  11        115.14        100.69        12.62 o                         
   4   7  11        141.56        123.45        26.95 o                         
   5   7  11        117.47        121.63        14.15 o                         
   6   7  11         99.92         78.43         8.47 o                         
  -9   8  11         39.79         39.33         5.53 o                         
  -8   8  11          1.49         -2.12         2.12 o                         
  -7   8  11         66.30         56.53         6.21 o                         
  -6   8  11         33.39         25.29         7.50 o                         
  -5   8  11         48.80         43.37         3.08 o                         
  -4   8  11         10.86          6.37         3.17 o                         
  -3   8  11         37.75         39.81         5.68 o                         
  -2   8  11         22.60         22.64         4.71 o                         
  -1   8  11         35.29         33.40         5.76 o                         
   0   8  11         27.69         18.37         7.64 o                         
   1   8  11         23.41          7.54         5.64 o                         
   2   8  11        125.12        113.30        17.57 o                         
   3   8  11         29.82         24.94         8.72 o                         
   4   8  11          0.21         -3.44         3.44 o                         
   5   8  11          7.24          1.24         4.24 o                         
  -8   9  11         42.33         48.29         5.52 o                         
  -7   9  11        279.21        249.42        10.29 o                         
  -6   9  11         26.46         21.55         3.76 o                         
  -5   9  11         57.47         49.21         4.22 o                         
  -4   9  11         29.32         24.94         5.25 o                         
  -3   9  11         79.26         72.78         8.05 o                         
  -2   9  11        197.65        179.76        20.18 o                         
  -1   9  11        176.54        175.24        14.16 o                         
   0   9  11        248.62        268.91        17.09 o                         
   1   9  11          2.13          4.43         4.91 o                         
   2   9  11        251.37        258.12        23.33 o                         
   3   9  11         42.38         33.39        10.59 o                         
   4   9  11         73.71         63.68        16.49 o                         
  -7  10  11         48.81         29.11         4.05 o                         
  -6  10  11         53.35         34.95         5.30 o                         
  -5  10  11          1.92         -2.88         3.68 o                         
  -4  10  11          7.26         -3.64         7.07 o                         
  -3  10  11        119.90        146.03        13.43 o                         
  -2  10  11          1.99          3.46         3.56 o                         
  -1  10  11          0.11         -2.85         3.30 o                         
   0  10  11          7.40          1.55         4.44 o                         
   1  10  11         10.53          7.20         5.05 o                         
   2  10  11         92.35         71.83        10.61 o                         
  -6  11  11          0.01         -3.90         3.90 o                         
  -5  11  11        107.56        102.30        12.08 o                         
  -4  11  11          4.68         -3.71         3.71 o                         
  -3  11  11        228.58        273.99        14.39 o                         
  -2  11  11         14.27         12.91         6.25 o                         
  -1  11  11         15.19         16.75         4.77 o                         
   0  11  11         38.40         41.89         8.59 o                         
   1  11  11         55.60         60.48        15.15 o                         
   2  11  11        124.53        106.93        18.10 o                         
  -4  12  11         23.31         13.65         4.94 o                         
  -3  12  11        145.54        139.51        12.18 o                         
  -2  12  11         87.02         85.52         9.80 o                         
  -1  12  11          1.97         -2.92         3.87 o                         
   0  12  11          0.88         -3.55         3.55 o                         
 -10   0  12         73.66         64.06         5.63 o                         
  -9   0  12       1178.38       1135.02        19.19 o                         
  -8   0  12       1216.28       1215.49        19.92 o                         
  -7   0  12       1016.17       1063.01        17.86 o                         
  -6   0  12       1421.61       1430.75        19.03 o                         
  -5   0  12       1324.76       1339.74        20.34 o                         
  -4   0  12       1721.24       1716.37        38.67 o                         
  -3   0  12       1025.44        995.64        19.96 o                         
  -2   0  12       4508.61       4578.64        57.64 o                         
  -1   0  12        206.38        188.54         7.84 o                         
   0   0  12       1282.09       1307.37        44.98 o                         
   1   0  12       1347.31       1352.46        42.47 o                         
   2   0  12       1298.60       1289.50        47.03 o                         
   3   0  12       1604.17       1568.53       127.57 o                         
   4   0  12        981.59       1022.28        36.09 o                         
   5   0  12       1007.52       1117.38        50.01 o                         
   6   0  12        154.91        110.22        18.91 o                         
 -10   1  12          9.06          3.94         1.68 o                         
  -9   1  12        114.36        114.52         4.54 o                         
  -8   1  12        100.00         99.46         3.67 o                         
  -7   1  12         15.59         12.64         1.31 o                         
  -6   1  12          2.78          0.58         1.28 o                         
  -5   1  12         33.52         31.83         2.39 o                         
  -4   1  12         22.26         23.68         2.37 o                         
  -3   1  12          0.18         -0.37         1.28 o                         
  -2   1  12          2.69         -1.45         2.88 o                         
  -1   1  12          1.50         -1.83         1.83 o                         
   0   1  12        172.42        172.27         5.93 o                         
   1   1  12          0.20         -1.76         1.76 o                         
   2   1  12         33.70         29.28         4.07 o                         
   3   1  12         16.90          5.99         3.72 o                         
   4   1  12          5.35          3.90         3.25 o                         
   5   1  12         17.39          5.72         3.63 o                         
   6   1  12         40.00         28.76         5.41 o                         
 -10   2  12        542.62        549.54        14.92 o                         
  -9   2  12        987.73        985.99        14.11 o                         
  -8   2  12       1062.34       1091.15        14.30 o                         
  -7   2  12       1254.52       1295.95        16.01 o                         
  -6   2  12       1100.12       1097.08        14.35 o                         
  -5   2  12       1752.65       1742.87        20.82 o                         
  -4   2  12       1341.42       1345.61        21.40 o                         
  -3   2  12       1529.90       1528.71        35.86 o                         
  -2   2  12       2170.98       2187.77        39.48 o                         
  -1   2  12       1118.75       1117.38        21.78 o                         
   0   2  12       1527.92       1590.68        40.00 o                         
   1   2  12       1404.02       1435.66        35.42 o                         
   2   2  12       1296.42       1294.81        26.35 o                         
   3   2  12       1147.52       1120.34        29.91 o                         
   4   2  12       1100.35       1217.13        28.42 o                         
   5   2  12        850.64        857.21        23.53 o                         
   6   2  12        500.46        523.42        20.86 o                         
 -10   3  12         23.37         13.87         2.34 o                         
  -9   3  12          1.47         -0.36         1.69 o                         
  -8   3  12          5.91          4.30         1.56 o                         
  -7   3  12         25.96         19.13         2.98 o                         
  -6   3  12         35.70         28.99         3.47 o                         
  -5   3  12          0.69          2.01         1.79 o                         
  -4   3  12         55.65         53.79         4.76 o                         
  -3   3  12          0.23         -1.91         1.96 o                         
  -2   3  12         14.16          9.02         2.72 o                         
  -1   3  12         84.82         76.67         5.99 o                         
   0   3  12          0.45         -2.17         2.23 o                         
   1   3  12         37.72         34.92         4.27 o                         
   2   3  12         59.96         50.03         6.60 o                         
   3   3  12         23.81         25.21         4.50 o                         
   4   3  12          0.19         -1.99         2.72 o                         
   5   3  12         42.83         47.16         6.27 o                         
   6   3  12         16.78         12.13         4.30 o                         
 -10   4  12        756.68        780.31        19.18 o                         
  -9   4  12       1064.56       1050.84        16.87 o                         
  -8   4  12       1196.64       1196.23        16.51 o                         
  -7   4  12        764.84        771.58        13.61 o                         
  -6   4  12       1360.21       1330.68        22.59 o                         
  -5   4  12       1724.66       1703.81        28.71 o                         
  -4   4  12       1220.43       1229.04        20.93 o                         
  -3   4  12       1123.91       1130.41        25.32 o                         
  -2   4  12       1634.61       1682.96        25.69 o                         
  -1   4  12       1662.00       1675.78        29.94 o                         
   0   4  12       1951.30       1959.28        30.49 o                         
   1   4  12       2011.17       2055.77        31.66 o                         
   2   4  12        869.66        917.39        31.68 o                         
   3   4  12        767.22        782.59        21.70 o                         
   4   4  12       1041.94       1074.96        26.41 o                         
   5   4  12        930.24        989.45        29.94 o                         
  -9   5  12          0.90          0.38         1.92 o                         
  -8   5  12         10.00         11.14         2.19 o                         
  -7   5  12          0.02         -1.63         1.63 o                         
  -6   5  12         66.01         69.50         3.62 o                         
  -5   5  12         20.11         13.51         2.45 o                         
  -4   5  12          3.05          2.08         2.12 o                         
  -3   5  12          4.79          3.49         2.51 o                         
  -2   5  12          3.38          5.59         2.16 o                         
  -1   5  12          1.06          0.72         5.48 o                         
   0   5  12          0.00         -1.16         3.17 o                         
   1   5  12         24.91         30.11         4.23 o                         
   2   5  12          2.52         -1.41         2.77 o                         
   3   5  12         90.88         88.37         8.01 o                         
   4   5  12          1.97          4.81         3.51 o                         
   5   5  12          2.40          0.71         4.33 o                         
  -9   6  12        676.91        692.33        25.56 o                         
  -8   6  12        605.78        576.22        16.71 o                         
  -7   6  12       1024.82       1032.64        18.97 o                         
  -6   6  12       1030.34       1049.60        15.37 o                         
  -5   6  12       1170.36       1200.92        22.45 o                         
  -4   6  12       1275.59       1317.73        22.68 o                         
  -3   6  12       1085.92       1093.30        20.19 o                         
  -2   6  12        919.93        917.84        20.00 o                         
  -1   6  12       1631.80       1706.00        30.60 o                         
   0   6  12       1651.12       1700.97        35.55 o                         
   1   6  12        964.10        979.78        22.55 o                         
   2   6  12       1006.49       1043.54        25.15 o                         
   3   6  12        791.32        827.80        26.53 o                         
   4   6  12        753.22        686.53        46.40 o                         
   5   6  12        847.10        870.33        45.52 o                         
  -8   7  12         38.76         29.86         3.79 o                         
  -7   7  12          1.01         -2.44         2.44 o                         
  -6   7  12          3.61         -2.00         2.90 o                         
  -5   7  12          0.06         -2.36         2.36 o                         
  -4   7  12         20.51         17.95         2.89 o                         
  -3   7  12         43.28         31.55         4.32 o                         
  -2   7  12         12.56         16.65         2.87 o                         
  -1   7  12          3.52         -0.70         7.51 o                         
   0   7  12         43.82         51.58         7.31 o                         
   1   7  12         53.01         57.80        13.41 o                         
   2   7  12         18.75         28.75         7.63 o                         
   3   7  12          0.58         -4.04         4.04 o                         
   4   7  12         16.67          5.71         5.93 o                         
  -8   8  12        407.62        379.94        17.73 o                         
  -7   8  12        642.30        629.90        18.86 o                         
  -6   8  12        667.42        674.88        27.52 o                         
  -5   8  12        751.88        772.15        23.70 o                         
  -4   8  12       1103.57       1193.54        30.35 o                         
  -3   8  12        716.44        709.44        29.46 o                         
  -2   8  12       1030.28       1048.67        27.84 o                         
  -1   8  12        545.34        529.44        24.61 o                         
   0   8  12        768.37        774.36        43.05 o                         
   1   8  12        593.84        651.53        39.43 o                         
   2   8  12        774.16        816.60        44.66 o                         
   3   8  12        770.22        771.96        33.49 o                         
  -7   9  12         24.79         26.54         4.64 o                         
  -6   9  12         62.75         51.78         8.48 o                         
  -5   9  12         26.49          8.99         4.37 o                         
  -4   9  12          2.73          2.42         3.05 o                         
  -3   9  12         10.60          7.43         3.72 o                         
  -2   9  12         40.49         36.73         5.77 o                         
  -1   9  12          1.95         -4.02         4.02 o                         
   0   9  12         58.55         39.75        11.00 o                         
   1   9  12         18.37         10.60         6.22 o                         
   2   9  12         20.57          9.52         9.12 o                         
  -5  10  12        412.31        377.34        22.93 o                         
  -4  10  12        435.34        369.20        18.61 o                         
  -3  10  12        951.40       1025.69        34.83 o                         
  -2  10  12        406.30        371.12        18.77 o                         
   0  10  12        248.04        194.19        43.51 o                         
   1  10  12        389.23        433.38        32.45 o                         
  -3  11  12        103.66        105.79        19.44 o                         
  -2  11  12          0.15         -3.45         3.45 o                         
  -1  11  12         36.31         39.29        13.01 o                         
  -9   1  13        309.39        290.47         6.79 o                         
  -8   1  13        221.86        218.54         5.80 o                         
  -7   1  13         94.89         98.32         4.97 o                         
  -6   1  13        101.44         96.62         4.50 o                         
  -5   1  13         11.19         10.00         1.61 o                         
  -4   1  13         46.18         38.81         3.21 o                         
  -3   1  13        200.25        200.59         6.40 o                         
  -2   1  13        470.06        495.67        19.92 o                         
  -1   1  13          0.52         -3.55         3.55 o                         
   0   1  13        119.98        114.73        10.44 o                         
   1   1  13        253.97        261.18         7.73 o                         
   2   1  13        112.78        120.05        10.89 o                         
   3   1  13        184.27        189.46        11.16 o                         
   4   1  13         51.62         66.40         7.58 o                         
  -9   2  13          0.13         -2.93         2.93 o                         
  -8   2  13          3.61         -1.49         1.49 o                         
  -7   2  13          3.58          0.96         1.53 o                         
  -6   2  13         13.71          6.08         1.69 o                         
  -5   2  13          3.97         -1.44         1.44 o                         
  -4   2  13          1.40         -1.44         1.44 o                         
  -3   2  13          0.43         -1.93         1.93 o                         
  -2   2  13         16.82          9.24         3.67 o                         
  -1   2  13          0.93         -1.98         2.41 o                         
   0   2  13          2.93         -2.32         2.32 o                         
   1   2  13          4.40          7.83         3.13 o                         
   2   2  13         13.00          0.38         2.78 o                         
   3   2  13          2.99         -0.93         2.48 o                         
   4   2  13         11.57         12.62         8.43 o                         
  -9   3  13         41.37         33.41         3.32 o                         
  -8   3  13         16.82         15.79         2.18 o                         
  -7   3  13          6.27          2.90         1.68 o                         
  -6   3  13        206.00        191.60         5.29 o                         
  -5   3  13        321.20        331.19         8.62 o                         
  -4   3  13         10.79         10.79         2.34 o                         
  -3   3  13        104.31        107.43         5.74 o                         
  -2   3  13         41.77         36.22         5.65 o                         
  -1   3  13        151.08        153.81         8.18 o                         
   0   3  13        132.58        129.68        10.06 o                         
   1   3  13        128.11        134.38        10.71 o                         
   2   3  13          0.52         -2.62         2.62 o                         
   3   3  13         73.39         57.00        10.28 o                         
   4   3  13        265.20        280.53        15.75 o                         
  -8   4  13          5.30         -1.83         1.83 o                         
  -7   4  13         32.08         21.24         2.18 o                         
  -6   4  13         29.09         16.51         2.77 o                         
  -5   4  13          9.81          5.09         1.97 o                         
  -4   4  13          0.91          0.10         2.05 o                         
  -3   4  13          8.58          8.90         2.42 o                         
  -2   4  13          4.92          1.24         2.49 o                         
  -1   4  13          0.99          0.61         2.52 o                         
   0   4  13          2.40          0.69         2.81 o                         
   1   4  13          0.97          0.36         2.89 o                         
   2   4  13         17.18         11.02         3.54 o                         
   3   4  13          7.69          1.02         3.58 o                         
   4   4  13          0.28          2.85         3.46 o                         
  -8   5  13         17.13         12.21         2.52 o                         
  -7   5  13          6.71          1.43         2.48 o                         
  -6   5  13         88.03         79.45         6.32 o                         
  -5   5  13        104.96        100.73         6.94 o                         
  -4   5  13        139.95        153.78        12.82 o                         
  -3   5  13         86.22         87.00         6.48 o                         
  -2   5  13         12.24         13.91         5.05 o                         
  -1   5  13         73.14         81.83         7.32 o                         
   0   5  13         66.79         63.90         6.56 o                         
   1   5  13         54.96         52.22         9.60 o                         
   2   5  13         26.27         19.34         6.30 o                         
   3   5  13         84.04         73.68         8.34 o                         
  -7   6  13         34.98         21.94         4.29 o                         
  -6   6  13         61.91         54.17         4.32 o                         
  -5   6  13         44.00         45.40         4.23 o                         
  -4   6  13          0.75         -1.88         1.88 o                         
  -3   6  13         26.84         27.72         3.66 o                         
  -2   6  13         15.48          3.67         3.20 o                         
  -1   6  13         33.56         31.98         5.40 o                         
   0   6  13          5.64          5.28         3.14 o                         
   1   6  13         12.33         14.06         4.29 o                         
   2   6  13          6.81          7.60         5.16 o                         
   3   6  13         15.76         10.47         6.64 o                         
  -7   7  13         44.87         33.79         4.82 o                         
  -6   7  13         76.56         77.61         7.90 o                         
  -5   7  13         40.91         33.42         5.78 o                         
  -4   7  13         73.80         92.97         8.14 o                         
  -3   7  13          1.59         -1.60         2.59 o                         
  -2   7  13         44.97         42.66         5.25 o                         
  -1   7  13         85.39         70.56         8.02 o                         
   0   7  13        111.12        130.87        18.71 o                         
   2   7  13         20.73          0.31         4.68 o                         
  -6   8  13         76.20         70.37         8.44 o                         
  -5   8  13          8.23          3.98         8.32 o                         
  -4   8  13         33.72         34.86         6.66 o                         
  -3   8  13         13.28          9.19         4.43 o                         
  -2   8  13          1.81          5.44         4.71 o                         
  -1   8  13         14.60          5.50        10.59 o                         
   0   8  13         48.74         53.10        13.01 o                         
   1   8  13          3.35          6.71         6.57 o                         
  -4   9  13         99.14        103.55         9.88 o                         
  -3   9  13         18.33         20.22         4.71 o                         
  -2   9  13         61.34         61.37        10.36 o                         
  -1   9  13         60.07         63.70        10.39 o                         
  -7   0  14        513.34        491.91        14.38 o                         
  -6   0  14        951.09        954.22        23.96 o                         
  -5   0  14        636.00        640.18        26.90 o                         
  -4   0  14        890.36        885.49        32.57 o                         
  -3   0  14       1649.68       1656.94        70.93 o                         
  -2   0  14       1116.06       1151.21        38.83 o                         
  -1   0  14        610.44        639.40        28.06 o                         
   0   0  14        537.76        574.22        26.48 o                         
   1   0  14        863.18        904.03        34.56 o                         
   2   0  14        721.45        716.91        31.12 o                         
  -7   1  14          0.52         -1.99         1.99 o                         
  -6   1  14         40.26         32.00         4.67 o                         
  -5   1  14          5.56          3.08         2.10 o                         
  -4   1  14          4.73         -1.44         3.01 o                         
  -3   1  14         47.48         51.66         6.84 o                         
  -2   1  14          0.05          1.98         2.11 o                         
  -1   1  14         13.16          8.06         3.45 o                         
   0   1  14          8.58          2.94         3.28 o                         
   1   1  14          0.03         -2.14         2.99 o                         
   2   1  14         10.40          9.91         4.30 o                         
  -7   2  14        511.43        494.58        18.14 o                         
  -6   2  14        841.42        812.66        17.80 o                         
  -5   2  14        780.15        771.57        16.63 o                         
  -4   2  14        518.37        518.81        14.51 o                         
  -3   2  14       1754.08       1794.12        29.21 o                         
  -2   2  14        496.69        508.06        17.17 o                         
  -1   2  14        767.61        768.13        36.33 o                         
   0   2  14        785.75        784.14        22.25 o                         
   1   2  14        884.05        900.01        39.73 o                         
   2   2  14        567.17        540.64        22.06 o                         
  -7   3  14          4.03         -0.36         1.97 o                         
  -6   3  14          3.12         -1.99         1.99 o                         
  -5   3  14          4.82         -0.03         3.17 o                         
  -4   3  14         18.23          8.84         3.70 o                         
  -3   3  14         67.87         67.62         6.63 o                         
  -2   3  14          3.36         -2.70         2.70 o                         
  -1   3  14         21.51         17.86         4.04 o                         
   0   3  14          2.91          1.63         2.93 o                         
   1   3  14         19.04          1.75         4.43 o                         
   2   3  14          2.11          1.44         3.32 o                         
  -6   4  14        838.33        810.62        17.24 o                         
  -5   4  14        718.53        673.66        13.33 o                         
  -4   4  14        488.51        463.33        10.55 o                         
  -3   4  14        523.03        522.95        23.61 o                         
  -2   4  14        488.58        484.72        17.53 o                         
  -1   4  14       1057.55       1034.89        25.75 o                         
   0   4  14        845.50        896.78        80.31 o                         
   1   4  14        712.07        658.10        23.70 o                         
  -6   5  14          5.61          6.40         3.08 o                         
  -5   5  14          3.78         -1.87         2.14 o                         
  -4   5  14          5.04         -2.29         2.29 o                         
  -3   5  14          1.40          3.24         3.27 o                         
  -2   5  14         19.14         14.47         4.71 o                         
  -1   5  14         40.87         22.43         4.75 o                         
   0   5  14         28.03         24.32         5.19 o                         
   1   5  14          6.94          3.21         3.07 o                         
  -5   6  14        688.61        675.78        18.53 o                         
  -4   6  14        469.19        452.57        15.26 o                         
  -3   6  14        481.38        432.75        34.97 o                         
  -2   6  14        473.80        440.47        20.53 o                         
  -1   6  14        871.74        907.52        23.96 o                         
   0   6  14        944.97        940.48        27.82 o                         
  -4   1  15         42.43         44.69         6.45 o                         
  -3   1  15        254.37        291.64        16.53 o                         
  -2   1  15         37.20         51.69         6.46 o                         
  -3   2  15         44.91         27.46         5.25 o                         
  -2   2  15         38.54         29.87         5.02 o                         
                                                                                
